# Supplementary material for: Uncovering the Molecular Machinery of the Human Spindle—An Integration of Wet and Dry Systems Biology
Source: PLoS One. 2012 Mar 9;7(3):e31813. doi: 10.1371/journal.pone.0031813 (PMC3302876; doi:10.1371/journal.pone.0031813)
Supplement: Table S1 — Whole human proteome predictions. (Large file). (TXT) [file pone.0031813.s011.txt]

##############################################################
# Supplementary table S1.Whole human proteome predictions.
# All the human proteins ranked by the Fisher integrated score.
# DGC: Includes GOSS, DORA, CODA, hiPPI and GECO methods.
# LM: Includes CO-CITE method.
# NNL: Includes MLNN method
# Fisher_score: the integration score.
##############################################################


Acc_ID	DGC	LM	NNI	Fisher_score						
O00762	0,000039	0,144372	0,241663	27,02						
P49790	0,000512	0,044422	0,073122	26,61						
O95347	0,007561	0,002019	0,157794	25,87						
Q53T03	0,001103	0,000000	0,004620	24,37						
Q99666	0,001221	0,000000	0,005524	23,81						
Q5TZA2	0,153428	0,001010	0,048765	23,59						
Q5SW79	0,083763	0,007572	0,014665	23,17						
Q15819	0,007207	0,003534	0,412917	22,93						
P53675	0,000591	0,000000	0,021344	22,56						
Q9NTJ3	0,000866	0,000000	0,015920	22,38						
P11142	0,000315	0,159011	0,294496	22,25						
Q53EZ4	0,041547	0,021706	0,018080	22,05						
Q9Y623	0,009491	0,000000	0,002863	21,03						
Q68DN6	0,004017	0,000000	0,007282	20,88						
Q13085	0,011814	0,020697	0,128566	20,74						
Q9NQP4	0,000669	0,000000	0,053485	20,48						
Q99689	0,072540	0,023725	0,021947	20,37						
Q9UM13	0,003032	0,045432	0,276818	20,35						
Q9UQ16	0,000236	0,000000	0,173714	20,20						
Q00987	0,005001	0,293286	0,029379	20,10						
P11137	0,050329	0,000000	0,000904	20,00						
Q86UP3	0,000000	0,000000	0,000050	19,81						
Q86VD1	0,001812	0,000000	0,031890	19,52						
O60925	0,027370	0,039374	0,055796	19,44						
O14715	0,002796	0,000000	0,022198	19,37						
Q14141	0,033159	0,008077	0,238650	19,32						
Q9UI95	0,006262	0,065623	0,156840	19,30						
Q9H4B4	0,001300	0,109541	0,462736	19,25						
P50502	0,088646	0,003029	0,249397	19,22						
P54652	0,000197	0,000000	0,364253	19,08						
O14513	0,000000	0,009086	0,008035	19,05						
Q14676	0,096208	0,099445	0,007935	18,97						
P49418	0,006970	0,084806	0,131780	18,92						
Q8WXK8	0,518962	0,000000	0,000151	18,91						
Q5TZN3	0,000079	0,000000	0,000000	18,89						
Q14674	0,003623	0,120646	0,184612	18,85						
Q9H8V3	0,003505	0,553761	0,043742	18,75						
P61081	0,006025	0,033317	0,425874	18,73						
Q14203	0,045958	0,013125	0,146997	18,66						
O15020	0,519119	0,001514	0,113851	18,64						
Q9UIF9	0,011775	0,000000	0,007734	18,61						
Q9NQT8	0,012051	0,000000	0,007634	18,59						
Q9HAU5	0,024101	0,035336	0,114604	18,47						
O95071	0,075414	0,087834	0,015870	18,32						
Q5TDI3	0,000118	0,000000	0,000000	18,09						
P82094	0,625684	0,345280	0,000552	18,07						
Q12888	0,098492	0,101464	0,013309	17,85						
Q9BZX4	0,000354	0,000000	0,376406	17,85						
Q9UQB9	0,004726	0,066128	0,440187	17,78						
P49450	0,004056	0,053004	0,660707	17,72						
Q9BZF9	0,026503	0,000000	0,005474	17,68						
P61970	0,009018	0,076224	0,212234	17,67						
P55854	0,006577	0,069662	0,322620	17,64						
Q9H4G0	0,234474	0,032307	0,020038	17,59						
Q92614	0,018036	0,000000	0,008588	17,55						
Q07161	0,000158	0,000000	0,000000	17,51						
O60763	0,138070	0,022211	0,052531	17,47						
O75506	0,164691	0,051994	0,020289	17,32						
O00409	0,001063	0,000000	0,166483	17,28						
Q9NTI5	0,001024	0,000000	0,175171	17,25						
P30307	0,006301	0,141848	0,204349	17,22						
Q12923	0,116568	0,098435	0,016020	17,20						
P14625	0,004135	0,092882	0,483477	17,18						
Q99741	0,000748	0,560828	0,447368	17,16						
Q15075	0,110109	0,000000	0,001708	17,16						
O75496	0,001457	0,000000	0,131930	17,11						
P60709	0,004529	0,095406	0,455002	17,07						
Q96Q15	0,002402	0,000000	0,084020	17,02						
P46821	0,577836	0,000000	0,000352	17,00						
Q9Y224	0,564171	0,000505	0,719817	16,98						
P35658	0,021463	0,042908	0,227953	16,94						
P46013	0,040444	0,125189	0,041985	16,91						
P25054	0,000000	0,122665	0,001758	16,88						
P09651	0,010869	0,020192	0,986541	16,88						
P20248	0,000945	0,000000	0,233477	16,84						
Q9NRH3	0,000473	0,000000	0,479761	16,78						
O15047	0,119167	0,000000	0,001908	16,78						
P63279	0,006340	0,176174	0,210878	16,71						
O75376	0,145828	0,423523	0,003817	16,71						
P52209	0,000276	0,000000	0,861842	16,69						
Q15555	0,063285	0,024230	0,155183	16,69						
O95817	0,016028	0,113074	0,133337	16,66						
Q9UBU7	0,012366	0,209490	0,095219	16,61						
Q9UPS6	0,215886	0,000000	0,001155	16,59						
Q99653	0,418107	0,002524	0,242015	16,55						
Q96EP1	0,018391	0,059566	0,237344	16,51						
P43487	0,016461	0,146391	0,110185	16,47						
P62826	0,005080	0,109036	0,482172	16,46						
O95996	0,060844	0,000000	0,004520	16,40						
P35580	0,045839	0,000000	0,006027	16,39						
Q9NWA0	0,014807	0,000000	0,018883	16,36						
Q13131	0,042728	0,039879	0,170249	16,29						
O00291	0,044028	0,094397	0,072017	16,23						
Q15643	0,000000	0,000000	0,000301	16,22						
Q13459	0,331587	0,088339	0,010396	16,19						
P49841	0,001969	0,675921	0,232523	16,16						
P17066	0,000630	0,000000	0,497690	16,14						
Q58FF7	0,001418	0,000000	0,226547	16,09						
Q8NEV4	0,003702	0,000000	0,090800	16,00						
Q8N1W1	0,156264	0,000000	0,002160	15,99						
Q9ULW0	0,012129	0,000000	0,027973	15,98						
Q5VU43	0,356712	0,000000	0,000954	15,97						
Q7Z7A1	0,564447	0,000000	0,000603	15,97						
Q9UKX3	0,056827	0,000000	0,006127	15,93						
Q9UKK6	0,040247	0,042403	0,204249	15,92						
P34931	0,000709	0,000000	0,492166	15,92						
P63313	0,004332	0,000000	0,081559	15,90						
P53041	0,027055	0,018677	0,702441	15,89						
Q9H2G2	0,889221	0,000000	0,000402	15,87						
P60880	0,012247	0,125694	0,248644	15,74						
Q13098	0,009688	0,000000	0,039976	15,71						
Q9HAT0	0,000985	0,000000	0,394436	15,71						
Q5TZP9	0,000394	0,000000	0,000000	15,68						
Q9NYY3	0,019612	0,067643	0,301175	15,65						
P31949	0,004608	0,000000	0,088037	15,62						
Q86UW6	0,080258	0,000000	0,005173	15,57						
Q5ST81	0,000433	0,000000	0,000000	15,49						
P16949	0,022920	0,369510	0,051928	15,46						
Q70CQ2	0,000000	0,000000	0,000452	15,40						
P98174	0,003190	0,000000	0,142025	15,40						
O95405	0,061946	0,000000	0,007483	15,35						
O15066	0,001654	0,000000	0,280333	15,35						
P42695	0,010909	0,000000	0,042939	15,33						
P10244	0,010042	0,650681	0,072820	15,30						
Q86TM6	0,000827	0,000000	0,577893	15,29						
O14920	0,015319	0,284705	0,112796	15,23						
P62166	0,001615	0,000000	0,305243	15,23						
Q9Y496	0,021226	0,328117	0,071264	15,22						
A6NKT7	0,235813	0,000000	0,002109	15,21						
Q3T8J9	0,000000	0,000000	0,000502	15,19						
Q9H6Z4	0,021108	0,354871	0,067397	15,18						
P24941	0,002166	0,441191	0,530032	15,18						
P63261	0,001142	0,000000	0,444707	15,17						
Q15911	0,604025	0,000000	0,000854	15,14						
Q8IY18	0,049856	0,462898	0,022599	15,12						
O15069	0,049738	0,000000	0,010546	15,11						
O75691	0,092191	0,000000	0,005775	15,08						
Q9Y6D6	0,032883	0,153963	0,106268	15,06						
P12882	0,207892	0,000000	0,002611	15,04						
P60604	0,003544	0,000000	0,153425	15,03						
O43318	0,008349	0,000000	0,065388	15,03						
P13533	0,331272	0,000000	0,001657	15,02						
Q6WG76	0,000551	0,000000	0,000000	15,01						
Q7Z3J3	0,235852	0,000000	0,002360	14,99						
Q07866	0,036270	0,086320	0,178284	14,98						
Q14289	0,007325	0,741040	0,104560	14,95						
O95985	0,001181	0,000000	0,482021	14,94						
Q96RN1	0,108967	0,008582	0,611691	14,93						
Q14568	0,008782	0,340232	0,191744	14,93						
O94909	0,385224	0,000000	0,001507	14,90						
P61221	0,000906	0,000000	0,655384	14,86						
Q13112	0,010712	0,181726	0,305193	14,86						
Q6WCQ1	0,234435	0,224634	0,011501	14,82						
Q12981	0,269641	0,012620	0,179088	14,81						
O60318	0,043083	0,000000	0,014162	14,80						
Q9UBE0	0,001693	0,000000	0,367467	14,76						
O95067	0,005120	0,240787	0,507483	14,75						
O75962	0,099004	0,000000	0,006328	14,75						
Q9UBK2	0,017328	0,704190	0,051577	14,74						
P61764	0,031229	0,161030	0,127963	14,70						
Q7Z3T8	0,050486	0,000000	0,012756	14,70						
Q76I76	0,170874	0,000000	0,003867	14,64						
Q13017	0,029221	0,000000	0,022800	14,63						
Q9UBW5	0,374985	0,072186	0,024759	14,62						
Q9UKT4	0,009176	0,114589	0,644938	14,59						
Q5S007	0,888237	0,026249	0,029279	14,58						
O15151	0,041074	0,379606	0,044194	14,56						
O15182	0,002008	0,000000	0,347881	14,53						
O95782	0,019100	0,058051	0,630072	14,53						
Q14149	0,013586	0,000000	0,051426	14,53						
Q9Y618	0,180365	0,227663	0,017276	14,50						
Q8IUG5	0,030638	0,000000	0,023202	14,50						
Q96FJ2	0,004765	0,000000	0,149257	14,50						
O75563	0,101563	0,028269	0,251256	14,47						
Q9NQX4	0,059111	0,592125	0,020641	14,47						
Q99406	0,022250	0,000000	0,032493	14,46						
Q8IWT3	0,070334	0,000000	0,010295	14,46						
Q9NS56	0,048399	0,227158	0,066292	14,45						
Q13813	0,071279	0,000000	0,010245	14,44						
P37198	0,013980	0,131247	0,398152	14,44						
Q9UKA4	0,735833	0,000000	0,001004	14,42						
O60216	0,012956	0,000000	0,057051	14,42						
Q9UJX2	0,002678	0,000000	0,278074	14,41						
P60953	0,015083	0,266027	0,185617	14,40						
Q15102	0,016776	0,101969	0,436320	14,40						
Q16825	0,022526	0,000000	0,033146	14,40						
P46939	0,203757	0,000000	0,003716	14,37						
Q01082	0,081676	0,000000	0,009492	14,32						
Q5JP53	0,000788	0,000000	0,000000	14,29						
Q3ZCM7	0,002363	0,000000	0,333668	14,29						
P15822	0,658449	0,000000	0,001205	14,28						
Q9UKX2	0,331194	0,000000	0,002411	14,27						
O14604	0,006143	0,000000	0,131077	14,25						
O95267	0,016146	0,000000	0,049970	14,24						
P09884	0,002875	0,000000	0,282091	14,23						
Q9H2K8	0,037530	0,000000	0,021645	14,23						
Q9Y250	0,118537	0,057042	0,120229	14,23						
Q9H2X6	0,065175	0,000000	0,012505	14,22						
Q9UJX4	0,002993	0,000000	0,274658	14,21						
Q9UJT0	0,001930	0,000000	0,429841	14,19						
Q08050	0,016658	0,000000	0,049819	14,19						
Q9BXL7	0,052416	0,288743	0,054992	14,18						
Q9Y3P9	0,028000	0,000000	0,029731	14,18						
Q01518	0,002639	0,000000	0,316744	14,17						
P63151	0,013744	0,000000	0,061018	14,17						
O14757	0,004647	0,426552	0,423815	14,16						
P33552	0,007482	0,677436	0,165930	14,16						
Q5T5U3	0,093805	0,000000	0,008990	14,16						
O95425	0,062537	0,348309	0,038771	14,15						
P35241	0,097665	0,086825	0,100090	14,14						
Q13472	0,001733	0,000000	0,492115	14,13						
P61956	0,007916	0,313478	0,345922	14,12						
Q9NRC6	0,051668	0,000000	0,016623	14,12						
Q6PGQ7	0,207971	0,147400	0,028174	14,11						
O14964	0,039302	0,224129	0,098383	14,10						
Q6ZMV9	0,100540	0,000000	0,008688	14,09						
P29374	0,167723	0,264513	0,019888	14,07						
Q2VIQ3	0,062025	0,000000	0,014313	14,05						
Q5VT06	0,071043	0,000000	0,012605	14,04						
Q92900	0,036427	0,079253	0,310315	14,04						
Q9UPP2	0,008585	0,000000	0,106368	14,00						
Q6ZRS2	0,059426	0,916709	0,016824	13,99						
O43426	0,142756	0,043917	0,146344	13,99						
O43303	0,036782	0,000000	0,025211	13,97						
Q93045	0,022565	0,000000	0,041231	13,96						
P31629	0,641752	0,000000	0,001456	13,95						
Q96PN7	0,041271	0,250883	0,090649	13,94						
Q9UNE7	0,005238	0,000000	0,179892	13,93						
Q92547	0,115977	0,891469	0,009140	13,93						
Q9H1H9	0,229748	0,000000	0,004168	13,90						
Q9H992	0,007758	0,000000	0,123744	13,90						
O15068	0,014059	0,000000	0,068803	13,88						
Q8IWB6	0,073957	0,000000	0,013359	13,84						
Q96KB5	0,002954	0,000000	0,336129	13,83						
O43353	0,049502	0,386673	0,052280	13,81						
P31749	0,003308	0,565876	0,534803	13,81						
P49802	0,010121	0,000000	0,100191	13,79						
O15055	0,046548	0,000000	0,021796	13,79						
P63215	0,007128	0,000000	0,142577	13,78						
O14578	0,061907	0,000000	0,016523	13,77						
Q15431	0,407750	0,000000	0,002511	13,77						
Q8WYJ6	0,115032	0,033821	0,263409	13,77						
Q8WVD3	0,052770	0,000000	0,019586	13,75						
Q8TDJ6	0,206120	0,000000	0,005022	13,75						
O75817	0,001851	0,000000	0,559562	13,75						
Q9UPY3	0,133580	0,000000	0,007784	13,74						
Q9NZM3	0,054976	0,000000	0,018984	13,73						
P54278	0,008112	0,000000	0,128967	13,73						
O60229	0,030560	0,000000	0,034251	13,72						
O00160	0,002087	0,000000	0,507834	13,70						
O60673	0,220336	0,000000	0,004821	13,69						
Q05397	0,017643	0,000000	0,060416	13,69						
Q9UMN6	0,009845	0,000000	0,109582	13,66						
O43432	0,250108	0,000000	0,004319	13,66						
Q09161	0,014847	0,813730	0,089494	13,66						
Q9NQ66	0,184263	0,000000	0,005876	13,66						
A1L390	0,056590	0,000000	0,019184	13,65						
Q9P0K7	0,444926	0,000000	0,002461	13,63						
Q9UNN5	0,029024	0,000000	0,037766	13,63						
O95155	0,033198	0,000000	0,033196	13,62						
O14936	0,049777	0,060071	0,368973	13,62						
Q5UIP0	0,000000	0,000000	0,001105	13,62						
Q9H4B7	0,002323	0,000000	0,480514	13,60						
Q9UPS8	0,488678	0,000000	0,002310	13,57						
P63000	0,002757	0,000000	0,410305	13,57						
P84074	0,007601	0,000000	0,150562	13,55						
Q15131	0,001378	0,000000	0,839293	13,52						
P21675	0,034813	0,000000	0,033297	13,52						
Q9H422	0,090576	0,000000	0,012957	13,50						
Q9H0E9	0,625054	0,165573	0,011400	13,48						
Q86VH2	0,033119	0,000000	0,035707	13,48						
Q6PCD5	0,011617	0,000000	0,101798	13,48						
Q9Y4K3	0,007167	0,000000	0,165127	13,48						
Q8TBY8	0,072303	0,000000	0,016372	13,48						
Q2NKX8	0,080888	0,000000	0,014715	13,47						
Q14190	0,179104	0,029278	0,227401	13,46						
Q13564	0,004568	0,000000	0,262605	13,45						
O14582	0,000000	0,005553	0,218110	13,43						
Q5FWF4	0,038396	0,000000	0,031589	13,43						
Q00534	0,009451	0,267542	0,482423	13,42						
Q6A162	0,458591	0,000000	0,002662	13,42						
Q15506	0,017446	0,000000	0,070510	13,40						
Q86SQ0	0,051156	0,000000	0,024257	13,38						
P51160	0,004096	0,000000	0,304942	13,37						
Q53HU0	0,001260	0,000000	0,000000	13,35						
Q13464	0,097507	0,248864	0,052431	13,33						
Q9NZN5	0,258221	0,440182	0,011249	13,32						
O60282	0,230103	0,000000	0,005575	13,32						
O95628	0,000000	0,006058	0,212736	13,31						
Q12972	0,006458	0,744573	0,270741	13,29						
P61204	0,066829	0,036345	0,540679	13,27						
Q9Y6J0	0,179144	0,000000	0,007332	13,27						
P84098	0,003111	0,000000	0,424769	13,26						
Q96CW1	0,002284	0,000000	0,582714	13,24						
Q9NYZ3	0,010751	0,000000	0,124046	13,24						
Q6IBQ5	0,001339	0,000000	0,000000	13,23						
Q02410	0,007837	0,852095	0,202139	13,22						
Q9ULU4	0,000000	0,000000	0,001356	13,21						
Q13576	0,099319	0,000000	0,013660	13,21						
P35637	0,001496	0,000000	0,908648	13,20						
Q92794	0,032568	0,000000	0,041834	13,20						
Q9H792	0,291970	0,000000	0,004671	13,20						
P28290	0,855511	0,000000	0,001607	13,18						
Q9BWJ2	0,982397	0,000000	0,001406	13,17						
P42685	0,002205	0,000000	0,627059	13,17						
P12931	0,004686	0,461383	0,642828	13,16						
O95727	0,013941	0,000000	0,100342	13,14						
P29692	0,277163	0,011610	0,435717	13,14						
Q01105	0,004253	0,920747	0,363951	13,11						
Q9NQB0	0,093845	0,580010	0,026215	13,10						
P11532	0,519001	0,000000	0,002762	13,10						
Q8TAT6	0,002520	0,000000	0,570862	13,09						
Q15788	0,077817	0,000000	0,018582	13,08						
Q9BTX1	0,004214	0,000000	0,344767	13,07						
Q12834	0,047572	0,051489	0,593662	13,07						
O60264	0,029575	0,328622	0,152320	13,03						
O60296	0,540976	0,090358	0,030333	13,03						
Q16082	0,036506	0,110045	0,371284	13,02						
P30154	0,003426	0,000000	0,436370	13,01						
Q5THR3	0,081046	0,347299	0,053134	13,01						
Q9BXX3	0,382231	0,000000	0,003917	13,01						
P61077	0,004450	0,000000	0,337636	13,00						
O60885	0,176190	0,000000	0,008538	13,00						
P40123	0,007010	0,000000	0,215096	12,99						
O14776	0,093490	0,000000	0,016171	12,99						
Q99614	0,294412	0,130742	0,039323	12,99						
Q9BV28	0,001536	0,000000	0,000000	12,96						
Q15311	0,029930	0,331651	0,155585	12,95						
Q52LW3	0,099909	0,000000	0,015518	12,94						
P49427	0,032174	0,237759	0,203395	12,93						
Q6ZRK6	0,000000	0,000000	0,001557	12,93						
Q2KJY2	0,083330	0,000000	0,018732	12,92						
O75122	0,004962	0,000000	0,315840	12,92						
Q96RU2	0,504037	0,054013	0,057654	12,91						
Q9NS91	0,050762	0,907118	0,034150	12,91						
O14942	0,001575	0,000000	0,000000	12,91						
Q8TE76	0,014256	0,000000	0,110536	12,91						
Q92526	0,003072	0,000000	0,513057	12,91						
A6NL28	0,499744	0,000000	0,003164	12,90						
P99999	0,005868	0,327108	0,835727	12,87						
Q9H4L7	0,214390	0,000000	0,007533	12,86						
P52292	0,002048	0,000000	0,789172	12,86						
P62837	0,011184	0,480061	0,302481	12,85						
Q96RT1	0,260072	0,758203	0,008236	12,85						
Q96G01	0,189107	0,000000	0,008638	12,83						
Q86TI0	0,292049	0,400808	0,013961	12,83						
P45984	0,018982	0,320040	0,269436	12,83						
Q9HC62	0,063364	0,030288	0,854560	12,83						
P61088	0,003820	0,000000	0,433658	12,81						
Q9H1B4	0,026858	0,000000	0,061872	12,80						
O95453	0,031347	0,000000	0,053184	12,79						
Q9NRU3	0,003741	0,000000	0,446967	12,79						
P13535	0,331351	0,000000	0,005072	12,78						
Q9BXL6	0,019651	0,000000	0,085978	12,77						
Q9Y5J7	0,043516	0,000000	0,038921	12,76						
Q7Z589	0,000000	0,188794	0,009040	12,75						
Q9BXX2	0,492655	0,000000	0,003465	12,75						
P67775	0,003347	0,000000	0,514313	12,73						
Q9UPA5	0,035010	0,000000	0,049367	12,72						
Q13177	0,020675	0,225139	0,372087	12,72						
O14827	0,047375	0,922766	0,039675	12,71						
Q9Y6R4	0,070492	0,454821	0,054289	12,71						
P17096	0,008309	0,465926	0,450934	12,70						
Q96M96	0,036388	0,000000	0,048011	12,70						
Q8WXI2	0,021975	0,000000	0,079600	12,70						
Q9HCK8	0,244083	0,000000	0,007182	12,69						
P09874	0,013350	0,267037	0,492517	12,69						
Q9BYV2	0,013035	0,000000	0,134994	12,69						
Q8IWJ2	0,525735	0,000000	0,003365	12,67						
Q5JR99	0,001772	0,000000	0,000000	12,67						
Q15414	0,037294	0,056537	0,845269	12,66						
O60232	0,007404	0,000000	0,241312	12,65						
O75164	0,094790	0,622918	0,030384	12,65						
Q14691	0,005710	0,000000	0,314885	12,64						
Q9Y5K3	0,087071	0,000000	0,020741	12,63						
Q9HC77	0,000000	0,000000	0,001808	12,63						
Q5T1R4	0,407278	0,000000	0,004470	12,62						
Q15717	0,009530	0,368501	0,518783	12,62						
P60896	0,107313	0,186270	0,091653	12,60						
Q12965	0,008231	0,583544	0,383337	12,59						
O60237	0,250423	0,420495	0,017577	12,58						
Q12830	0,000000	0,000000	0,001858	12,58						
Q92834	0,000000	0,012115	0,153777	12,57						
Q8IVE3	0,220848	0,000000	0,008487	12,56						
Q92878	0,012759	0,000000	0,146947	12,56						
Q13023	0,466940	0,000000	0,004018	12,56						
P35579	0,331391	0,000000	0,005675	12,55						
P35544	0,005513	0,000000	0,341302	12,55						
Q12815	0,181625	0,028773	0,360185	12,55						
Q8IWI9	0,528177	0,000000	0,003566	12,55						
Q9H0A6	0,017013	0,000000	0,110988	12,54						
Q07912	0,006813	0,770823	0,359582	12,54						
Q2KHM7	0,026070	0,000000	0,072469	12,54						
A4D2E0	0,001890	0,000000	0,000000	12,54						
Q9BXF9	0,053716	0,000000	0,035205	12,54						
P51965	0,006537	0,000000	0,289875	12,54						
Q8IVF5	0,171661	0,000000	0,011049	12,54						
Q96DB2	0,000000	0,004543	0,418893	12,53						
O43283	0,058796	0,000000	0,032393	12,53						
P46940	0,100185	0,603231	0,031639	12,52						
P63267	0,004411	0,000000	0,434211	12,52						
Q13185	0,009924	0,542655	0,355665	12,52						
Q13009	0,163195	0,581020	0,020390	12,50						
O14980	0,012681	0,000000	0,152622	12,49						
O14874	0,003269	0,000000	0,592105	12,49						
Q6A163	0,438822	0,000000	0,004419	12,49						
P54274	0,054897	0,274104	0,129068	12,49						
P48454	0,003229	0,000000	0,605213	12,48						
O43823	0,093293	0,055023	0,381428	12,47						
Q2KHR3	0,000000	0,000000	0,001959	12,47						
P11055	0,331233	0,000000	0,005926	12,47						
Q8NDM7	0,267121	0,000000	0,007382	12,46						
P33981	0,019927	0,000000	0,098986	12,46						
Q9BTW9	0,003150	0,000000	0,626205	12,46						
P49023	0,036191	0,204947	0,266422	12,45						
Q15785	0,010593	0,000000	0,186671	12,45						
Q96MN4	0,005789	0,342251	0,000000	12,45						
Q13625	0,023825	0,597173	0,139514	12,44						
Q9H582	0,734612	0,000000	0,002712	12,44						
Q01484	0,000000	0,000000	0,002009	12,42						
Q9BX26	0,408223	0,346290	0,014363	12,40						
P06239	0,063521	0,082786	0,388811	12,39						
P62072	0,039893	0,000000	0,051326	12,38						
O75821	0,032292	0,152448	0,417487	12,37						
A6NC57	0,000000	0,000000	0,002059	12,37						
Q06190	0,278935	0,000000	0,007433	12,36						
Q92556	0,068444	0,000000	0,030484	12,34						
P62736	0,005316	0,000000	0,393431	12,34						
O43301	0,003466	0,000000	0,603757	12,34						
Q16659	0,141102	0,354366	0,042035	12,33						
Q53FA3	0,002127	0,000000	0,000000	12,31						
Q5H9F3	0,468318	0,000000	0,004570	12,29						
Q8TB24	0,550388	0,072691	0,053536	12,29						
Q49A26	0,002442	0,000000	0,877712	12,29						
P63146	0,011342	0,000000	0,189032	12,29						
P12883	0,331312	0,000000	0,006479	12,29						
P10636	0,007994	0,000000	0,270490	12,27						
Q13474	0,090340	0,000000	0,023955	12,27						
P49459	0,010357	0,000000	0,209070	12,27						
Q99719	0,005553	0,000000	0,392025	12,26						
Q15691	0,007443	0,000000	0,292939	12,26						
Q7Z6G8	0,119127	0,000000	0,018532	12,23						
P51587	0,000000	0,000000	0,002210	12,23						
Q9H2X3	0,047178	0,081777	0,574879	12,22						
O75928	0,175285	0,290257	0,043793	12,21						
Q08EQ4	0,029339	0,000000	0,076085	12,21						
Q8WWL7	0,094278	0,000000	0,023755	12,20						
P28340	0,019533	0,219081	0,524407	12,20						
Q9NTR5	0,002245	0,000000	0,000000	12,20						
P16591	0,059465	0,230692	0,164474	12,19						
P49796	0,017052	0,000000	0,132533	12,18						
Q92845	0,116056	0,030793	0,632734	12,18						
O60281	0,708975	0,000000	0,003214	12,17						
O14646	0,268105	0,263503	0,032543	12,15						
Q9UBQ5	0,149096	0,094902	0,162515	12,15						
P63172	0,196826	0,080262	0,145641	12,15						
P21796	0,043398	0,064109	0,828797	12,14						
Q86WV1	0,186075	0,027764	0,448172	12,14						
Q8NDV3	0,028512	0,000000	0,081408	12,13						
O75031	0,543181	0,007067	0,609833	12,11						
O96019	0,005041	0,000000	0,468260	12,10						
P41182	0,100028	0,816759	0,029028	12,09						
Q12798	0,005947	0,000000	0,399910	12,08						
O15085	0,040090	0,000000	0,059462	12,08						
Q13418	0,014886	0,295305	0,546957	12,06						
Q03933	0,294766	0,143362	0,057603	12,04						
Q8NC51	0,249833	0,010096	0,970370	12,03						
Q99867	0,005671	0,000000	0,432654	12,02						
P51825	0,000000	0,254922	0,009642	12,02						
Q12933	0,008664	0,721353	0,394134	12,01						
P62253	0,011105	0,000000	0,222680	12,00						
Q13489	0,015240	0,954568	0,170199	12,00						
Q5H8W8	0,002481	0,000000	0,000000	12,00						
Q16665	0,064860	0,308935	0,124347	11,99						
Q15323	0,398299	0,000000	0,006278	11,98						
Q92558	0,291537	0,444220	0,019335	11,98						
Q8IVL0	0,807427	0,000000	0,003114	11,97						
Q9UKV3	0,026582	0,000000	0,094767	11,97						
Q14596	0,205962	0,127713	0,096173	11,96						
Q9BR01	0,014610	0,000000	0,173815	11,95						
Q8NFA0	0,287796	0,000000	0,008839	11,95						
Q15052	0,024062	0,000000	0,105966	11,94						
Q9BYG9	0,002560	0,000000	0,000000	11,94						
P35659	0,075730	0,620394	0,054490	11,94						
Q8NCX0	0,000000	0,000000	0,002561	11,93						
Q15119	0,005592	0,000000	0,459221	11,93						
P22087	0,002599	0,000000	0,990609	11,92						
Q96QU8	0,025440	0,000000	0,101647	11,92						
Q9P2E2	0,093254	0,000000	0,027772	11,91						
Q01094	0,024731	0,457345	0,230062	11,90						
P51668	0,007285	0,000000	0,357322	11,90						
Q9GZL7	0,013153	0,000000	0,198122	11,90						
Q9NYD6	0,646320	0,021201	0,190438	11,90						
Q9P2W9	0,094199	0,049470	0,562324	11,89						
Q9NZJ0	0,027449	0,000000	0,095922	11,88						
Q9UIA9	0,037569	0,000000	0,070661	11,86						
Q8N752	0,006380	0,000000	0,416583	11,86						
P61160	0,013390	0,414942	0,479560	11,86						
Q9UIF3	0,098570	0,000000	0,027170	11,85						
O75083	0,003859	0,000000	0,694456	11,84						
Q6IE81	0,039538	0,410399	0,165177	11,84						
Q6ZWJ1	0,250620	0,000000	0,010798	11,82						
Q99728	0,008191	0,000000	0,330856	11,82						
Q9BT88	0,200213	0,025745	0,525964	11,82						
Q9H0C8	0,071949	0,075215	0,501808	11,82						
Q9BSS6	0,002717	0,000000	0,000000	11,82						
Q6R2W3	0,337573	0,000000	0,008086	11,81						
Q9UH99	0,006616	0,000000	0,412967	11,81						
P26641	0,005750	0,000000	0,475693	11,80						
P42345	0,016894	0,430086	0,377561	11,80						
Q99550	0,051077	0,000000	0,053887	11,79						
Q8TEY7	0,097901	0,414437	0,068049	11,78						
Q6GYQ0	0,678888	0,000000	0,004068	11,78						
P48552	0,483283	0,291267	0,019837	11,76						
O14924	0,011932	0,000000	0,234733	11,76						
Q9NXG0	0,000000	0,000000	0,002812	11,75						
Q596K9	0,002835	0,000000	0,000000	11,73						
O75347	0,020596	0,000000	0,137957	11,73						
Q14139	0,013311	0,000000	0,213590	11,73						
Q92598	0,129760	0,210500	0,104209	11,72						
P26374	0,020872	0,000000	0,137003	11,71						
P11684	0,273264	0,106512	0,098483	11,71						
Q9UPY8	0,807309	0,014134	0,251708	11,71						
O94804	0,142520	0,000000	0,020239	11,70						
Q9ULD2	0,612019	0,000000	0,004721	11,69						
Q6P1M3	0,246406	0,016658	0,704048	11,69						
O60437	0,347104	0,000000	0,008337	11,69						
Q9Y4G6	0,088331	0,000000	0,032794	11,69						
Q9ULJ1	0,000000	0,000000	0,002913	11,68						
A4D2P1	0,002914	0,000000	0,000000	11,68						
Q13501	0,065451	0,142352	0,314735	11,66						
Q92830	0,025125	0,000000	0,117216	11,66						
P08922	0,070452	0,220596	0,189685	11,65						
P35749	0,331115	0,000000	0,008939	11,65						
Q5CZC0	0,000000	0,000000	0,002963	11,64						
P51610	0,019257	0,000000	0,154429	11,64						
Q8IZD2	0,081991	0,000000	0,036310	11,63						
Q5TB80	0,000000	0,000000	0,003013	11,61						
P61981	0,027094	0,000000	0,111491	11,60						
Q7Z7C8	0,035600	0,000000	0,085275	11,59						
Q15276	0,109715	0,000000	0,027722	11,59						
P61086	0,014728	0,525492	0,393783	11,59						
Q4LDE5	0,063955	0,000000	0,047810	11,58						
Q9Y6Q9	0,252432	0,274609	0,044144	11,58						
A8MPV3	0,000000	0,000000	0,003063	11,58						
O75367	0,070295	0,047451	0,921304	11,57						
Q14966	0,329618	0,000000	0,009341	11,57						
Q8TDF6	0,008979	0,000000	0,344014	11,56						
P18754	0,035640	0,091368	0,954851	11,55						
Q9BTE3	0,643209	0,037355	0,129570	11,54						
Q9BVV6	0,596503	0,000000	0,005223	11,54						
Q9HCS4	0,028276	0,000000	0,110335	11,54						
P62877	0,008073	0,000000	0,386601	11,54						
Q6VMQ6	0,580908	0,000000	0,005374	11,54						
Q76N89	0,236364	0,000000	0,013208	11,54						
P35243	0,165045	0,046946	0,403827	11,53						
Q13765	0,130469	0,000000	0,024006	11,53						
Q07890	0,122081	0,000000	0,025763	11,52						
Q92576	0,152798	0,000000	0,020691	11,51						
Q13322	0,064073	0,306411	0,162967	11,49						
P55197	0,379750	0,063099	0,133688	11,49						
Q9UHY1	0,047769	0,000000	0,067196	11,48						
Q8TAQ2	0,032686	0,000000	0,098433	11,48						
Q6DN90	0,047021	0,000000	0,068552	11,47						
O00562	0,008467	0,000000	0,381579	11,47						
P31947	0,012208	0,000000	0,264765	11,47						
Q14BN4	0,133816	0,000000	0,024156	11,47						
O00170	0,020399	0,247350	0,644636	11,46						
Q969H4	0,147245	0,313983	0,070460	11,45						
Q8NFC6	0,085181	0,000000	0,038268	11,45						
O60563	0,126098	0,234225	0,110386	11,45						
Q13439	0,000000	0,000000	0,003264	11,45						
Q8N7Z5	0,581893	0,000000	0,005625	11,44						
O00429	0,010318	0,000000	0,318200	11,44						
Q6P3W7	0,066908	0,474508	0,103907	11,43						
Q15118	0,008034	0,521454	0,789675	11,42						
P15311	0,034734	0,000000	0,095269	11,42						
Q9UL68	0,000000	0,000000	0,003315	11,42						
Q9Y2X3	0,009255	0,000000	0,358276	11,42						
P25205	0,029457	0,000000	0,113047	11,41						
O95835	0,076675	0,000000	0,043491	11,41						
P32780	0,040641	0,000000	0,082312	11,40						
Q9BYP7	0,295199	0,000000	0,011450	11,38						
O15524	0,022290	0,535588	0,283196	11,38						
Q5H999	0,003387	0,000000	0,000000	11,38						
Q5VTD9	0,022132	0,000000	0,154178	11,36						
Q4UJ79	0,000000	0,000000	0,003415	11,36						
P54198	0,043358	0,000000	0,078797	11,36						
P51532	0,031623	0,000000	0,108728	11,35						
P15927	0,034025	0,594144	0,170299	11,34						
Q96CA5	0,010830	0,000000	0,318401	11,34						
Q15596	0,043989	0,000000	0,078395	11,34						
Q12931	0,006892	0,596668	0,838992	11,34						
O75116	0,132438	0,000000	0,026115	11,33						
Q9NYJ8	0,066081	0,828370	0,063278	11,33						
O75943	0,035128	0,394245	0,251406	11,32						
O15492	0,044343	0,629985	0,124950	11,32						
P31948	0,192612	0,148410	0,122389	11,31						
Q13952	0,041665	0,401817	0,209823	11,30						
Q92574	0,000000	0,000000	0,003515	11,30						
O75334	0,345174	0,000000	0,010195	11,30						
Q9Y5J9	0,021069	0,000000	0,167085	11,30						
P78317	0,027330	0,367996	0,351296	11,29						
P27986	0,132556	0,687532	0,039122	11,27						
P61923	0,020281	0,000000	0,175974	11,27						
Q9C099	0,597684	0,000000	0,005976	11,27						
Q9UBW7	0,000000	0,246340	0,014514	11,27						
P21246	0,109518	0,065119	0,501858	11,27						
Q9BZ69	0,003584	0,000000	0,000000	11,26						
Q12959	0,043634	0,000000	0,082613	11,25						
O75925	0,103021	0,000000	0,035004	11,25						
Q9HBD1	0,068208	0,000000	0,052883	11,25						
Q99996	0,000000	0,000000	0,003616	11,24						
Q9Y6H5	0,000000	0,070671	0,051225	11,24						
P24864	0,025558	0,362443	0,391171	11,24						
Q99551	0,022329	0,000000	0,163519	11,23						
Q16513	0,212027	0,093892	0,183507	11,22						
Q9BPW0	0,003662	0,000000	0,000000	11,22						
Q6Q759	0,000000	0,000000	0,003666	11,22						
Q9Y371	0,023944	0,000000	0,153224	11,22						
P51813	0,036861	0,000000	0,099839	11,21						
Q9UER7	0,201827	0,166078	0,109883	11,21						
Q6EEV6	0,011420	0,000000	0,323825	11,20						
Q9C0A6	0,194148	0,000000	0,019084	11,20						
Q03252	0,009570	0,000000	0,387857	11,19						
Q8IUQ4	0,089946	0,147905	0,279178	11,19						
Q14839	0,014453	0,000000	0,258236	11,18						
P78559	0,492892	0,000000	0,007583	11,18						
P42694	0,161107	0,000000	0,023252	11,17						
Q16654	0,005356	0,000000	0,699779	11,17						
Q9Y2F5	0,000000	0,000000	0,003767	11,16						
O00295	0,007679	0,000000	0,491111	11,16						
Q9H315	0,003781	0,000000	0,000000	11,16						
P10242	0,193479	0,599697	0,032644	11,15						
Q99962	0,015398	0,000000	0,246284	11,15						
Q9Y222	0,133738	0,000000	0,028475	11,14						
O14788	0,454653	0,010601	0,790679	11,14						
Q92835	0,245816	0,543665	0,028576	11,14						
Q8WU20	0,134447	0,000000	0,028425	11,13						
Q15057	0,032214	0,000000	0,118672	11,13						
O75151	0,135864	0,000000	0,028224	11,13						
P18206	0,136494	0,468955	0,060014	11,12						
O43463	0,013468	0,393236	0,727149	11,12						
P36406	0,008388	0,699647	0,658598	11,11						
Q93062	0,043437	0,000000	0,088992	11,11						
Q9ULL1	0,189265	0,000000	0,020490	11,10						
O14830	0,026622	0,000000	0,145741	11,10						
P62487	0,013626	0,000000	0,285255	11,10						
Q8NB89	0,003899	0,000000	0,000000	11,09						
O60749	0,166030	0,000000	0,023503	11,09						
O15409	0,213602	0,000000	0,018280	11,09						
Q8TDY2	0,976686	0,352347	0,011350	11,09						
Q8IW35	0,212539	0,000000	0,018381	11,09						
Q68CZ6	0,368921	0,000000	0,010597	11,09						
Q86SE8	0,039854	0,000000	0,098132	11,09						
P07919	0,258260	0,000000	0,015167	11,08						
Q92922	0,086362	0,693589	0,065488	11,08						
A2ABF3	0,779506	0,005048	0,000000	11,08						
Q13707	0,003938	0,000000	0,000000	11,07						
Q13886	0,195487	0,085310	0,236641	11,07						
Q15836	0,037136	0,000000	0,106720	11,06						
Q9UBT2	0,006498	0,000000	0,610034	11,06						
Q92800	0,101721	0,000000	0,038971	11,06						
Q4G0X9	0,580751	0,000000	0,006830	11,06						
Q8WVK7	0,000000	0,000000	0,003967	11,06						
Q16589	0,107746	0,000000	0,036862	11,06						
Q96MX4	0,003977	0,000000	0,000000	11,05						
Q7L576	0,043910	0,000000	0,091553	11,03						
P31152	0,296105	0,050984	0,266724	11,03						
O75449	0,017603	0,000000	0,229359	11,02						
A8K9A0	0,000000	0,004038	0,000000	11,02						
Q14D04	0,155515	0,000000	0,026014	11,02						
P60228	0,018076	0,000000	0,223885	11,02						
Q9UKB3	0,097704	0,000000	0,041432	11,02						
Q9UQB8	0,015201	0,757193	0,352300	11,02						
Q16543	0,080613	0,158001	0,318803	11,01						
O75093	0,020439	0,000000	0,198775	11,01						
O60671	0,021856	0,905603	0,205655	11,01						
Q5VTR2	0,130784	0,000000	0,031288	11,00						
Q8IVT5	0,013705	0,753660	0,396193	11,00						
Q9BZB8	0,031702	0,592630	0,218813	10,99						
Q9H0B2	0,016067	0,000000	0,255976	10,99						
Q9HCK1	0,000000	0,000000	0,004118	10,98						
Q9UQ26	0,134998	0,000000	0,030534	10,98						
Q5SRD3	0,083645	0,000000	0,049317	10,98						
Q9H169	0,058953	0,000000	0,070008	10,98						
A4D1H4	0,006695	0,616860	0,000000	10,98						
Q13490	0,044737	0,000000	0,092507	10,97						
Q13503	0,343559	0,000000	0,012053	10,97						
O60907	0,011460	0,000000	0,361440	10,97						
P01106	0,143898	0,000000	0,028827	10,97						
Q8IZH2	0,062261	0,000000	0,066894	10,96						
P41220	0,058678	0,000000	0,071113	10,96						
Q08379	0,000000	0,066633	0,062626	10,96						
Q6FGL4	0,004174	0,000000	0,000000	10,96						
O95865	0,112118	0,057547	0,647298	10,96						
P25685	0,028945	0,197375	0,732824	10,95						
A2IDB9	0,005435	0,770318	0,000000	10,95						
O14974	0,325641	0,000000	0,012857	10,95						
Q92797	0,429528	0,061080	0,159803	10,95						
Q9H853	0,018627	0,000000	0,225241	10,95						
Q14978	0,070964	0,000000	0,059160	10,95						
Q9NYL2	0,024259	0,000000	0,173413	10,94						
Q5T9S5	0,000000	0,000000	0,004219	10,94						
P46063	0,028118	0,000000	0,150462	10,93						
Q9Y5K6	0,070649	0,619889	0,096876	10,93						
Q8TEW0	0,111921	0,000000	0,037917	10,92						
O15117	0,126767	0,097426	0,343712	10,92						
Q6ZNA4	0,066357	0,000000	0,063982	10,92						
Q9Y3C5	0,043792	0,000000	0,097027	10,92						
P59998	0,028630	0,000000	0,148704	10,92						
O95359	0,000000	0,000000	0,004269	10,91						
Q13029	0,140747	0,668854	0,045350	10,91						
O43681	0,010160	0,000000	0,420249	10,91						
Q12872	0,137321	0,000000	0,031137	10,91						
Q9P1U1	0,011854	0,000000	0,362043	10,90						
O60930	0,005159	0,000000	0,831910	10,90						
Q5VXV3	0,004293	0,000000	0,000000	10,90						
Q86VS8	0,177766	0,000000	0,024207	10,90						
P10745	0,005395	0,000000	0,798463	10,89						
Q86VP1	0,312291	0,000000	0,013811	10,89						
Q8TEQ6	0,154058	0,000000	0,028023	10,89						
A7KAX9	0,306266	0,734982	0,019235	10,88						
P49005	0,007522	0,000000	0,576085	10,88						
Q6FGG1	0,038239	0,114084	0,000000	10,87						
Q9NPE3	0,080731	0,000000	0,054038	10,87						
Q9HCM1	0,000000	0,000000	0,004369	10,87						
Q6PJE1	0,004371	0,000000	0,000000	10,87						
P67936	0,025873	0,000000	0,169797	10,86						
Q99543	0,087977	0,000000	0,050321	10,84						
Q96FV9	0,178474	0,000000	0,024809	10,84						
Q86YC2	0,222502	0,187784	0,106016	10,84						
P17677	0,015004	0,000000	0,296404	10,83						
P52757	0,007876	0,000000	0,569154	10,82						
Q92793	0,000000	0,388188	0,011551	10,81						
Q9NRJ4	0,244752	0,000000	0,018331	10,81						
Q59H57	0,004489	0,000000	0,000000	10,81						
Q9UBS8	0,054700	0,000000	0,082111	10,81						
Q9H832	0,010436	0,000000	0,430745	10,81						
O76009	0,428346	0,000000	0,010496	10,81						
P29590	0,000000	0,302877	0,014865	10,81						
Q08945	0,045209	0,000000	0,099638	10,81						
A4D2B8	0,012563	0,000000	0,359130	10,80						
O60583	0,214114	0,172135	0,122640	10,80						
P22459	0,303706	0,015144	0,984833	10,79						
Q99828	0,200055	0,310954	0,072971	10,79						
Q63HK5	0,670854	0,000000	0,006780	10,79						
P63208	0,052455	0,706714	0,123242	10,78						
Q9UKX7	0,008152	0,000000	0,561722	10,77						
O15498	0,044973	0,000000	0,101848	10,77						
O95376	0,000000	0,135285	0,033899	10,77						
Q9BXT5	0,963730	0,000000	0,004771	10,76						
Q99708	0,399874	0,734478	0,015669	10,76						
P52298	0,007049	0,000000	0,655585	10,75						
Q5TH69	0,183397	0,000000	0,025362	10,74						
O94875	0,101878	0,000000	0,045802	10,73						
O43791	0,194542	0,068652	0,349538	10,73						
Q8IW41	0,044264	0,000000	0,105615	10,73						
Q86VV4	0,043043	0,000000	0,108678	10,73						
Q58WW2	0,092703	0,000000	0,050472	10,73						
P20591	0,033513	0,926805	0,150864	10,73						
P10147	0,050723	0,000000	0,092658	10,72						
Q92561	0,011263	0,000000	0,419446	10,71						
O60518	0,033041	0,000000	0,143682	10,70						
Q68DK2	0,288268	0,000000	0,016472	10,70						
P49916	0,022998	0,412418	0,503867	10,69						
P25713	0,043004	0,000000	0,111290	10,68						
Q96QZ7	0,037727	0,000000	0,126858	10,68						
Q14721	0,065215	0,143867	0,510396	10,68						
Q5T8M7	0,004804	0,000000	0,000000	10,68						
P30281	0,022880	0,000000	0,210024	10,68						
O75128	0,171346	0,000000	0,028074	10,67						
Q02779	0,055724	0,196365	0,441292	10,67						
Q9BYV6	0,074548	0,157496	0,411661	10,66						
Q9Y2K3	0,163273	0,000000	0,029630	10,66						
Q6ZSM2	0,004844	0,000000	0,000000	10,66						
P22681	0,038515	0,958102	0,131328	10,66						
O14795	0,057102	0,000000	0,084924	10,66						
P42684	0,030520	0,000000	0,158949	10,66						
Q12756	0,229985	0,000000	0,021143	10,65						
Q8WXW3	0,000000	0,000000	0,004871	10,65						
Q16603	0,004883	0,000000	0,000000	10,64						
Q15648	0,611822	0,167592	0,047660	10,64						
Q9UK61	0,381956	0,000000	0,012806	10,64						
Q96CS2	0,000000	0,000000	0,004922	10,63						
Q75MN1	0,004923	0,000000	0,000000	10,63						
Q6NUQ1	0,000000	0,046441	0,106217	10,62						
P35790	0,359824	0,044927	0,305344	10,62						
Q92636	0,014217	0,000000	0,347529	10,62						
P61326	0,009806	0,000000	0,504721	10,62						
P49754	0,012326	0,000000	0,401667	10,62						
Q9NQR4	0,007719	0,000000	0,641623	10,62						
Q96KQ4	0,105698	0,598183	0,078596	10,61						
Q9P1Y6	0,136337	0,000000	0,036460	10,61						
Q9C0D2	0,000000	0,000000	0,004972	10,61						
P42025	0,010278	0,000000	0,485034	10,60						
Q8IVL1	0,807388	0,000000	0,006177	10,60						
Q8NHS4	0,008703	0,000000	0,573825	10,60						
O76031	0,006655	0,000000	0,751507	10,60						
O60284	0,197614	0,000000	0,025311	10,60						
Q5JRA6	0,285039	0,000000	0,017628	10,59						
Q9BQG0	0,404521	0,256436	0,048714	10,58						
Q08495	0,026267	0,000000	0,192748	10,57						
Q3L8U1	0,336864	0,916204	0,016422	10,57						
Q8TBC4	0,005828	0,000000	0,871033	10,57						
Q96CN4	0,873193	0,000000	0,005826	10,56						
Q8NEZ2	0,154610	0,000000	0,032945	10,56						
O43765	0,182216	0,179202	0,156037	10,56						
P23515	0,010397	0,000000	0,490157	10,56						
Q99592	0,250226	0,000000	0,020440	10,55						
Q6ZUC2	0,000000	0,000000	0,005123	10,55						
P51003	0,081361	0,000000	0,063078	10,54						
Q5SXM2	0,123774	0,000000	0,041483	10,54						
P62861	0,006183	0,000000	0,831258	10,54						
P60014	0,467491	0,000000	0,010998	10,54						
Q16584	0,030008	0,000000	0,171706	10,54						
Q8IWA4	0,034183	0,000000	0,150814	10,54						
Q5T1M5	0,372110	0,000000	0,013861	10,53						
Q13415	0,070531	0,000000	0,073373	10,53						
Q8IZM8	0,737172	0,000000	0,007031	10,52						
Q5JRR2	0,005198	0,000000	0,000000	10,52						
Q76MJ5	0,009097	0,000000	0,572971	10,51						
Q59EK9	0,065530	0,000000	0,079851	10,51						
Q6ZV73	0,914110	0,000000	0,005725	10,51						
Q9BSC4	0,030953	0,000000	0,169194	10,50						
A4FU49	0,396212	0,000000	0,013258	10,50						
P11216	0,011736	0,000000	0,448323	10,49						
Q86WT6	0,347222	0,169107	0,089695	10,49						
Q5THK1	0,000000	0,000000	0,005273	10,49						
Q1KLZ0	0,005277	0,000000	0,000000	10,49						
Q15120	0,006734	0,000000	0,783799	10,49						
Q92565	0,081440	0,000000	0,064986	10,48						
O95819	0,137715	0,292781	0,131278	10,48						
Q13526	0,008270	0,000000	0,640418	10,48						
Q96CS3	0,149648	0,000000	0,035506	10,48						
Q8TDI0	0,034222	0,000000	0,155384	10,47						
Q9UF11	0,011145	0,000000	0,477601	10,47						
A6NHL2	0,009215	0,000000	0,577792	10,47						
O94776	0,042531	0,675416	0,186018	10,46						
Q92876	0,006931	0,000000	0,774809	10,45						
Q4KWH8	0,162919	0,000000	0,032995	10,45						
Q14678	0,139330	0,000000	0,038620	10,45						
Q96PE2	0,028472	0,000000	0,189434	10,45						
Q9UPY6	0,055685	0,000000	0,096977	10,44						
Q66GS9	0,000000	0,000000	0,005424	10,43						
O96020	0,028866	0,360424	0,521394	10,43						
Q96HU8	0,017997	0,000000	0,302029	10,43						
O60890	0,060332	0,000000	0,090147	10,43						
Q13630	0,018548	0,000000	0,293491	10,43						
O75717	0,061592	0,000000	0,088389	10,43						
Q8IXI2	0,036664	0,000000	0,148503	10,43						
Q8NDX5	0,199031	0,000000	0,027370	10,43						
Q96JM4	0,200882	0,000000	0,027119	10,43						
P54727	0,140787	0,186774	0,207212	10,42						
O75607	0,081203	0,221605	0,303485	10,42						
P17480	0,098452	0,000000	0,055595	10,42						
Q9BQP1	0,005474	0,000000	0,000000	10,42						
P25788	0,257236	0,064614	0,330153	10,41						
Q9Y2L1	0,024495	0,000000	0,224890	10,40						
P16333	0,032647	0,300353	0,562575	10,40						
Q6ZMQ8	0,012090	0,000000	0,458718	10,39						
P48163	0,009766	0,000000	0,568100	10,39						
O95263	0,055055	0,000000	0,100844	10,39						
Q92817	0,350884	0,278142	0,056951	10,39						
Q04637	0,000000	0,052499	0,106519	10,37						
Q9HD67	0,186036	0,000000	0,030133	10,37						
Q96P64	0,106447	0,000000	0,052682	10,37						
P51617	0,020793	0,000000	0,269837	10,37						
O60343	0,542827	0,000000	0,010346	10,36						
Q9H1K0	0,037412	0,000000	0,150261	10,36						
Q5H9N4	0,005631	0,000000	0,000000	10,36						
P60510	0,011893	0,000000	0,477401	10,34						
Q13972	0,172331	0,000000	0,033246	10,32						
P49327	0,000000	0,019182	0,299317	10,32						
Q9NZL4	0,049659	0,168097	0,688831	10,32						
P00374	0,019966	0,602726	0,477953	10,32						
Q16512	0,010082	0,000000	0,571716	10,31						
Q99963	0,011972	0,000000	0,481619	10,31						
P41208	0,015674	0,000000	0,368170	10,31						
Q9NWS1	0,038987	0,000000	0,148403	10,30						
P12004	0,013508	0,000000	0,428787	10,30						
Q9Y5S1	0,005907	0,000000	0,980966	10,30						
Q16626	0,026228	0,000000	0,221274	10,30						
Q92538	0,218564	0,000000	0,026667	10,29						
Q9NSI6	0,742370	0,000000	0,007885	10,28						
Q8TF05	0,262553	0,000000	0,022298	10,28						
O75382	0,009412	0,000000	0,622037	10,28						
Q8IYH5	0,075848	0,000000	0,077290	10,28						
P31689	0,068798	0,093387	0,912565	10,28						
O43566	0,014650	0,000000	0,400362	10,28						
P38646	0,013114	0,495204	0,903777	10,28						
O95997	0,216595	0,149924	0,180996	10,27						
Q9UL54	0,009136	0,000000	0,644335	10,27						
Q15468	0,923640	0,000000	0,006378	10,27						
Q9BYX7	0,012917	0,000000	0,456609	10,27						
O95429	0,017131	0,000000	0,344516	10,27						
Q16643	0,048360	0,000000	0,122690	10,25						
Q96PX1	0,122632	0,000000	0,048564	10,25						
P19784	0,010790	0,000000	0,552531	10,24						
Q92540	0,177450	0,000000	0,033598	10,24						
Q99973	0,036939	0,942453	0,171304	10,24						
O95433	0,013074	0,000000	0,457312	10,24						
Q9Y6Q5	0,015437	0,000000	0,387354	10,24						
Q13344	0,005986	0,000000	0,000000	10,24						
Q9P2D6	0,962667	0,000000	0,006227	10,23						
Q9UKA1	0,045327	0,000000	0,132282	10,23						
P50613	0,025637	0,257951	0,907644	10,23						
P20592	0,053834	0,000000	0,111591	10,23						
Q9NP97	0,068838	0,000000	0,087334	10,23						
Q2KHR2	0,631591	0,000000	0,009542	10,22						
Q16828	0,052692	0,884907	0,129470	10,22						
P45378	0,050093	0,000000	0,120530	10,22						
Q13202	0,018903	0,000000	0,319807	10,22						
Q7KZI7	0,038672	0,000000	0,156539	10,21						
Q96EQ8	0,096838	0,000000	0,062525	10,21						
O00161	0,030245	0,000000	0,200231	10,21						
Q9BVC4	0,028709	0,000000	0,211029	10,21						
Q53YD7	0,006065	0,000000	0,000000	10,21						
Q9P212	0,000000	0,000000	0,006077	10,21						
Q92599	0,047100	0,000000	0,129520	10,20						
P53804	0,074627	0,000000	0,081760	10,20						
Q49AR7	0,006104	0,000000	0,000000	10,20						
Q9BT78	0,056118	0,000000	0,109331	10,19						
Q8WWQ0	0,126964	0,000000	0,048513	10,18						
P11940	0,051392	0,265018	0,454249	10,17						
O14933	0,116016	0,000000	0,053385	10,17						
P52788	0,039657	0,314488	0,496685	10,17						
Q15814	0,020833	0,000000	0,297559	10,17						
Q9NRS6	0,023550	0,000000	0,263961	10,16						
Q5VSR0	0,006222	0,000000	0,000000	10,16						
O94979	0,111094	0,000000	0,056097	10,16						
Q9HBE1	0,024534	0,000000	0,254269	10,15						
O43592	0,014138	0,000000	0,441241	10,15						
P62258	0,011027	0,000000	0,565940	10,15						
P06746	0,070256	0,169611	0,527270	10,14						
P62273	0,011657	0,000000	0,540478	10,13						
Q8NB66	0,724018	0,000000	0,008738	10,13						
Q8IZV5	0,010987	0,000000	0,577993	10,12						
Q96ST3	0,201237	0,000000	0,031740	10,11						
Q09472	0,000000	0,780919	0,008186	10,11						
P16157	0,000000	0,576981	0,011099	10,10						
O75914	0,020124	0,000000	0,318552	10,10						
Q06265	0,010554	0,000000	0,607875	10,10						
Q9Y6I3	0,162289	0,088844	0,445058	10,10						
Q8NEZ4	0,006419	0,000000	0,000000	10,10						
Q2M3C7	0,000000	0,000000	0,006428	10,09						
Q13670	0,014532	0,000000	0,442497	10,09						
P50851	0,031899	0,000000	0,201838	10,09						
O75410	0,330642	0,000000	0,019486	10,09						
Q13546	0,073642	0,199394	0,439584	10,09						
Q6PK57	0,061631	0,000000	0,104761	10,09						
Q07157	0,151774	0,000000	0,042587	10,08						
Q96NL6	0,736463	0,000000	0,008789	10,08						
O75419	0,024771	0,837961	0,313479	10,07						
P62714	0,012169	0,000000	0,535456	10,07						
Q1MX18	0,603355	0,017163	0,629972	10,06						
Q9Y5S2	0,048202	0,000000	0,135396	10,06						
P51816	0,000000	0,000000	0,006529	10,06						
Q9BUL9	0,012720	0,000000	0,513710	10,06						
O00635	0,017682	0,000000	0,369928	10,06						
Q13905	0,348442	0,000000	0,018783	10,06						
Q7Z401	0,368645	0,000000	0,017778	10,06						
B2RDS7	0,000000	0,006562	0,000000	10,05						
O14782	0,021699	0,000000	0,302632	10,05						
P11387	0,000000	0,022716	0,289373	10,05						
O15111	0,074194	0,303382	0,292135	10,05						
Q5T5P2	0,000000	0,000000	0,006579	10,05						
Q9NYI0	0,190958	0,000000	0,034552	10,04						
Q9NRW7	0,023274	0,000000	0,284100	10,04						
O95352	0,009609	0,000000	0,688982	10,04						
Q7Z3E2	0,000000	0,000000	0,006629	10,03						
P35249	0,009648	0,000000	0,687475	10,03						
Q14164	0,108298	0,099950	0,615709	10,02						
Q9UKE5	0,066751	0,000000	0,099990	10,02						
Q14155	0,172607	0,562847	0,068702	10,02						
O15083	0,000000	0,000000	0,006679	10,02						
Q9Y490	0,147560	0,950025	0,047710	10,01						
Q8IZQ1	0,044422	0,000000	0,150763	10,01						
Q6VAB6	0,147363	0,000000	0,045500	10,01						
Q9NWT8	0,075808	0,144876	0,612696	10,00						
Q96L73	0,000000	0,000000	0,006730	10,00						
Q9NSY1	0,143937	0,000000	0,046806	10,00						
Q9Y2G2	0,079156	0,131752	0,646043	10,00						
Q8NEM0	0,000000	0,102978	0,065689	9,99						
A1L428	0,006774	0,000000	0,000000	9,99						
P29375	0,109361	0,000000	0,061973	9,99						
P51959	0,071358	0,245331	0,388359	9,98						
Q6XZF7	0,136455	0,000000	0,050121	9,97						
Q9UKG1	0,148230	0,000000	0,046153	9,97						
A4D2J4	0,006852	0,000000	0,000000	9,97						
P51826	0,281534	0,000000	0,024357	9,96						
Q9Y2U5	0,026740	0,000000	0,256629	9,96						
Q99933	0,070768	0,205957	0,471173	9,96						
Q9BYV9	0,359312	0,000000	0,019134	9,96						
Q9ULL0	0,000000	0,000000	0,006880	9,96						
O43164	0,081755	0,000000	0,084170	9,96						
Q9UIL4	0,014177	0,000000	0,485938	9,96						
Q8IYT3	0,000000	0,000000	0,006930	9,94						
Q9BRV8	0,649470	0,000000	0,010697	9,94						
P57678	0,271256	0,080767	0,317949	9,93						
Q9HCD6	0,093766	0,000000	0,074377	9,93						
Q9BYW2	0,000000	0,477537	0,014614	9,93						
Q9NSB8	0,143425	0,000000	0,048664	9,93						
Q9UIF8	0,000000	0,000000	0,006981	9,93						
Q9P2G1	0,215965	0,000000	0,032342	9,93						
Q56UN5	0,273107	0,000000	0,025613	9,93						
P46459	0,058126	0,192832	0,625854	9,92						
P27824	0,018942	0,443210	0,835777	9,92						
Q86YM7	0,156106	0,000000	0,044948	9,92						
Q96SB4	0,025007	0,000000	0,280635	9,92						
Q13615	0,092781	0,000000	0,075683	9,92						
Q8WX93	0,255740	0,000000	0,027471	9,92						
P50539	0,000000	0,031802	0,221424	9,91						
P27348	0,040484	0,000000	0,174016	9,91						
Q9Y6X4	0,232938	0,000000	0,030283	9,91						
Q9UPQ7	0,080534	0,000000	0,087786	9,90						
Q02156	0,010003	0,000000	0,707814	9,90						
Q8TBZ0	0,000000	0,000000	0,007081	9,90						
A0M8W4	0,007089	0,000000	0,000000	9,90						
Q14525	0,454102	0,000000	0,015619	9,90						
P10145	0,024337	0,832408	0,351095	9,89						
A4UGR9	0,000000	0,000000	0,007131	9,89						
Q6ZSZ5	0,689678	0,244826	0,042236	9,89						
O00743	0,025401	0,000000	0,280836	9,89						
Q14974	0,012641	0,000000	0,564634	9,88						
Q8TEU7	0,449258	0,000000	0,015970	9,87						
P06753	0,000000	0,000000	0,007232	9,86						
Q9Y265	0,014413	0,882383	0,569405	9,86						
Q9NYF5	0,796716	0,000000	0,009090	9,86						
Q8N6V5	0,007246	0,000000	0,000000	9,85						
P55735	0,023314	0,000000	0,311169	9,85						
Q14140	0,241248	0,000000	0,030082	9,85						
Q9UN86	0,022171	0,000000	0,327391	9,85						
Q96KP1	0,324263	0,034326	0,654229	9,84						
P84077	0,033710	0,428067	0,504821	9,84						
P51955	0,888709	0,083796	0,097881	9,84						
P54725	0,141338	0,356386	0,145791	9,83						
Q8TAT5	0,039105	0,000000	0,187826	9,83						
Q6N069	0,419446	0,000000	0,017527	9,83						
A2RRP1	0,266727	0,000000	0,027571	9,83						
Q15157	0,007364	0,000000	0,000000	9,82						
A6NFG2	0,771315	0,009591	0,000000	9,81						
Q8N3X1	0,354231	0,000000	0,020992	9,80						
Q14160	0,170007	0,335184	0,130775	9,80						
Q765P7	0,032095	0,000000	0,232222	9,80						
P29762	0,449021	0,053508	0,310968	9,79						
Q01968	0,184421	0,163049	0,248845	9,79						
Q9HCS5	0,092939	0,000000	0,080655	9,79						
P32320	0,038160	0,000000	0,196515	9,79						
Q6ZU21	0,548576	0,000000	0,013710	9,78						
O95999	0,055842	0,000000	0,135044	9,77						
P36954	0,126452	0,000000	0,059663	9,77						
P07947	0,036467	0,449268	0,461179	9,77						
P12757	0,549010	0,252398	0,054691	9,76						
Q9BZI7	0,040129	0,000000	0,189283	9,76						
Q14565	0,013429	0,000000	0,566593	9,76						
Q92997	0,042689	0,561837	0,318250	9,75						
O94868	0,164415	0,000000	0,046454	9,75						
A4D1X9	0,007640	0,000000	0,000000	9,75						
Q14677	0,525854	0,035840	0,405534	9,75						
O00443	0,190249	0,000000	0,040177	9,75						
Q9Y6N7	0,052731	0,000000	0,145088	9,75						
P19623	0,023353	0,000000	0,327843	9,74						
Q99755	0,035561	0,000000	0,215398	9,74						
Q6PIF6	0,037373	0,000000	0,205153	9,74						
O60447	0,652975	0,000000	0,011752	9,74						
P08069	0,012523	0,000000	0,613449	9,74						
A6NGG8	0,000000	0,000000	0,007684	9,74						
P08247	0,018155	0,451287	0,937877	9,74						
Q9HBI5	0,488993	0,000000	0,015719	9,74						
Q9HAQ2	0,134880	0,000000	0,057001	9,74						
Q9C0K3	0,018273	0,000000	0,421203	9,73						
Q13263	0,022841	0,557799	0,604409	9,73						
Q59E96	0,247037	0,031297	0,000000	9,72						
O00410	0,022762	0,000000	0,339745	9,72						
Q08AD1	0,789863	0,000000	0,009793	9,72						
Q6ZW49	0,327846	0,104997	0,224990	9,72						
O75575	0,589690	0,000000	0,013158	9,72						
P78543	0,203836	0,107521	0,354259	9,72						
Q86YR7	0,105462	0,000000	0,073624	9,72						
O95487	0,105423	0,000000	0,073724	9,71						
Q96B01	0,082582	0,000000	0,094315	9,71						
Q6FGI9	0,007797	0,000000	0,000000	9,71						
O60814	0,010633	0,000000	0,733980	9,71						
Q02952	0,840271	0,000000	0,009291	9,71						
O00463	0,052140	0,000000	0,150161	9,70						
Q14894	0,020478	0,000000	0,382483	9,70						
Q96T58	0,162604	0,000000	0,048313	9,69						
O75674	0,418895	0,837456	0,022399	9,69						
P32321	0,030914	0,000000	0,254520	9,69						
Q9Y2R2	0,084118	0,835437	0,111993	9,69						
Q9P253	0,015989	0,000000	0,493120	9,69						
P57768	0,337770	0,000000	0,023353	9,68						
P55060	0,035482	0,600707	0,370078	9,68						
O15457	0,081912	0,649167	0,148353	9,68						
Q06418	0,008624	0,000000	0,916231	9,68						
Q13163	0,119639	0,124685	0,529731	9,68						
P25391	0,073682	0,000000	0,107423	9,68						
Q09028	0,035837	0,939929	0,235436	9,67						
P35227	0,032056	0,000000	0,247589	9,67						
Q8TDM6	0,191076	0,000000	0,041583	9,67						
A4D1A2	0,007955	0,000000	0,000000	9,67						
Q0VDD8	0,071555	0,000000	0,111340	9,66						
Q8TC20	0,000000	0,000000	0,007985	9,66						
O95455	0,039145	0,000000	0,204399	9,66						
Q8IWN7	0,159020	0,000000	0,050422	9,65						
P39748	0,018785	0,910146	0,469867	9,65						
P53779	0,057457	0,452297	0,309964	9,64						
P55201	0,300004	0,000000	0,026868	9,64						
P41227	0,076557	0,698637	0,150914	9,64						
Q01538	0,423975	0,716810	0,026567	9,64						
P04271	0,066160	0,656739	0,185868	9,64						
A6PVS8	0,197535	0,000000	0,040930	9,64						
O00499	0,116843	0,223624	0,309914	9,63						
P51948	0,042571	0,501767	0,379419	9,63						
Q14258	0,048675	0,000000	0,166784	9,63						
P63104	0,031662	0,000000	0,256679	9,63						
Q69YH5	0,000000	0,000000	0,008136	9,62						
Q5T0W9	0,255582	0,000000	0,031840	9,62						
Q9UKV5	0,008428	0,000000	0,965699	9,62						
O15488	0,040799	0,000000	0,199628	9,62						
Q9H2P0	0,324499	0,000000	0,025110	9,62						
P25440	0,236522	0,889450	0,038821	9,62						
P49137	0,099791	0,808682	0,101245	9,61						
Q9NP31	0,283700	0,115093	0,250352	9,61						
Q86TB3	0,305714	0,000000	0,026768	9,61						
P52435	0,153822	0,000000	0,053586	9,60						
Q9Y2T4	0,149175	0,000000	0,055444	9,59						
O43916	0,014020	0,000000	0,590548	9,59						
Q8IXS0	0,000000	0,000000	0,008286	9,59						
Q9Y2K6	0,167842	0,204442	0,241613	9,59						
O43236	0,034261	0,000000	0,242266	9,58						
P22612	0,013862	0,000000	0,599387	9,58						
Q9H0K1	0,158154	0,000000	0,052581	9,58						
Q9Y6K9	0,404915	0,000000	0,020540	9,58						
Q96EV2	0,320640	0,000000	0,025964	9,58						
Q13547	0,027527	0,577991	0,523403	9,58						
Q13401	0,015516	0,000000	0,536762	9,58						
Q96KN7	0,000000	0,236244	0,035255	9,58						
O95373	0,047730	0,000000	0,174719	9,57						
Q9UKA2	0,089355	0,000000	0,093361	9,57						
P42566	0,308156	0,609288	0,044546	9,57						
Q13617	0,114008	0,758708	0,096926	9,56						
O95831	0,012484	0,778395	0,862997	9,56						
Q7Z5K2	0,000000	0,000000	0,008387	9,56						
Q2V2M9	0,314220	0,000000	0,026718	9,56						
Q86WG5	0,914228	0,000000	0,009190	9,56						
Q5H9R7	0,769897	0,000000	0,010948	9,55						
Q8IWE5	0,267318	0,000000	0,031539	9,55						
Q9HAW4	0,000000	0,000000	0,008437	9,55						
Q12774	0,146024	0,000000	0,057804	9,55						
Q9BUJ2	0,038751	0,506815	0,430595	9,55						
Q15369	0,195684	0,229177	0,188680	9,54						
Q99570	0,040326	0,000000	0,210627	9,54						
Q9P1W9	0,014925	0,000000	0,569104	9,54						
Q53GX1	0,008506	0,000000	0,000000	9,53						
Q9UK97	0,012878	0,000000	0,660858	9,53						
Q99986	0,029693	0,483089	0,593562	9,53						
Q9H3Q1	0,015555	0,000000	0,547710	9,53						
Q16594	0,256842	0,456335	0,072720	9,53						
P55884	0,027921	0,000000	0,305796	9,53						
Q15459	0,083960	0,000000	0,101697	9,53						
Q6PJ43	0,008546	0,000000	0,000000	9,52						
Q9P0P0	0,141811	0,000000	0,060315	9,52						
Q9BWF2	0,050998	0,000000	0,167788	9,52						
P35251	0,103375	0,587582	0,140970	9,52						
P81274	0,406726	0,078748	0,267427	9,52						
P98177	0,033277	0,796063	0,323724	9,52						
P28001	0,008743	0,000000	0,984281	9,51						
Q14694	0,222817	0,364967	0,105866	9,51						
P78527	0,017288	0,498738	0,000000	9,51						
Q96D71	0,445044	0,000000	0,019436	9,50						
Q9Y333	0,039066	0,000000	0,221826	9,50						
Q13596	0,165557	0,000000	0,052481	9,49						
Q9NRC9	0,011381	0,000000	0,763509	9,49						
P31146	0,020360	0,000000	0,426828	9,49						
Q9BXT8	0,217068	0,000000	0,040076	9,49						
O60884	0,009963	0,000000	0,873493	9,49						
Q8WTT2	0,022211	0,000000	0,392326	9,49						
Q6ZWI9	0,017840	0,000000	0,488600	9,49						
Q9UHQ1	0,021344	0,000000	0,408648	9,48						
Q8N103	0,092545	0,000000	0,094265	9,48						
P78312	0,565943	0,000000	0,015418	9,48						
Q86T65	0,159217	0,000000	0,054841	9,48						
Q8IZX4	0,242547	0,000000	0,036008	9,48						
P62316	0,026976	0,000000	0,324427	9,48						
P04908	0,008900	0,000000	0,984231	9,48						
P35968	0,059505	0,343261	0,429138	9,47						
Q9ULV8	0,013823	0,000000	0,634944	9,47						
Q04724	0,030599	0,000000	0,287616	9,47						
Q6ZQQ6	0,313433	0,000000	0,028124	9,46						
Q6FI27	0,008821	0,000000	0,000000	9,46						
Q8N9V3	0,071201	0,000000	0,123945	9,46						
Q53SF7	0,485291	0,000000	0,018230	9,46						
Q9BRQ8	0,014295	0,000000	0,619325	9,45						
Q9NRD5	0,102115	0,226148	0,383437	9,45						
Q5T0S2	0,008861	0,000000	0,000000	9,45						
P34947	0,185248	0,062595	0,766372	9,45						
Q96EA4	0,000000	0,000000	0,008889	9,45						
Q8N9W6	0,056669	0,000000	0,156991	9,44						
Q9Y3R0	0,170126	0,325593	0,160808	9,44						
Q9GZM3	0,161344	0,000000	0,055344	9,44						
Q14532	0,307368	0,000000	0,029078	9,44						
Q5T6U9	0,008939	0,000000	0,000000	9,43						
O15090	0,099594	0,000000	0,090247	9,42						
P53778	0,012444	0,000000	0,725894	9,41						
P10827	0,089277	0,228672	0,443552	9,41						
Q16544	0,009058	0,000000	0,000000	9,41						
Q9C026	0,048950	0,000000	0,185215	9,41						
Q53QZ3	0,115229	0,000000	0,078947	9,40						
O75940	0,047296	0,000000	0,192597	9,40						
Q8IY22	0,347931	0,513377	0,051025	9,40						
O15034	0,075296	0,000000	0,121233	9,39						
Q13309	0,060962	0,372539	0,402571	9,39						
Q99683	0,147757	0,430591	0,144134	9,38						
P35226	0,032017	0,000000	0,286460	9,38						
Q5TCZ1	0,208483	0,000000	0,043994	9,38						
Q15233	0,030875	0,000000	0,297208	9,38						
P52926	0,016501	0,000000	0,558608	9,37						
Q08999	0,138936	0,493690	0,134492	9,37						
O15078	0,000000	0,000000	0,009241	9,37						
Q9UQF2	0,058756	0,766784	0,205404	9,37						
Q9UBK9	0,051589	0,347804	0,516322	9,36						
Q58FF8	0,019415	0,000000	0,477551	9,36						
Q08AJ9	0,009294	0,000000	0,000000	9,36						
Q9C0C9	0,228606	0,000000	0,040779	9,35						
P32519	0,248533	0,000000	0,037515	9,35						
O43312	0,057732	0,000000	0,161561	9,35						
Q0VAC6	0,009333	0,000000	0,000000	9,35						
Q92731	0,047218	0,000000	0,197720	9,35						
Q9BY66	0,063994	0,000000	0,145942	9,35						
Q8NDI1	0,573032	0,000000	0,016322	9,34						
P53680	0,032489	0,000000	0,287917	9,34						
Q9Y2I7	0,264207	0,000000	0,035406	9,34						
O94763	0,435671	0,000000	0,021495	9,34						
A4D1G0	0,009373	0,000000	0,000000	9,34						
Q13416	0,067893	0,000000	0,138057	9,34						
Q13362	0,060017	0,000000	0,156237	9,34						
Q7Z2Z1	0,000000	0,000000	0,009391	9,34						
Q8N4X5	0,252865	0,000000	0,037164	9,33						
Q6PJP8	0,581026	0,138314	0,117266	9,33						
Q9HC98	0,021029	0,000000	0,448624	9,33						
O14610	0,069783	0,000000	0,135195	9,33						
Q641Q2	0,000000	0,000000	0,009442	9,33						
O00566	0,267436	0,000000	0,035356	9,32						
Q9UJ98	0,024377	0,000000	0,388560	9,32						
P52294	0,025046	0,000000	0,378315	9,32						
Q9BXJ9	0,136573	0,000000	0,069405	9,32						
Q969G3	0,052219	0,000000	0,181549	9,32						
Q8NEV8	0,783956	0,000000	0,012103	9,32						
Q15147	0,156460	0,000000	0,060767	9,31						
P08754	0,010475	0,000000	0,909050	9,31						
P19338	0,082779	0,384149	0,299518	9,31						
O95931	0,467530	0,034831	0,585275	9,31						
P41212	0,366558	0,697627	0,037314	9,30						
P43250	0,078841	0,170116	0,711782	9,30						
Q7Z333	0,671878	0,000000	0,014263	9,30						
Q9H799	0,000000	0,000000	0,009592	9,29						
O43390	0,017249	0,000000	0,556097	9,29						
O43930	0,029103	0,000000	0,330102	9,29						
Q05209	0,126570	0,000000	0,075934	9,29						
P29317	0,038948	0,249874	0,990659	9,28						
P47736	0,083409	0,000000	0,115609	9,28						
Q6P2H3	0,885362	0,000000	0,010898	9,28						
Q8N806	0,048320	0,000000	0,199779	9,28						
Q96K76	0,815225	0,000000	0,011852	9,28						
Q93073	0,481353	0,000000	0,020088	9,28						
Q8N488	0,099831	0,585563	0,165478	9,28						
Q8TD16	0,640373	0,000000	0,015117	9,28						
O00273	0,090497	0,000000	0,106971	9,28						
P61586	0,056157	0,289753	0,595520	9,27						
Q6TFL3	0,000000	0,000000	0,009693	9,27						
Q14643	0,247942	0,100454	0,390117	9,27						
Q5T0R4	0,009727	0,000000	0,000000	9,27						
Q9Y3S1	0,304887	0,000000	0,031941	9,26						
Q8WV99	0,203481	0,000000	0,047861	9,26						
Q5VWN6	0,000000	0,000000	0,009743	9,26						
Q9P1Z2	0,358366	0,000000	0,027220	9,26						
Q99816	0,141693	0,000000	0,068903	9,26						
Q9H257	0,079116	0,000000	0,123443	9,26						
Q8NG08	0,354625	0,000000	0,027622	9,25						
Q15121	0,568661	0,000000	0,017226	9,25						
Q8TBG4	0,015280	0,000000	0,641824	9,25						
Q8IYD8	0,000000	0,000000	0,009843	9,24						
P49795	0,406096	0,000000	0,024307	9,24						
P48059	0,022683	0,000000	0,435566	9,23						
A4D177	0,009885	0,000000	0,000000	9,23						
Q9Y4E1	0,000000	0,000000	0,009894	9,23						
O75832	0,090064	0,323574	0,339544	9,23						
Q0VAK6	0,317962	0,000000	0,031187	9,23						
Q15072	0,311976	0,121151	0,262405	9,23						
Q9BTC8	0,224196	0,000000	0,044245	9,23						
Q13188	0,168708	0,000000	0,058809	9,23						
Q13363	0,044894	0,538112	0,410757	9,23						
P62330	0,030284	0,512872	0,639413	9,22						
Q16526	0,019887	0,000000	0,499699	9,22						
Q4LE39	0,000000	0,000000	0,009944	9,22						
Q9NV58	0,010515	0,000000	0,946464	9,22						
Q8IYX8	0,323829	0,000000	0,030735	9,22						
Q5JU85	0,064979	0,000000	0,153375	9,22						
O14893	0,104911	0,282686	0,336229	9,22						
Q96NW7	0,987910	0,000000	0,010094	9,22						
Q96N96	0,311385	0,153458	0,208718	9,22						
Q9P2P5	0,329973	0,000000	0,030233	9,22						
Q9BY84	0,107274	0,795558	0,117065	9,21						
O95816	0,047493	0,000000	0,210426	9,21						
Q6W2J9	0,000000	0,000000	0,009994	9,21						
Q12988	0,033789	0,000000	0,296254	9,21						
Q92696	0,129012	0,000000	0,077642	9,21						
O94854	0,000000	0,000000	0,010044	9,20						
P22532	0,717717	0,000000	0,014012	9,20						
Q9ULZ2	0,060922	0,000000	0,165378	9,20						
Q7Z4S6	0,229866	0,000000	0,043943	9,19						
Q96MC2	0,000000	0,000000	0,010145	9,18						
Q8WVD5	0,057969	0,000000	0,175271	9,18						
Q12802	0,819281	0,000000	0,012405	9,18						
Q5VWG9	0,119915	0,000000	0,084823	9,18						
Q9UL36	0,686764	0,000000	0,014815	9,18						
O43167	0,042019	0,000000	0,242316	9,17						
Q96P48	0,019769	0,000000	0,515870	9,17						
Q5VZY9	0,010200	0,000000	0,000000	9,17						
Q71F23	0,075021	0,000000	0,136249	9,17						
Q53XN6	0,010239	0,000000	0,000000	9,16						
Q8TC12	0,016225	0,000000	0,631077	9,16						
Q9UM82	0,130863	0,000000	0,078345	9,16						
Q9NZ72	0,310834	0,000000	0,033096	9,15						
P62324	0,042965	0,000000	0,239554	9,15						
P05771	0,024928	0,534578	0,772951	9,15						
P68036	0,028039	0,000000	0,367567	9,15						
P30305	0,109991	0,000000	0,093712	9,15						
O00338	0,051904	0,000000	0,199176	9,14						
Q6IQ55	0,078722	0,000000	0,131629	9,14						
O76064	0,065097	0,000000	0,159200	9,14						
Q9UQ03	0,011499	0,000000	0,901868	9,14						
Q9NPI6	0,244634	0,000000	0,042437	9,14						
O60684	0,019494	0,000000	0,533347	9,13						
P37235	0,075336	0,000000	0,138309	9,13						
O14929	0,056905	0,644624	0,284200	9,13						
Q3BBV0	0,402867	0,000000	0,025914	9,12						
Q76NI1	0,257788	0,000000	0,040528	9,12						
Q8WV28	0,454062	0,000000	0,023051	9,12						
O60262	0,202339	0,000000	0,051878	9,11						
O14744	0,029890	0,526502	0,667387	9,11						
Q15818	0,011302	0,000000	0,931599	9,11						
Q9BQQ3	0,245895	0,207471	0,206559	9,11						
O14787	0,089907	0,232711	0,504118	9,10						
Q86X10	0,000000	0,092378	0,114202	9,10						
O60504	0,025164	0,000000	0,419245	9,10						
Q9UPR3	0,240539	0,000000	0,043893	9,10						
Q9H329	0,034419	0,000000	0,308156	9,09						
O43150	0,129918	0,366482	0,222830	9,09						
Q9BXP8	0,061552	0,000000	0,172459	9,09						
Q7Z406	0,331154	0,000000	0,032091	9,09						
Q9UKL0	0,224353	0,000000	0,047459	9,08						
Q9Y4X5	0,028079	0,000000	0,379269	9,08						
Q5TZX1	0,010672	0,000000	0,000000	9,08						
Q92613	0,101445	0,000000	0,105213	9,08						
Q93009	0,107589	0,439172	0,226346	9,08						
Q01954	0,186823	0,000000	0,057403	9,07						
P50570	0,422479	0,115598	0,219817	9,07						
O43818	0,011578	0,000000	0,927380	9,07						
Q6ZRR7	0,592683	0,000000	0,018130	9,07						
Q0VF96	0,869846	0,000000	0,012354	9,07						
Q6UWE0	0,351987	0,000000	0,030585	9,06						
O75150	0,130981	0,000000	0,082212	9,06						
Q9GZS3	0,025913	0,000000	0,416181	9,06						
Q96C01	0,283503	0,000000	0,038067	9,06						
Q9ULV0	0,081322	0,942958	0,140769	9,06						
Q5VVX9	0,498169	0,000000	0,021695	9,06						
O43747	0,689954	0,081272	0,192798	9,05						
Q8IZE3	0,034970	0,000000	0,309462	9,05						
P59768	0,176151	0,000000	0,061521	9,05						
Q86UX7	0,085142	0,250379	0,508487	9,05						
Q6ZSZ6	0,000000	0,000000	0,010848	9,05						
P31321	0,032411	0,000000	0,334823	9,05						
Q00722	0,143740	0,716305	0,105514	9,04						
Q9NQY0	0,079865	0,000000	0,136099	9,04						
Q5QGZ9	0,156972	0,000000	0,069255	9,04						
Q92620	0,027685	0,000000	0,392879	9,04						
Q92782	0,021738	0,000000	0,500854	9,04						
O75061	0,044658	0,000000	0,244174	9,04						
Q14168	0,016107	0,000000	0,677230	9,04						
Q04912	0,013783	0,000000	0,792236	9,03						
P21333	0,084315	0,219586	0,589996	9,03						
Q712K3	0,087426	0,000000	0,125050	9,03						
O95382	0,040523	0,000000	0,270038	9,03						
Q9C093	0,810145	0,000000	0,013509	9,03						
Q86YL1	0,010948	0,000000	0,000000	9,03						
P18146	0,126885	0,850581	0,101497	9,03						
P53597	0,013271	0,000000	0,825884	9,03						
P43403	0,028984	0,545179	0,694104	9,03						
Q9Y4Z0	0,150868	0,077739	0,936621	9,02						
Q8IWW6	0,160714	0,000000	0,068401	9,02						
P18887	0,074784	0,815245	0,180344	9,02						
Q8N3C0	0,168235	0,000000	0,065438	9,02						
Q6ZN30	0,757492	0,000000	0,014564	9,01						
Q8WXG6	0,166975	0,641090	0,103254	9,01						
Q3MN78	0,011066	0,000000	0,000000	9,01						
Q13387	0,076241	0,000000	0,145289	9,01						
Q8NDX1	0,120033	0,000000	0,092306	9,01						
Q9UPW5	0,601426	0,000000	0,018431	9,00						
Q14451	0,142992	0,307925	0,252009	9,00						
Q9Y4F3	0,563817	0,000000	0,019687	9,00						
A8K8R0	0,000000	0,011106	0,000000	9,00						
Q7L7X3	0,122160	0,000000	0,091000	9,00						
O60291	0,118064	0,000000	0,094215	9,00						
Q9BRG1	0,039775	0,000000	0,280283	8,99						
Q15139	0,037924	0,458354	0,641874	8,99						
P38398	0,000000	0,000000	0,011199	8,98						
Q9UH65	0,914701	0,000000	0,012254	8,98						
Q9NSE2	0,352262	0,529531	0,060115	8,98						
Q13118	0,127673	0,000000	0,087836	8,98						
Q499Y8	0,011224	0,000000	0,000000	8,98						
Q16623	0,046588	0,797072	0,302380	8,98						
Q9UQC2	0,161029	0,893993	0,078094	8,98						
Q99743	0,172292	0,000000	0,065287	8,98						
Q8NEM8	0,116174	0,000000	0,096826	8,98						
Q92673	0,026031	0,000000	0,432352	8,97						
Q9ULD4	0,096720	0,000000	0,116412	8,97						
Q14161	0,224708	0,390712	0,128515	8,97						
Q03112	0,000000	0,000000	0,011300	8,97						
Q13285	0,047651	0,418476	0,567095	8,96						
P51531	0,209861	0,918223	0,058708	8,96						
Q05513	0,016264	0,000000	0,695611	8,96						
Q92783	0,212815	0,529026	0,100492	8,96						
Q8N5Y2	0,291222	0,000000	0,038871	8,96						
Q76L83	0,249399	0,000000	0,045450	8,96						
Q96A72	0,028669	0,000000	0,395691	8,96						
P04049	0,133265	0,298334	0,285356	8,96						
Q9NZW5	0,034852	0,000000	0,325683	8,96						
Q86X27	0,148781	0,000000	0,076386	8,95						
O95502	0,012011	0,000000	0,946565	8,95						
Q96QE3	0,611113	0,000000	0,018632	8,95						
Q12852	0,055803	0,000000	0,204148	8,95						
Q9Y294	0,179262	0,000000	0,063580	8,95						
Q99801	0,117867	0,573953	0,168592	8,95						
Q8N2N9	0,336353	0,000000	0,034000	8,94						
Q92499	0,018430	0,000000	0,621133	8,94						
Q9BQ87	0,031741	0,000000	0,361189	8,94						
Q9UHC1	0,433348	0,000000	0,026617	8,92						
Q9NVD7	0,316780	0,075719	0,480916	8,92						
Q96RP6	0,011539	0,000000	0,000000	8,92						
Q0VAM2	0,154019	0,000000	0,074930	8,92						
P09001	0,015792	0,000000	0,731167	8,92						
Q9UL15	0,109755	0,000000	0,105313	8,92						
Q86SQ7	0,000000	0,000000	0,011601	8,91						
Q9Y6X0	0,083803	0,000000	0,138560	8,91						
Q86T24	0,324381	0,538617	0,066493	8,91						
P13945	0,012838	0,000000	0,905032	8,91						
P22531	0,717796	0,000000	0,016221	8,91						
Q15811	0,045170	0,000000	0,257784	8,91						
A8K830	0,000000	0,000000	0,011651	8,90						
O14529	0,417280	0,000000	0,027923	8,90						
Q9UJV3	0,075533	0,000000	0,154329	8,90						
Q96DZ5	0,022447	0,000000	0,519586	8,90						
Q13129	0,691608	0,000000	0,016874	8,90						
Q12929	0,140196	0,715295	0,116462	8,90						
P12544	0,174576	0,085815	0,779982	8,90						
Q9H5I1	0,042768	0,000000	0,273353	8,90						
Q6DHX9	0,011696	0,000000	0,000000	8,90						
P29353	0,033553	0,795053	0,438580	8,90						
Q5JV73	0,000000	0,000000	0,011701	8,90						
O15212	0,069153	0,000000	0,169395	8,89						
Q86TC9	0,342063	0,000000	0,034301	8,89						
Q92831	0,081164	0,535083	0,270239	8,89						
Q9HD15	0,042098	0,000000	0,279028	8,89						
P30291	0,051274	0,000000	0,229309	8,89						
Q86U86	0,467845	0,000000	0,025161	8,88						
O95990	0,097940	0,000000	0,120329	8,88						
Q5EBN2	0,145434	0,000000	0,081057	8,88						
Q9UJF2	0,121254	0,000000	0,097228	8,88						
Q7Z3B3	0,000000	0,000000	0,011802	8,88						
Q7Z6E9	0,000000	0,483594	0,024407	8,88						
O00311	0,040208	0,000000	0,293843	8,88						
Q96JZ2	0,123853	0,000000	0,095470	8,88						
Q15569	0,031465	0,000000	0,376055	8,87						
Q13310	0,025243	0,000000	0,468863	8,87						
O75626	0,147206	0,000000	0,080404	8,87						
P61201	0,000000	0,175164	0,067597	8,87						
Q12899	0,020557	0,000000	0,578897	8,86						
Q3V6T2	0,000000	0,000000	0,011902	8,86						
Q92993	0,032844	0,000000	0,363349	8,86						
P22314	0,017091	0,000000	0,699026	8,85						
Q86Z02	0,288780	0,000000	0,041382	8,85						
O15417	0,000000	0,000000	0,011953	8,85						
Q70E73	0,219037	0,000000	0,054590	8,85						
Q9H1I8	0,122829	0,000000	0,097378	8,85						
O43166	0,325956	0,000000	0,036712	8,85						
P35326	0,714449	0,000000	0,016774	8,85						
P02549	0,519041	0,000000	0,023102	8,85						
Q86TS7	0,000000	0,000000	0,012003	8,85						
Q9BYE7	0,031111	0,000000	0,385898	8,84						
P48556	0,036309	0,000000	0,330755	8,84						
Q9Y566	0,057851	0,000000	0,207865	8,84						
Q00526	0,089710	0,355376	0,377611	8,84						
Q15493	0,019572	0,000000	0,616211	8,84						
O15539	0,295711	0,000000	0,040830	8,83						
Q14C86	0,204348	0,000000	0,059110	8,83						
P55273	0,098295	0,213024	0,576939	8,83						
Q9Y2K2	0,237034	0,000000	0,050974	8,83						
Q8TAS1	0,053794	0,000000	0,225392	8,83						
P55769	0,076281	0,000000	0,159000	8,82						
Q13588	0,066317	0,000000	0,182905	8,82						
Q9NSC2	0,000000	0,477032	0,025462	8,82						
Q9UNS2	0,096247	0,000000	0,126256	8,82						
Q58A63	0,000000	0,000000	0,012153	8,82						
Q6ZRG5	0,000000	0,000000	0,012204	8,81						
Q8NFU7	0,416571	0,000000	0,029329	8,81						
Q13627	0,058599	0,603735	0,345470	8,81						
Q02930	0,545111	0,000000	0,022499	8,80						
Q7L523	0,022368	0,000000	0,548614	8,80						
P04553	0,050959	0,000000	0,240810	8,80						
Q8IWU2	0,054582	0,000000	0,224940	8,80						
O00567	0,058874	0,000000	0,208618	8,80						
Q9H4P4	0,036546	0,000000	0,336179	8,80						
Q643R0	0,012287	0,000000	0,000000	8,80						
Q9Y2L5	0,342890	0,000000	0,035858	8,80						
Q9P2D1	0,000000	0,000000	0,012304	8,80						
Q8WWN9	0,123065	0,000000	0,100040	8,79						
P42574	0,049305	0,000000	0,249900	8,79						
Q7LDG7	0,089513	0,000000	0,138208	8,78						
O14641	0,035915	0,000000	0,344918	8,78						
Q6FHK5	0,012405	0,000000	0,000000	8,78						
Q07960	0,056039	0,000000	0,221374	8,78						
Q9BSM1	0,104871	0,000000	0,118321	8,78						
P23246	0,025991	0,610803	0,781941	8,78						
Q96RM1	0,716536	0,000000	0,017326	8,78						
P42681	0,013901	0,000000	0,894687	8,77						
P35813	0,036349	0,000000	0,342457	8,77						
Q13136	0,000000	0,000000	0,012455	8,77						
Q9Y5S8	0,094160	0,158506	0,834924	8,77						
Q92905	0,180050	0,272590	0,254068	8,77						
Q9BYM8	0,025676	0,000000	0,485838	8,77						
P10747	0,031190	0,809187	0,495882	8,76						
Q8WYL5	0,261332	0,000000	0,047911	8,76						
Q9BXW6	0,114756	0,000000	0,109130	8,76						
Q9NR48	0,000000	0,000000	0,012555	8,76						
Q9C0K7	0,109164	0,000000	0,115056	8,75						
P30304	0,073012	0,782938	0,219968	8,75						
O00267	0,088016	0,000000	0,142979	8,75						
P08727	0,057614	0,000000	0,218461	8,75						
Q53XN2	0,012602	0,000000	0,000000	8,75						
Q9Y5B9	0,042177	0,000000	0,299066	8,75						
O14867	0,328004	0,000000	0,038469	8,75						
P23458	0,000000	0,361938	0,034954	8,74						
Q96LK8	0,000000	0,000000	0,012656	8,74						
A0MZ66	0,563896	0,000000	0,022449	8,74						
O00212	0,075099	0,527007	0,320058	8,74						
O43704	0,057378	0,000000	0,220771	8,74						
P21589	0,012996	0,000000	0,975141	8,74						
O76011	0,880006	0,000000	0,014413	8,73						
Q9Y4B6	0,102863	0,000000	0,123343	8,73						
Q8N5C8	0,177096	0,000000	0,071716	8,73						
P39880	0,404678	0,000000	0,031388	8,73						
P12270	0,000000	0,000000	0,012706	8,73						
Q05195	0,542039	0,095911	0,244576	8,73						
Q86U90	0,015595	0,000000	0,817196	8,73						
O43559	0,035522	0,000000	0,359281	8,72						
Q05586	0,015162	0,000000	0,842708	8,72						
O15304	0,555941	0,041393	0,555645	8,72						
Q9Y2S2	0,029969	0,000000	0,426677	8,72						
Q8N4U5	0,379081	0,000000	0,033748	8,72						
Q13043	0,053046	0,000000	0,241262	8,72						
A4QPB4	0,012799	0,000000	0,000000	8,72						
Q15386	0,036742	0,000000	0,349287	8,71						
Q9UKF7	0,153389	0,000000	0,083718	8,71						
Q9C091	0,981452	0,000000	0,013108	8,71						
O75396	0,050211	0,000000	0,256428	8,70						
Q9UJM3	0,207026	0,000000	0,062224	8,70						
P35325	0,717166	0,000000	0,017979	8,70						
Q8WW38	0,000000	0,000000	0,012907	8,70						
P68543	0,165833	0,000000	0,077843	8,70						
Q16236	0,647462	0,000000	0,019938	8,70						
Q96FJ0	0,000000	0,162039	0,079801	8,70						
Q9BSW7	0,437404	0,000000	0,029580	8,70						
Q9UPQ3	0,179853	0,000000	0,072067	8,69						
Q5VW22	0,280274	0,000000	0,046254	8,69						
Q07812	0,032529	0,497728	0,801677	8,69						
Q8N3U4	0,080928	0,000000	0,160406	8,69						
Q92698	0,015122	0,000000	0,858779	8,69						
O75340	0,375458	0,100959	0,343059	8,69						
Q8IUD2	0,000000	0,000000	0,013007	8,68						
Q9H009	0,073721	0,000000	0,176677	8,68						
Q9NXL2	0,225062	0,000000	0,057955	8,68						
Q8NB25	0,000000	0,000000	0,013057	8,68						
P57682	0,150947	0,000000	0,086531	8,68						
Q86UN2	0,020714	0,000000	0,630625	8,68						
Q86T82	0,815264	0,000000	0,016071	8,67						
O00629	0,032332	0,000000	0,405434	8,67						
P35244	0,050801	0,648157	0,398403	8,67						
Q9BZR9	0,080652	0,000000	0,163419	8,66						
Q96BE9	0,013193	0,000000	0,000000	8,66						
P22570	0,080849	0,233720	0,698323	8,66						
Q53T99	0,013232	0,000000	0,000000	8,65						
P78396	0,095893	0,372034	0,371083	8,65						
P56178	0,362856	0,531550	0,068753	8,65						
Q5SYB0	0,614224	0,000000	0,021595	8,65						
Q9NS73	0,181940	0,000000	0,072921	8,64						
P15153	0,168275	0,461888	0,170902	8,64						
Q8IUZ0	0,319773	0,000000	0,041633	8,64						
O75602	0,051510	0,000000	0,258538	8,64						
Q01658	0,466349	0,642605	0,044446	8,64						
Q96JJ3	0,153664	0,000000	0,086681	8,64						
Q9ULH1	0,141732	0,000000	0,094014	8,64						
Q9BYQ8	0,465364	0,000000	0,028676	8,63						
P49815	0,159414	0,387178	0,216854	8,63						
Q8IW36	0,691647	0,000000	0,019385	8,62						
Q6P0N0	0,000000	0,000000	0,013409	8,62						
Q9Y535	0,111960	0,000000	0,119827	8,62						
P07942	0,104005	0,000000	0,129018	8,62						
Q9NUA8	0,590045	0,000000	0,022750	8,62						
Q5TAX3	0,190486	0,000000	0,070611	8,62						
Q03111	0,143307	0,000000	0,093863	8,62						
Q5JPF3	0,000000	0,000000	0,013459	8,62						
Q5SVQ8	0,510495	0,000000	0,026366	8,62						
P43405	0,020045	0,000000	0,671756	8,62						
O60861	0,327295	0,000000	0,041181	8,61						
Q06945	0,140944	0,117113	0,816593	8,61						
Q6UB98	0,853306	0,000000	0,015820	8,61						
O60336	0,303627	0,000000	0,044496	8,61						
Q16875	0,171898	0,000000	0,078746	8,60						
Q9BYW9	0,013547	0,000000	0,000000	8,60						
Q9Y4E8	0,386721	0,000000	0,035054	8,60						
P60372	0,000000	0,000000	0,013560	8,60						
Q9NVA2	0,079234	0,000000	0,171404	8,60						
Q93034	0,191667	0,000000	0,070862	8,60						
P53999	0,599496	0,098940	0,229158	8,60						
P23508	0,687512	0,000000	0,019787	8,59						
Q5SNT6	0,000000	0,000000	0,013610	8,59						
Q5VUJ5	0,277202	0,000000	0,049166	8,59						
A0FDN2	0,000000	0,013629	0,000000	8,59						
P84095	0,038318	0,000000	0,355715	8,59						
P61601	0,067656	0,000000	0,201537	8,59						
O43665	0,716772	0,000000	0,019034	8,59						
Q7L590	0,114283	0,000000	0,119476	8,59						
O75702	0,013665	0,000000	0,000000	8,59						
P22528	0,548379	0,000000	0,025010	8,58						
O75886	0,250896	0,000000	0,054741	8,58						
O15014	0,966526	0,000000	0,014213	8,58						
Q5H9T9	0,000000	0,000000	0,013761	8,57						
P17948	0,050408	0,000000	0,273755	8,57						
Q9Y5S9	0,000000	0,014639	0,944004	8,56						
Q8NFW9	0,292797	0,000000	0,047358	8,56						
Q13426	0,413775	0,516911	0,064835	8,56						
Q8N5U6	0,100224	0,000000	0,138409	8,56						
Q15723	0,638247	0,000000	0,021746	8,55						
Q3BBW0	0,400347	0,000000	0,034703	8,55						
Q9H3R0	0,000000	0,000000	0,013911	8,55						
Q8NEZ3	0,023156	0,000000	0,600844	8,55						
Q08170	0,035285	0,000000	0,395540	8,54						
Q14511	0,048990	0,000000	0,285155	8,54						
O00716	0,027764	0,879859	0,574277	8,53						
Q8IUC6	0,602253	0,475517	0,049016	8,53						
Q96DR7	0,242429	0,000000	0,057905	8,53						
A0PJ48	0,305990	0,045936	0,000000	8,53						
A0AUZ9	0,000000	0,000000	0,014062	8,53						
P63211	0,161186	0,000000	0,087284	8,53						
Q9Y217	0,150790	0,000000	0,093311	8,53						
P56192	0,023432	0,000000	0,601296	8,52						
P35712	0,350372	0,000000	0,040227	8,52						
Q59G96	0,014098	0,000000	0,000000	8,52						
Q9Y4Y9	0,041192	0,000000	0,342356	8,52						
Q03001	0,807033	0,000000	0,017477	8,52						
Q8NF67	0,000000	0,000000	0,014112	8,52						
O43583	0,365455	0,107017	0,360938	8,52						
Q15031	0,021660	0,000000	0,652019	8,52						
Q12986	0,049620	0,000000	0,285305	8,52						
A0AVT1	0,047612	0,000000	0,297760	8,51						
O14647	0,282401	0,000000	0,050221	8,51						
P15336	0,493010	0,854619	0,033698	8,51						
Q9UNA1	0,059898	0,000000	0,237093	8,51						
Q9Y5X3	0,254519	0,000000	0,055896	8,51						
Q8WXR4	0,038475	0,000000	0,370229	8,50						
O14921	0,652385	0,000000	0,021846	8,50						
Q58F21	0,392707	0,000000	0,036360	8,50						
P62937	0,017958	0,000000	0,795952	8,50						
P10398	0,066278	0,000000	0,216000	8,49						
Q8IZF6	0,200331	0,000000	0,071464	8,49						
Q5VWA5	0,014335	0,000000	0,000000	8,49						
Q9Y2J0	0,032371	0,000000	0,443100	8,49						
Q96JJ2	0,014374	0,000000	0,000000	8,48						
Q8N556	0,130312	0,830893	0,132784	8,48						
P42680	0,023747	0,000000	0,606167	8,48						
Q9H320	0,271374	0,000000	0,053084	8,48						
Q9NYV4	0,082030	0,000000	0,176025	8,48						
P27797	0,029299	0,885411	0,557151	8,47						
O75665	0,000000	0,000000	0,014464	8,47						
Q8IUC4	0,170362	0,242807	0,350040	8,47						
Q1HB43	0,014492	0,000000	0,000000	8,47						
O94986	0,505454	0,000000	0,028726	8,46						
P27695	0,041429	0,521959	0,672710	8,46						
Q96F07	0,187020	0,000000	0,077792	8,46						
Q9BZW7	0,497933	0,000000	0,029229	8,46						
Q14204	0,014571	0,000000	0,000000	8,46						
Q9Y6F1	0,062813	0,579001	0,400914	8,46						
Q9C0D5	0,293664	0,000000	0,049669	8,46						
P01583	0,322648	0,856638	0,052782	8,46						
Q02297	0,191864	0,575467	0,132131	8,46						
Q9NS25	0,088135	0,000000	0,165629	8,45						
Q5T5Y3	0,790218	0,000000	0,018481	8,45						
Q8TCF1	0,086087	0,000000	0,169847	8,45						
Q9HB96	0,000000	0,048965	0,299970	8,44						
Q6V701	0,014689	0,000000	0,000000	8,44						
Q96NY9	0,293545	0,062090	0,806951	8,44						
Q96CG3	0,266806	0,000000	0,055143	8,44						
Q9UPV9	0,945457	0,000000	0,015569	8,44						
P78549	0,039342	0,531045	0,705002	8,44						
Q14192	0,146103	0,385159	0,261752	8,44						
O60293	0,460560	0,000000	0,031991	8,44						
O15400	0,077305	0,000000	0,190840	8,43						
Q5T4T6	0,000000	0,000000	0,014765	8,43						
Q6IAL5	0,014768	0,000000	0,000000	8,43						
P52594	0,026385	0,000000	0,560265	8,43						
P25098	0,149805	0,192327	0,514062	8,42						
Q14209	0,128618	0,876830	0,131378	8,42						
P38432	0,337376	0,096921	0,453646	8,42						
Q00535	0,065884	0,418980	0,538771	8,42						
Q86X55	0,061001	0,446744	0,546053	8,42						
P05198	0,038869	0,000000	0,383186	8,41						
Q8WZA2	0,050171	0,000000	0,297057	8,41						
O95251	0,089749	0,000000	0,166081	8,41						
Q8NDH2	0,000000	0,000000	0,014916	8,41						
Q9UHC7	0,084354	0,000000	0,176878	8,41						
Q6NUP7	0,251841	0,000000	0,059411	8,40						
Q5T0R7	0,014965	0,000000	0,000000	8,40						
P04626	0,016934	0,000000	0,883738	8,40						
P40855	0,000000	0,118122	0,127109	8,40						
A6NLK3	0,000000	0,000000	0,015016	8,40						
Q6IMN6	0,683732	0,000000	0,021997	8,39						
Q5U058	0,015044	0,000000	0,000000	8,39						
P07196	0,000000	0,262998	0,057202	8,39						
Q9ULT8	0,349348	0,000000	0,043090	8,39						
Q9H0X9	0,036034	0,000000	0,417838	8,39						
P07951	0,000000	0,000000	0,015066	8,39						
Q15678	0,390659	0,000000	0,038570	8,39						
O60678	0,027803	0,000000	0,543039	8,39						
Q9H254	0,068050	0,000000	0,222127	8,38						
Q14789	0,660221	0,000000	0,022901	8,38						
Q9H7C4	0,563856	0,000000	0,026818	8,38						
P50402	0,054779	0,000000	0,276416	8,38						
Q86W92	0,576694	0,000000	0,026266	8,38						
Q99459	0,175324	0,000000	0,086481	8,38						
O15504	0,027015	0,000000	0,561922	8,38						
Q9ULL5	0,079274	0,000000	0,191493	8,38						
Q9Y2X8	0,042886	0,000000	0,354309	8,37						
Q9NPD3	0,024456	0,000000	0,621485	8,37						
P15559	0,064506	0,318021	0,741010	8,37						
P26045	0,103926	0,000000	0,146394	8,37						
Q6ZW33	0,000000	0,000000	0,015217	8,37						
Q9UID6	0,350766	0,000000	0,043441	8,37						
Q9UHL0	0,023589	0,000000	0,647047	8,36						
Q6ZP01	0,000000	0,000000	0,015267	8,36						
Q96BD8	0,168984	0,000000	0,090348	8,36						
Q9HBZ2	0,206829	0,202423	0,365006	8,36						
Q16798	0,019848	0,000000	0,770741	8,36						
P11171	0,000000	0,184250	0,083116	8,36						
Q9UPP5	0,000000	0,000000	0,015317	8,36						
P42773	0,079471	0,406865	0,473734	8,36						
Q96L93	0,229788	0,000000	0,066693	8,36						
Q9H7D0	0,146733	0,000000	0,104460	8,36						
O14986	0,076596	0,000000	0,200131	8,36						
P09769	0,029851	0,000000	0,514514	8,35						
Q96HL0	0,015359	0,000000	0,000000	8,35						
Q96QV6	0,015752	0,000000	0,975492	8,35						
Q6ZMV7	0,000000	0,000000	0,015368	8,35						
Q14242	0,595282	0,043412	0,595872	8,35						
Q01844	0,016186	0,000000	0,951436	8,35						
Q63HR2	0,059150	0,000000	0,260597	8,34						
Q2TB90	0,016855	0,000000	0,916734	8,34						
Q9UBF2	0,092033	0,000000	0,168039	8,34						
Q96ST2	0,000000	0,000000	0,015468	8,34						
Q3BBV2	0,401764	0,000000	0,038519	8,34						
Q5T0R2	0,015477	0,000000	0,000000	8,34						
Q9H967	0,120939	0,000000	0,128164	8,33						
O15519	0,095381	0,375063	0,435014	8,33						
Q53H47	0,048045	0,000000	0,323925	8,33						
Q9NQT4	0,021502	0,000000	0,724438	8,32						
P49756	0,047533	0,000000	0,327893	8,32						
P54132	0,000000	0,433619	0,035958	8,32						
P53384	0,046312	0,000000	0,336882	8,32						
Q9UK22	0,049108	0,000000	0,317748	8,32						
Q9BXU0	0,607608	0,000000	0,025713	8,32						
Q9Y256	0,017918	0,000000	0,872238	8,32						
Q9UNJ2	0,015634	0,000000	0,000000	8,32						
B2CNV7	0,000000	0,015649	0,000000	8,31						
Q53HC9	0,199386	0,000000	0,078495	8,31						
Q16445	0,421612	0,040384	0,920149	8,31						
Q99613	0,124877	0,000000	0,125603	8,31						
Q86UU1	0,294963	0,000000	0,053234	8,31						
Q5T0R5	0,015713	0,000000	0,000000	8,31						
Q96DN5	0,297996	0,000000	0,052732	8,31						
A8MT70	0,741858	0,000000	0,021193	8,31						
P19525	0,045091	0,000000	0,348835	8,30						
Q68DE3	0,000000	0,000000	0,015769	8,30						
Q9H1A7	0,280392	0,000000	0,056247	8,30						
O14543	0,219864	0,520949	0,137706	8,30						
Q2M1Z3	0,706612	0,000000	0,022348	8,30						
O14994	0,070413	0,000000	0,224387	8,30						
Q9UJC3	0,358800	0,000000	0,044094	8,29						
Q5T0R6	0,015831	0,000000	0,000000	8,29						
Q5FBZ4	0,015871	0,000000	0,000000	8,29						
P49736	0,027252	0,760727	0,765920	8,29						
P53004	0,055291	0,000000	0,287465	8,28						
Q16534	0,193833	0,000000	0,082061	8,28						
Q69YQ0	0,439294	0,000000	0,036209	8,28						
Q86T11	0,015910	0,000000	0,000000	8,28						
Q9H0M0	0,114638	0,000000	0,138861	8,28						
Q9BPZ3	0,152640	0,000000	0,104359	8,28						
Q6IBT2	0,015949	0,000000	0,000000	8,28						
P29144	0,065963	0,000000	0,241864	8,28						
Q9HCJ0	0,268775	0,000000	0,059361	8,28						
P28482	0,099161	0,508329	0,317899	8,27						
Q12918	0,134013	0,000000	0,119576	8,27						
O95238	0,369866	0,349823	0,123996	8,26						
Q86YN6	0,208955	0,000000	0,077089	8,26						
Q5M9N0	0,000000	0,000000	0,016121	8,26						
Q14116	0,258418	0,000000	0,062425	8,25						
O94829	0,028906	0,000000	0,558156	8,25						
P26651	0,047415	0,857143	0,397047	8,25						
A1L461	0,000000	0,016153	0,000000	8,25						
Q8IZU3	0,072855	0,000000	0,221726	8,25						
Q9Y252	0,080416	0,000000	0,201035	8,25						
P14859	0,528059	0,554266	0,055243	8,25						
Q9UPR5	0,016698	0,000000	0,968461	8,25						
Q6ZWE6	0,262631	0,000000	0,061621	8,25						
O75030	0,000000	0,904089	0,017929	8,24						
P56524	0,221124	0,295810	0,247891	8,24						
Q9BWT7	0,102233	0,262494	0,604460	8,24						
Q9NVW2	0,086953	0,000000	0,187123	8,24						
Q13156	0,041901	0,701666	0,553435	8,24						
Q9NUD7	0,000000	0,000000	0,016272	8,24						
Q6DLZ0	0,016304	0,000000	0,000000	8,23						
P46100	0,000000	0,415952	0,039223	8,23						
Q53X88	0,016343	0,000000	0,000000	8,23						
P10243	0,212500	0,000000	0,076939	8,23						
Q5THL0	0,016382	0,000000	0,000000	8,22						
A8K5Y1	0,338125	0,048460	0,000000	8,22						
Q6ZRI0	0,133777	0,000000	0,122589	8,22						
Q8NHY2	0,058047	0,000000	0,282744	8,22						
Q5JRQ1	0,016422	0,000000	0,000000	8,22						
Q12979	0,101367	0,000000	0,162214	8,22						
Q5TC82	0,348561	0,000000	0,047208	8,21						
Q9Y236	0,024810	0,000000	0,664122	8,21						
Q99471	0,327216	0,332660	0,151416	8,21						
O94832	0,038003	0,000000	0,433708	8,21						
Q658P3	0,016619	0,000000	0,994425	8,21						
Q99457	0,070728	0,000000	0,233779	8,20						
Q9NZL9	0,026818	0,000000	0,616563	8,20						
Q9C0G6	0,016540	0,000000	0,000000	8,20						
Q9Y2I6	0,624582	0,000000	0,026517	8,20						
Q8N1H7	0,327256	0,000000	0,050623	8,20						
Q96JM2	0,000000	0,000000	0,016573	8,20						
Q5T0R1	0,016579	0,000000	0,000000	8,20						
Q8WY64	0,032607	0,000000	0,508688	8,20						
Q86X24	0,429173	0,000000	0,038670	8,20						
Q9NRF9	0,168353	0,000000	0,098584	8,20						
Q5TGY3	0,062222	0,000000	0,267628	8,19						
Q92918	0,045721	0,000000	0,364654	8,19						
Q8IXS2	0,000000	0,000000	0,016673	8,19						
O75460	0,018863	0,000000	0,884492	8,19						
P56537	0,172213	0,338213	0,286611	8,19						
Q6Q0C0	0,042216	0,000000	0,395791	8,18						
Q9H2G4	0,085811	0,000000	0,194807	8,18						
P35612	0,374473	0,000000	0,044646	8,18						
Q9Y4L5	0,111999	0,000000	0,149307	8,18						
P60368	0,000000	0,000000	0,016724	8,18						
Q6UVJ0	0,113693	0,000000	0,147147	8,18						
P41238	0,532627	0,073195	0,429289	8,18						
Q53Y49	0,016737	0,000000	0,000000	8,18						
Q14690	0,482023	0,000000	0,034753	8,18						
O00206	0,119324	0,350833	0,400161	8,18						
Q01826	0,379711	0,998486	0,044345	8,17						
Q5SZX6	0,016816	0,000000	0,000000	8,17						
P23193	0,174142	0,000000	0,096575	8,17						
P06241	0,030323	0,000000	0,554892	8,17						
Q9UBZ4	0,035955	0,000000	0,468059	8,17						
Q92805	0,741385	0,000000	0,022700	8,17						
P07948	0,023707	0,000000	0,710125	8,17						
Q86YF9	0,468200	0,000000	0,036059	8,16						
Q6IA69	0,019690	0,000000	0,857875	8,16						
P23921	0,077187	0,466936	0,469265	8,16						
Q9UDY8	0,042453	0,000000	0,398554	8,16						
Q5SZL2	0,000000	0,000000	0,016924	8,16						
Q9NWU2	0,115583	0,000000	0,146444	8,16						
Q14865	0,466822	0,000000	0,036260	8,16						
P62314	0,017721	0,000000	0,955605	8,16						
Q9HCN8	0,000000	0,018173	0,931900	8,16						
Q9BXN2	0,075139	0,000000	0,225492	8,16						
P50151	0,183751	0,000000	0,092356	8,15						
Q9NTX7	0,136376	0,000000	0,124448	8,15						
Q308M4	0,016973	0,000000	0,000000	8,15						
Q96KC9	0,000000	0,000000	0,016975	8,15						
O96000	0,507108	0,000000	0,033548	8,15						
Q5JR59	0,000000	0,000000	0,017025	8,15						
Q5KSL6	0,543772	0,000000	0,031338	8,14						
P62195	0,099201	0,301363	0,570510	8,14						
Q9H446	0,112078	0,000000	0,152270	8,14						
Q14680	0,069665	0,000000	0,244978	8,14						
Q9C0F0	0,000000	0,000000	0,017075	8,14						
P54277	0,433427	0,000000	0,039474	8,14						
P53611	0,035876	0,000000	0,476949	8,14						
Q9Y4J8	0,000000	0,000000	0,017125	8,13						
Q9NVI1	0,114244	0,000000	0,149960	8,13						
P48739	0,076084	0,000000	0,225191	8,13						
Q92901	0,017485	0,000000	0,979962	8,13						
Q5T0R9	0,017170	0,000000	0,000000	8,13						
P57071	0,000000	0,000000	0,017176	8,13						
O15042	0,093884	0,000000	0,183005	8,13						
P07197	0,437010	0,000000	0,039373	8,12						
Q99473	0,017209	0,000000	0,000000	8,12						
Q8N0W5	0,250975	0,000000	0,068602	8,12						
Q8IVF6	0,487851	0,000000	0,035305	8,12						
P02794	0,289568	0,000000	0,059512	8,12						
P16104	0,024652	0,735992	0,950984	8,12						
O95096	0,096759	0,000000	0,178335	8,12						
O00472	0,577482	0,000000	0,029881	8,12						
Q9BYR2	0,461269	0,000000	0,037415	8,12						
Q9UL58	0,576576	0,000000	0,029982	8,12						
Q9UDY4	0,028354	0,000000	0,610235	8,11						
O14981	0,035049	0,000000	0,493773	8,11						
Q9NRI5	0,000000	0,067138	0,257885	8,11						
P55196	0,607963	0,370520	0,076888	8,11						
Q9H095	0,274367	0,000000	0,063178	8,11						
Q8IY67	0,035403	0,000000	0,489654	8,11						
Q9BYG3	0,086599	0,000000	0,200382	8,11						
O00253	0,728311	0,071176	0,334974	8,11						
Q8TD57	0,017367	0,000000	0,000000	8,11						
Q08378	0,000000	0,000000	0,017376	8,11						
O14558	0,059820	0,000000	0,290528	8,10						
Q9UPX8	0,289332	0,859667	0,069958	8,10						
P56545	0,038357	0,000000	0,453746	8,10						
Q5JX01	0,017406	0,000000	0,000000	8,10						
Q96JM3	0,735911	0,000000	0,023654	8,10						
Q8NA03	0,000000	0,000000	0,017427	8,10						
P46781	0,019375	0,000000	0,900462	8,10						
Q5VVJ2	0,128579	0,000000	0,135697	8,10						
Q15287	0,044540	0,000000	0,391774	8,10						
Q9P1A6	0,223329	0,000000	0,078144	8,10						
P14616	0,034498	0,000000	0,506428	8,09						
Q9NZ71	0,043319	0,000000	0,403325	8,09						
P53396	0,024219	0,000000	0,721525	8,09						
Q9Y4G2	0,272122	0,000000	0,064233	8,09						
Q6PEL1	0,017525	0,000000	0,000000	8,09						
O95271	0,153783	0,190308	0,598885	8,09						
Q4W5M7	0,017564	0,000000	0,000000	8,08						
Q9Y6A5	0,346277	0,000000	0,050924	8,08						
Q9GZN1	0,032804	0,000000	0,538369	8,07						
A6NG79	0,000000	0,017668	0,000000	8,07						
Q8N3P4	0,123302	0,000000	0,143331	8,07						
Q8TD10	0,000000	0,000000	0,017678	8,07						
Q9H0F5	0,283976	0,000000	0,062324	8,07						
P62310	0,136849	0,000000	0,129369	8,07						
Q99729	0,026779	0,000000	0,661410	8,07						
Q9UBG0	0,034537	0,000000	0,513208	8,07						
Q5TD94	0,139999	0,000000	0,126607	8,07						
Q05D60	0,000000	0,000000	0,017728	8,07						
O95486	0,069507	0,000000	0,255323	8,06						
Q4UJ75	0,491513	0,000000	0,036109	8,06						
Q9NYR8	0,026464	0,000000	0,671002	8,06						
Q5T0R3	0,017761	0,000000	0,000000	8,06						
P20336	0,045446	0,000000	0,391020	8,06						
Q14997	0,144016	0,000000	0,123393	8,06						
P14649	0,040602	0,000000	0,437726	8,06						
O43829	0,267948	0,000000	0,066342	8,06						
Q58FF6	0,017800	0,000000	0,000000	8,06						
Q9HAV7	0,028551	0,771328	0,808809	8,06						
Q14207	0,000000	0,000000	0,017828	8,05						
Q96S38	0,183003	0,000000	0,097479	8,05						
P62256	0,071083	0,000000	0,251105	8,05						
O43182	0,059032	0,000000	0,302581	8,05						
P02743	0,025519	0,000000	0,699980	8,05						
Q13233	0,154137	0,000000	0,115910	8,05						
P78364	0,413736	0,000000	0,043190	8,05						
A4D110	0,017879	0,000000	0,000000	8,05						
Q9Y5L4	0,038908	0,000000	0,460577	8,04						
A4D1F6	0,344583	0,000000	0,052129	8,04						
P60763	0,063088	0,700656	0,406639	8,04						
Q9Y5Y9	0,030363	0,000000	0,593160	8,03						
Q96NL0	0,108219	0,000000	0,166533	8,03						
P0C221	0,000000	0,000000	0,018029	8,03						
P45983	0,027645	0,000000	0,652170	8,03						
Q8IY57	0,068602	0,000000	0,262957	8,03						
Q13523	0,164258	0,663806	0,165528	8,03						
P46108	0,067066	0,839980	0,320661	8,03						
Q9C0C7	0,236246	0,000000	0,076487	8,03						
Q8IY92	0,509826	0,000000	0,035456	8,03						
Q13507	0,021935	0,000000	0,824327	8,03						
O60934	0,608238	0,548208	0,054239	8,03						
P24863	0,095774	0,000000	0,188931	8,02						
Q13242	0,026661	0,000000	0,679289	8,02						
Q4JJA0	0,018115	0,000000	0,000000	8,02						
Q53GA4	0,066514	0,000000	0,272700	8,02						
Q9BQI3	0,154098	0,000000	0,117718	8,02						
Q5JY77	0,275627	0,000000	0,065840	8,02						
O75952	0,307920	0,000000	0,058959	8,02						
Q9BXM7	0,889064	0,023221	0,879470	8,02						
P49448	0,019454	0,000000	0,934311	8,02						
P60331	0,000000	0,000000	0,018180	8,01						
Q08117	0,111015	0,000000	0,163871	8,01						
Q8N1K8	0,018194	0,000000	0,000000	8,01						
Q96SB8	0,426850	0,000000	0,042638	8,01						
Q9UKI8	0,080495	0,000000	0,226396	8,01						
Q86Y91	0,229827	0,000000	0,079299	8,01						
Q8WZ75	0,138621	0,000000	0,131479	8,01						
Q5VZF1	0,018233	0,000000	0,000000	8,01						
P54760	0,018745	0,000000	0,973433	8,01						
Q96EK2	0,395975	0,000000	0,046103	8,01						
Q9NYA1	0,024968	0,000000	0,731870	8,00						
O00233	0,194660	0,303887	0,309060	8,00						
P22307	0,076950	0,344271	0,690589	8,00						
Q5T9W8	0,018312	0,000000	0,000000	8,00						
Q13330	0,110070	0,000000	0,166382	8,00						
Q9UHV8	0,077974	0,000000	0,234883	8,00						
P25963	0,093057	0,000000	0,196866	8,00						
Q9Y4C8	0,269878	0,000000	0,067899	8,00						
P04198	0,000000	0,216557	0,084673	8,00						
Q13190	0,050644	0,000000	0,362194	8,00						
Q6FG33	0,018352	0,000000	0,000000	8,00						
P16619	0,229276	0,000000	0,080052	8,00						
Q9P289	0,081794	0,000000	0,224638	7,99						
Q13207	0,066672	0,495709	0,556800	7,99						
Q5T8M8	0,018470	0,000000	0,000000	7,98						
P41240	0,044776	0,000000	0,412616	7,98						
Q9H9A6	0,202497	0,000000	0,091252	7,98						
Q6FHX6	0,018509	0,000000	0,000000	7,98						
P21397	0,083724	0,359414	0,615157	7,98						
Q6ZS30	0,743118	0,000000	0,024910	7,98						
P15924	0,000000	0,938920	0,019737	7,98						
Q9NY15	0,027606	0,000000	0,671957	7,97						
Q9NUL5	0,047927	0,000000	0,387455	7,97						
Q7L099	0,328122	0,000000	0,056649	7,97						
Q569K3	0,018588	0,000000	0,000000	7,97						
P28370	0,032922	0,000000	0,565789	7,97						
Q96A47	0,067853	0,000000	0,274558	7,97						
Q02363	0,286378	0,000000	0,065086	7,97						
Q3BBV1	0,402709	0,000000	0,046304	7,96						
Q9Y4I1	0,331469	0,000000	0,056298	7,96						
A3RJH1	0,018667	0,000000	0,000000	7,96						
P60369	0,000000	0,000000	0,018682	7,96						
Q9UBF6	0,060725	0,000000	0,307704	7,96						
Q8IWR1	0,082109	0,000000	0,227601	7,96						
Q6ZP56	0,018706	0,000000	0,000000	7,96						
Q6KB66	0,426732	0,000000	0,043843	7,96						
O75901	0,576852	0,000000	0,032443	7,96						
Q13393	0,073760	0,424028	0,599689	7,95						
P34925	0,021541	0,000000	0,870781	7,95						
Q9P287	0,292010	0,187279	0,343110	7,95						
Q92973	0,044855	0,000000	0,418692	7,95						
O75541	0,639074	0,000000	0,029429	7,95						
Q3BDU4	0,018824	0,000000	0,000000	7,95						
Q9UPZ3	0,000000	0,000000	0,018833	7,94						
P62745	0,072106	0,000000	0,261651	7,94						
Q9P299	0,044500	0,000000	0,424468	7,94						
Q99569	0,213760	0,000000	0,088489	7,94						
Q86XK3	0,000000	0,000000	0,018933	7,93						
Q8TF76	0,020006	0,000000	0,947067	7,93						
P61952	0,415548	0,000000	0,045651	7,93						
Q6NX54	0,019021	0,000000	0,000000	7,92						
Q92772	0,037766	0,000000	0,503716	7,92						
Q16629	0,039420	0,000000	0,482674	7,92						
Q6ZU80	0,975308	0,000000	0,019536	7,92						
Q96QB1	0,796873	0,389702	0,061370	7,92						
Q3MJ29	0,019060	0,000000	0,000000	7,92						
Q6N043	0,563147	0,000000	0,033849	7,92						
P62993	0,051235	0,639071	0,582563	7,92						
A2RUR9	0,483165	0,000000	0,039524	7,92						
Q8IV90	0,479187	0,000000	0,039875	7,92						
Q92777	0,069350	0,000000	0,275763	7,91						
Q9H3B0	0,019139	0,000000	0,000000	7,91						
Q9UPW0	0,259442	0,000000	0,073775	7,91						
P43034	0,743000	0,041898	0,615358	7,91						
Q8N6W4	0,019179	0,000000	0,000000	7,91						
Q8IWX8	0,092624	0,000000	0,207111	7,91						
Q9NZS9	0,022053	0,000000	0,870530	7,91						
Q6WG68	0,019218	0,000000	0,000000	7,90						
Q9NVR5	0,555192	0,000000	0,034652	7,90						
Q9Y240	0,030757	0,000000	0,625552	7,90						
P41970	0,227937	0,000000	0,084421	7,90						
Q9HBM6	0,249203	0,000000	0,077240	7,90						
Q01780	0,131296	0,000000	0,146695	7,90						
Q9BZQ4	0,033434	0,000000	0,576386	7,90						
A6H8Y1	0,000000	0,000000	0,019285	7,90						
O95639	0,057693	0,000000	0,334271	7,90						
Q5HYB7	0,019297	0,000000	0,000000	7,90						
Q59GJ8	0,019336	0,000000	0,000000	7,89						
P35568	0,084511	0,824331	0,277672	7,89						
Q9GZZ1	0,029733	0,000000	0,651316	7,89						
Q13887	0,441775	0,645129	0,067949	7,89						
Q96CN5	0,599811	0,000000	0,032292	7,89						
Q96MT8	0,817784	0,000000	0,023704	7,89						
P47972	0,029496	0,000000	0,657342	7,89						
Q5TF58	0,906392	0,000000	0,021394	7,89						
P08134	0,037215	0,000000	0,521143	7,89						
Q9NSN8	0,032135	0,000000	0,604158	7,88						
O43903	0,240972	0,487633	0,165327	7,88						
P61024	0,188083	0,732963	0,141020	7,88						
Q9UMR2	0,035207	0,000000	0,552782	7,88						
Q9UBD9	0,031505	0,000000	0,617768	7,88						
P33992	0,024613	0,000000	0,790779	7,88						
Q86UE8	0,050368	0,000000	0,387304	7,87						
Q96HL8	0,032765	0,000000	0,595721	7,87						
Q9Y4D8	0,607175	0,000000	0,032192	7,87						
Q13367	0,283385	0,000000	0,069054	7,87						
Q9Y5R6	0,076872	0,000000	0,254771	7,87						
Q14765	0,339030	0,943463	0,061270	7,86						
P39210	0,000000	0,026754	0,733126	7,86						
Q8N987	0,624345	0,000000	0,031438	7,86						
Q76FK4	0,000000	0,000000	0,019636	7,86						
P41134	0,088962	0,878344	0,251356	7,86						
Q9UHB7	0,943173	0,000000	0,020842	7,86						
P61158	0,037609	0,000000	0,522750	7,86						
Q9BWK5	0,325720	0,000000	0,060366	7,86						
P23743	0,114835	0,243816	0,702943	7,86						
Q13404	0,034616	0,000000	0,568702	7,86						
A6NIZ0	0,000000	0,019687	0,000000	7,86						
Q9P000	0,789154	0,000000	0,024960	7,85						
Q8WYP3	0,268145	0,000000	0,073524	7,85						
Q9NVP2	0,118852	0,000000	0,165980	7,85						
Q6ZRA8	0,019730	0,000000	0,000000	7,85						
Q13114	0,152995	0,000000	0,129319	7,85						
Q9HCI7	0,322412	0,000000	0,061420	7,84						
Q12851	0,072422	0,822817	0,332413	7,84						
Q5JRS0	0,019809	0,000000	0,000000	7,84						
Q8WWN8	0,063561	0,000000	0,312073	7,84						
Q9BYQ5	0,464301	0,000000	0,042838	7,84						
Q9H195	0,974481	0,517920	0,039423	7,83						
Q13451	0,132477	0,218072	0,690036	7,83						
Q9BQ66	0,467018	0,000000	0,042688	7,83						
Q5VT25	0,320797	0,000000	0,062174	7,83						
Q9H2T7	0,148348	0,000000	0,134642	7,83						
P54107	0,098374	0,000000	0,203244	7,82						
Q9P2K8	0,284527	0,000000	0,070309	7,82						
Q9H361	0,056315	0,000000	0,355263	7,82						
O60308	0,160280	0,000000	0,124849	7,82						
Q6ZMY6	0,090812	0,000000	0,220370	7,82						
P35606	0,040365	0,000000	0,496183	7,82						
Q96S99	0,085417	0,000000	0,234532	7,82						
Q9NYY1	0,060292	0,000000	0,332312	7,82						
Q96RN5	0,000000	0,188289	0,106468	7,82						
Q8IYF3	0,253613	0,000000	0,079148	7,82						
Q86UL8	0,063679	0,000000	0,315237	7,82						
Q6KC79	0,000000	0,203433	0,098684	7,82						
Q5MJ09	0,447761	0,000000	0,044847	7,82						
A2I2P0	0,020084	0,000000	0,000000	7,82						
Q05315	0,095853	0,000000	0,209873	7,81						
O75971	0,418186	0,000000	0,048212	7,81						
Q5JRR9	0,020163	0,000000	0,000000	7,81						
P14598	0,351357	0,182736	0,314233	7,81						
Q8NI35	0,000000	0,000000	0,020189	7,81						
Q541P7	0,020202	0,000000	0,000000	7,80						
Q00169	0,085260	0,000000	0,237043	7,80						
Q9UPV0	0,858307	0,000000	0,023554	7,80						
Q9Y508	0,064821	0,000000	0,312274	7,80						
Q5SRL2	0,020242	0,000000	0,000000	7,80						
P40763	0,135392	0,305401	0,489705	7,80						
Q8NA31	0,287599	0,000000	0,070410	7,80						
Q14152	0,130705	0,000000	0,154982	7,80						
Q96M83	0,997125	0,000000	0,020339	7,80						
O60732	0,829284	0,000000	0,024458	7,80						
Q9BZK3	0,153074	0,000000	0,132583	7,79						
P50607	0,039223	0,000000	0,517678	7,79						
P50226	0,055212	0,000000	0,367768	7,79						
Q8NEC4	0,020321	0,000000	0,000000	7,79						
P46109	0,091679	0,000000	0,222027	7,79						
P15173	0,321782	0,340737	0,185667	7,79						
Q6ZUJ8	0,711692	0,000000	0,028626	7,79						
P50542	0,770645	0,059061	0,447620	7,79						
Q96PY6	0,364943	0,000000	0,055846	7,79						
O43715	0,092230	0,000000	0,221022	7,79						
A2VCR0	0,807742	0,025240	0,000000	7,79						
P52824	0,089040	0,242302	0,945862	7,78						
Q9NR45	0,038830	0,000000	0,526115	7,78						
Q9NYA4	0,296460	0,000000	0,068953	7,78						
Q6P3X3	0,152759	0,000000	0,133939	7,78						
O00186	0,191194	0,000000	0,107021	7,78						
Q08881	0,027960	0,000000	0,732172	7,78						
Q9UJW9	0,099673	0,000000	0,205454	7,78						
A9YTQ3	0,215059	0,247855	0,384241	7,78						
O14490	0,203127	0,000000	0,100944	7,77						
P55345	0,166384	0,374054	0,329550	7,77						
Q562T0	0,020517	0,000000	0,000000	7,77						
Q8NCB2	0,056472	0,000000	0,364052	7,77						
Q96E93	0,105895	0,000000	0,194656	7,76						
Q71TU5	0,020636	0,000000	0,000000	7,76						
O76080	0,141417	0,000000	0,146043	7,76						
Q6IMI6	0,108652	0,000000	0,190388	7,76						
Q14181	0,067775	0,000000	0,305946	7,75						
Q9ULR5	0,315953	0,000000	0,065639	7,75						
Q5VYK3	0,429055	0,000000	0,048363	7,75						
A2RU78	0,020754	0,000000	0,000000	7,75						
Q5T7N2	0,964439	0,000000	0,021545	7,75						
Q5BJE1	0,000000	0,000000	0,020791	7,75						
O95243	0,117985	0,854114	0,206609	7,74						
Q9UM73	0,029811	0,000000	0,698624	7,74						
P07306	0,030993	0,000000	0,672609	7,74						
Q16649	0,442760	0,000000	0,047107	7,74						
Q96D46	0,382507	0,357395	0,152772	7,74						
Q8NEY1	0,000000	0,000000	0,020892	7,74						
Q8TBB1	0,065648	0,000000	0,318451	7,74						
Q8WVM7	0,084669	0,000000	0,246937	7,74						
Q8TDG4	0,074154	0,000000	0,281991	7,74						
Q562R7	0,020911	0,000000	0,000000	7,74						
Q9H0Q0	0,588981	0,000000	0,035556	7,73						
Q9P1Z9	0,000000	0,000000	0,020942	7,73						
Q562W6	0,020951	0,000000	0,000000	7,73						
Q15020	0,128658	0,000000	0,162867	7,73						
Q3ZCU9	0,020990	0,000000	0,000000	7,73						
P26368	0,044146	0,541141	0,880424	7,72						
Q15652	0,000000	0,000000	0,021043	7,72						
Q5VZK9	0,590990	0,000000	0,035607	7,72						
Q9UPN7	0,770291	0,000000	0,027320	7,72						
Q8N4C7	0,618241	0,000000	0,034100	7,72						
Q9UNY4	0,116331	0,000000	0,181247	7,72						
Q8N655	0,561336	0,000000	0,037565	7,72						
Q86YA3	0,000000	0,000000	0,021093	7,72						
Q9BYR0	0,459024	0,000000	0,045952	7,72						
Q9UPW6	0,409837	0,000000	0,051476	7,72						
P53567	0,125625	0,000000	0,168240	7,71						
Q96PQ5	0,646517	0,000000	0,032694	7,71						
Q5JRR8	0,021148	0,000000	0,000000	7,71						
P13349	0,151065	0,000000	0,140167	7,71						
P18858	0,115701	0,925290	0,197820	7,71						
O43636	0,021187	0,000000	0,000000	7,71						
Q9Y6X6	0,187571	0,000000	0,112997	7,71						
Q9NNX6	0,049974	0,748107	0,567899	7,70						
P05111	0,026700	0,000000	0,795550	7,70						
Q8N8B7	0,471035	0,000000	0,045098	7,70						
Q8NAP3	0,000000	0,000000	0,021243	7,70						
O60306	0,195251	0,000000	0,108879	7,70						
Q9ULM0	0,216201	0,000000	0,098333	7,70						
Q9BZX6	0,021266	0,000000	0,000000	7,70						
P0C7W6	0,000000	0,000000	0,021294	7,70						
Q6FGD7	0,021305	0,000000	0,000000	7,70						
P58557	0,027488	0,000000	0,775914	7,70						
Q9Y6W5	0,286969	0,711257	0,104510	7,70						
Q562T8	0,021384	0,000000	0,000000	7,69						
Q5VZL5	0,392549	0,000000	0,054540	7,69						
Q8WWU8	0,021423	0,000000	0,000000	7,69						
Q149N8	0,000000	0,000000	0,021444	7,68						
Q9NRY4	0,796794	0,000000	0,026918	7,68						
P62269	0,031308	0,000000	0,685918	7,68						
Q9NZI6	0,104202	0,000000	0,206157	7,68						
O00148	0,043201	0,000000	0,497539	7,68						
P62879	0,026188	0,000000	0,821515	7,68						
O43639	0,044697	0,000000	0,482573	7,67						
Q9Y314	0,040405	0,000000	0,534050	7,67						
Q562P8	0,021581	0,000000	0,000000	7,67						
Q9H9S0	0,421022	0,000000	0,051276	7,67						
Q9UHI6	0,120899	0,000000	0,178586	7,67						
Q9BRZ2	0,046233	0,000000	0,467256	7,67						
Q15283	0,102548	0,000000	0,210677	7,67						
Q6YPB2	0,021620	0,000000	0,000000	7,67						
P42331	0,132399	0,000000	0,163369	7,67						
Q9H000	0,096011	0,000000	0,225291	7,67						
Q8IZP2	0,218879	0,000000	0,098835	7,67						
Q9BYT3	0,200803	0,000000	0,107774	7,67						
Q15365	0,000000	0,037860	0,572218	7,66						
Q6P9F5	0,137597	0,000000	0,157543	7,66						
Q9BY11	0,046469	0,000000	0,467005	7,66						
Q14493	0,283543	0,339223	0,225643	7,66						
Q12967	0,427953	0,780414	0,065036	7,66						
O14576	0,034576	0,000000	0,628917	7,66						
Q7Z3K6	0,257748	0,000000	0,084371	7,66						
P10153	0,071634	0,000000	0,303787	7,66						
Q13206	0,094751	0,000000	0,229711	7,65						
Q9UNF0	0,072067	0,000000	0,302180	7,65						
Q562X7	0,021778	0,000000	0,000000	7,65						
Q92730	0,146300	0,000000	0,148905	7,65						
Q96H22	0,207656	0,000000	0,104962	7,65						
Q99633	0,066593	0,000000	0,327340	7,65						
P21854	0,063797	0,000000	0,341754	7,65						
P17544	0,363644	0,000000	0,059964	7,65						
P29474	0,217107	0,246845	0,406890	7,65						
Q5SQY1	0,021817	0,000000	0,000000	7,65						
Q5T2P9	0,394282	0,000000	0,055394	7,65						
Q562L2	0,021896	0,000000	0,000000	7,64						
Q8IX90	0,000000	0,000000	0,021896	7,64						
Q9HAI6	0,672036	0,000000	0,032593	7,64						
Q8NFT2	0,022802	0,000000	0,961129	7,64						
Q6ZUS5	0,525460	0,000000	0,041734	7,64						
Q99590	0,418777	0,000000	0,052380	7,64						
O95164	0,229512	0,000000	0,095621	7,64						
P18850	0,185799	0,000000	0,118170	7,64						
Q9HBT7	0,656795	0,000000	0,033447	7,64						
Q8TED9	0,191628	0,000000	0,114755	7,63						
Q9P2A4	0,193557	0,289248	0,392929	7,63						
O15405	0,579490	0,000000	0,037967	7,63						
Q1W161	0,022014	0,000000	0,000000	7,63						
Q96CV9	0,000000	0,000000	0,022047	7,63						
O75864	0,315008	0,000000	0,070108	7,63						
Q6SA08	0,063600	0,000000	0,347278	7,63						
Q5VZ42	0,022093	0,000000	0,000000	7,63						
Q96T23	0,000000	0,000000	0,022097	7,62						
Q15326	0,196314	0,820293	0,137304	7,62						
Q9UQ88	0,887567	0,073700	0,338037	7,62						
P56715	0,000000	0,000000	0,022147	7,62						
Q04760	0,080022	0,000000	0,276969	7,62						
Q8IY81	0,093333	0,000000	0,237595	7,62						
Q02446	0,202576	0,000000	0,109482	7,62						
Q9Y2D8	0,204702	0,000000	0,108427	7,62						
O94827	0,169614	0,000000	0,130876	7,62						
Q00604	0,068720	0,000000	0,323122	7,61						
Q7Z353	0,852164	0,000000	0,026065	7,61						
Q9BW61	0,447722	0,000000	0,049618	7,61						
Q7Z4L9	0,599614	0,000000	0,037063	7,61						
Q9Y3M8	0,134525	0,000000	0,165227	7,61						
Q8NA61	0,558225	0,000000	0,039825	7,61						
Q96JN2	0,000000	0,000000	0,022248	7,61						
Q9P2W3	0,129721	0,000000	0,171605	7,61						
Q08426	0,027882	0,000000	0,798815	7,61						
O94887	0,072500	0,000000	0,307252	7,61						
Q99489	0,037018	0,000000	0,602049	7,61						
Q9Y2L6	0,292837	0,000000	0,076135	7,61						
O15162	0,432915	0,200404	0,257081	7,61						
Q92752	0,059977	0,000000	0,372288	7,60						
Q8N1I0	0,208601	0,000000	0,107071	7,60						
Q8WXA9	0,074351	0,000000	0,300974	7,60						
O14640	0,047848	0,000000	0,467758	7,60						
P13056	0,598866	0,177688	0,210376	7,60						
Q8WZ74	0,402276	0,000000	0,055695	7,60						
Q9ULH7	0,223093	0,000000	0,100442	7,60						
Q5VX84	0,022408	0,000000	0,000000	7,60						
P12644	0,033238	0,000000	0,674468	7,60						
Q9H2D6	0,914740	0,000000	0,024508	7,60						
Q9BYR6	0,459575	0,000000	0,048865	7,59						
P54920	0,098886	0,000000	0,227300	7,59						
Q5TYW2	0,498011	0,000000	0,045149	7,59						
Q5T6N7	0,022487	0,000000	0,000000	7,59						
Q9BX69	0,192652	0,000000	0,116814	7,59						
P07737	0,044107	0,000000	0,510245	7,59						
Q15022	0,671406	0,142857	0,234683	7,59						
O75478	0,117316	0,000000	0,191945	7,59						
Q9UBD5	0,458985	0,000000	0,049066	7,59						
P45985	0,094672	0,712267	0,334070	7,59						
P26885	0,108416	0,236749	0,878114	7,59						
Q9UNS1	0,277832	0,000000	0,081157	7,58						
Q9H1H1	0,000000	0,000000	0,022549	7,58						
Q9UJX5	0,070689	0,000000	0,319104	7,58						
Q9BY67	0,031150	0,000000	0,724638	7,58						
Q9Y5K1	0,040287	0,000000	0,560516	7,58						
Q99497	0,000000	0,032812	0,688379	7,58						
Q68CZ1	0,823967	0,000000	0,027421	7,58						
O75494	0,076911	0,000000	0,293893	7,58						
Q8N924	0,022605	0,000000	0,000000	7,58						
Q8N5L2	0,022644	0,000000	0,000000	7,58						
Q08209	0,042059	0,000000	0,538519	7,58						
Q8IYE0	0,000000	0,000000	0,022650	7,58						
Q9UKS6	0,030402	0,000000	0,745078	7,58						
Q9NY46	0,046430	0,000000	0,487897	7,57						
Q9BYE4	0,715079	0,000000	0,031689	7,57						
O95379	0,174339	0,000000	0,130173	7,57						
O15357	0,176663	0,000000	0,128616	7,57						
Q96II5	0,022723	0,000000	0,000000	7,57						
P61587	0,240381	0,000000	0,094566	7,57						
Q2M1K9	0,388965	0,808178	0,072318	7,57						
Q9H7P9	0,165518	0,000000	0,137405	7,57						
Q15303	0,056787	0,567390	0,706961	7,56						
P41279	0,075178	0,000000	0,303033	7,56						
Q99759	0,062104	0,000000	0,366864	7,56						
P35321	0,555350	0,000000	0,041081	7,56						
Q6P5Q4	0,589848	0,000000	0,038720	7,56						
Q3LI81	0,000000	0,000000	0,022851	7,56						
O00425	0,078919	0,000000	0,289675	7,56						
Q16637	0,350530	0,182231	0,358025	7,56						
Q9BXY0	0,355334	0,000000	0,064383	7,56						
Q9H816	0,200252	0,000000	0,114253	7,56						
O95166	0,101839	0,436648	0,514715	7,55						
P21579	0,049069	0,695103	0,671254	7,55						
O14829	0,045052	0,000000	0,508437	7,55						
Q9NXL9	0,216674	0,000000	0,105765	7,55						
O15397	0,244989	0,000000	0,093562	7,55						
Q9NZD4	0,828772	0,000000	0,027672	7,55						
Q96NX5	0,089867	0,000000	0,255374	7,55						
Q3B820	0,000000	0,000000	0,022951	7,55						
Q9H4Z2	0,740913	0,000000	0,030986	7,55						
Q14517	0,022959	0,000000	0,000000	7,55						
Q5SQ80	0,486945	0,000000	0,047157	7,55						
Q9NZL6	0,362186	0,000000	0,063429	7,55						
Q9UKZ4	0,062458	0,000000	0,367818	7,55						
Q15388	0,046666	0,000000	0,492869	7,54						
Q04725	0,084157	0,000000	0,273303	7,54						
A6NJG6	0,000000	0,000000	0,023001	7,54						
Q9UHD2	0,031820	0,000000	0,722881	7,54						
P49915	0,044185	0,000000	0,520641	7,54						
Q9P227	0,225023	0,000000	0,102300	7,54						
Q96HA7	0,082149	0,000000	0,280233	7,54						
O94880	0,169850	0,000000	0,135546	7,54						
P09496	0,076478	0,000000	0,301075	7,54						
Q9H348	0,023038	0,000000	0,000000	7,54						
Q9BUH8	0,162249	0,000000	0,142075	7,54						
P78406	0,046706	0,000000	0,493572	7,54						
Q8TC92	0,309258	0,000000	0,074578	7,54						
Q92820	0,038121	0,000000	0,605062	7,54						
Q9BWL6	0,023077	0,000000	0,000000	7,54						
P56945	0,116607	0,000000	0,197971	7,54						
Q8WXK2	0,186154	0,000000	0,124096	7,54						
Q5T578	0,023117	0,000000	0,000000	7,53						
Q9UHG0	0,078092	0,000000	0,296203	7,53						
Q9UPT6	0,000000	0,198385	0,116663	7,53						
Q96MC5	0,000000	0,000000	0,023152	7,53						
Q96PF2	0,046981	0,000000	0,492919	7,53						
Q92567	0,402394	0,000000	0,057553	7,53						
O95600	0,644351	0,139324	0,258186	7,53						
Q86TG7	0,105029	0,000000	0,220721	7,53						
P49458	0,409010	0,000000	0,056699	7,53						
Q0P5N8	0,023195	0,000000	0,000000	7,53						
Q9UBN6	0,199268	0,174154	0,668843	7,53						
Q6PJQ5	0,351750	0,000000	0,065990	7,53						
Q9Y3Y4	0,097625	0,000000	0,237897	7,53						
Q99615	0,082070	0,000000	0,282995	7,53						
Q562S4	0,023235	0,000000	0,000000	7,52						
P10911	0,150317	0,000000	0,154580	7,52						
Q9UHP3	0,163116	0,000000	0,142477	7,52						
Q96AC6	0,039027	0,000000	0,596826	7,52						
Q9UBI1	0,782184	0,000000	0,029781	7,52						
Q6NZY4	0,221872	0,000000	0,105012	7,52						
Q5VVM6	0,000000	0,000000	0,023303	7,52						
Q504Y3	0,270941	0,000000	0,086079	7,52						
O75132	0,480250	0,000000	0,048614	7,51						
Q9UPU5	0,364313	0,000000	0,064182	7,51						
Q5T4P6	0,023392	0,000000	0,000000	7,51						
Q15545	0,507975	0,000000	0,046053	7,51						
Q5BJF6	0,000000	0,000000	0,023403	7,51						
Q9H9J2	0,025952	0,000000	0,902421	7,51						
Q16363	0,178711	0,000000	0,131127	7,51						
Q9BYR3	0,461584	0,000000	0,050773	7,51						
Q5VUR7	0,498799	0,000000	0,047007	7,51						
Q8NDB2	0,000000	0,000000	0,023453	7,51						
Q9Y3M2	0,130823	0,000000	0,179339	7,50						
Q658W2	0,023471	0,000000	0,000000	7,50						
Q13480	0,312330	0,908632	0,082714	7,50						
Q9P1T7	0,023668	0,000000	0,992618	7,50						
Q562T6	0,023510	0,000000	0,000000	7,50						
Q9H7B4	0,135589	0,366986	0,472479	7,50						
Q8N573	0,135943	0,000000	0,173112	7,50						
P62306	0,045406	0,000000	0,518331	7,50						
Q68D20	0,167802	0,000000	0,140518	7,49						
Q8IYW5	0,341315	0,000000	0,069104	7,49						
Q9Y4F9	0,000000	0,000000	0,023604	7,49						
Q562N1	0,023629	0,000000	0,000000	7,49						
O15116	0,127634	0,000000	0,185165	7,49						
Q9Y4K4	0,085299	0,000000	0,277069	7,49						
Q9Y2N7	0,411098	0,202928	0,283397	7,49						
Q9NSA3	0,162171	0,661787	0,220319	7,49						
Q9Y6Y1	0,189816	0,000000	0,124598	7,49						
P49662	0,099437	0,000000	0,238198	7,49						
Q13616	0,121569	0,659768	0,295651	7,48						
Q69YN2	0,057536	0,000000	0,412314	7,48						
O43543	0,290119	0,000000	0,081810	7,48						
P27540	0,087623	0,000000	0,270992	7,48						
Q96LI6	0,485055	0,000000	0,048965	7,48						
O75569	0,093687	0,000000	0,253716	7,48						
Q9NZ32	0,046863	0,000000	0,507382	7,48						
Q07955	0,028394	0,000000	0,837535	7,48						
Q562W2	0,023786	0,000000	0,000000	7,48						
Q86VG3	0,000000	0,000000	0,023805	7,48						
P08865	0,343323	0,203937	0,339996	7,48						
Q9NWH9	0,087741	0,000000	0,271444	7,47						
Q9Y613	0,296696	0,583039	0,137756	7,47						
Q99418	0,031544	0,000000	0,755826	7,47						
O15353	0,084236	0,000000	0,283045	7,47						
Q659A1	0,000000	0,000000	0,023855	7,47						
Q562S6	0,023865	0,000000	0,000000	7,47						
Q15434	0,094002	0,000000	0,254168	7,47						
Q7Z3Q2	0,023904	0,000000	0,000000	7,47						
A6NLC5	0,000000	0,000000	0,023905	7,47						
Q8NE09	0,776238	0,000000	0,030836	7,46						
Q8IZS7	0,172725	0,000000	0,138710	7,46						
Q59GD0	0,023983	0,000000	0,000000	7,46						
P29034	0,233568	0,485613	0,211481	7,46						
Q96P47	0,086914	0,000000	0,276165	7,46						
P49321	0,165794	0,000000	0,144888	7,46						
Q5T8J2	0,024022	0,000000	0,000000	7,46						
Q13018	0,027842	0,000000	0,863299	7,46						
P21912	0,035167	0,000000	0,683809	7,46						
P63027	0,216280	0,000000	0,111189	7,46						
Q86U89	0,160517	0,000000	0,149859	7,45						
Q9UHF7	0,000000	0,000000	0,024056	7,45						
Q99747	0,057142	0,000000	0,421053	7,45						
Q96F44	0,078565	0,000000	0,306247	7,45						
P33991	0,111054	0,000000	0,216703	7,45						
P78509	0,000000	0,063604	0,378415	7,45						
Q9H6T3	0,111251	0,000000	0,216402	7,45						
Q9Y2K9	0,048478	0,000000	0,497288	7,45						
Q562Q5	0,024141	0,000000	0,000000	7,45						
O60516	0,251920	0,000000	0,095872	7,45						
P27708	0,078486	0,000000	0,308055	7,44						
A4D1E3	0,024180	0,000000	0,000000	7,44						
Q5JWF8	0,033671	0,000000	0,719365	7,44						
Q15750	0,056866	0,000000	0,426125	7,44						
Q92766	0,396999	0,000000	0,061069	7,44						
Q8WW24	0,429567	0,000000	0,056448	7,44						
Q92575	0,131611	0,000000	0,184261	7,44						
P21580	0,132714	0,884402	0,206760	7,44						
P05162	0,053085	0,000000	0,457413	7,44						
Q92925	0,056354	0,000000	0,430896	7,44						
Q05C30	0,024298	0,000000	0,000000	7,43						
P00451	0,562911	0,000000	0,043290	7,43						
P57081	0,037884	0,000000	0,643280	7,43						
P49642	0,059190	0,000000	0,411963	7,43						
O75179	0,217462	0,000000	0,112194	7,43						
Q86WB0	0,000000	0,223120	0,109381	7,43						
Q6VN20	0,094632	0,000000	0,257935	7,43						
Q5H8W9	0,024416	0,000000	0,000000	7,43						
O95625	0,260505	0,000000	0,093763	7,42						
Q19AV6	0,294530	0,000000	0,082965	7,42						
Q96T88	0,069389	0,875315	0,402370	7,42						
Q9BYX4	0,242350	0,000000	0,101145	7,42						
P54578	0,176584	0,000000	0,139062	7,41						
O15027	0,000000	0,000000	0,024558	7,41						
P43351	0,123735	0,000000	0,198574	7,41						
Q6FGZ2	0,024574	0,000000	0,000000	7,41						
P06730	0,183712	0,660273	0,202642	7,41						
Q15424	0,081282	0,000000	0,302431	7,41						
O75182	0,322254	0,000000	0,076286	7,41						
Q12849	0,031859	0,000000	0,771645	7,41						
Q9Y277	0,038200	0,000000	0,644134	7,41						
Q9NRE2	0,000000	0,000000	0,024608	7,41						
P31751	0,045367	0,000000	0,542838	7,41						
Q17R98	0,711850	0,000000	0,034602	7,41						
Q9UIH9	0,661127	0,079758	0,467457	7,41						
Q9BXM9	0,000000	0,000000	0,024658	7,41						
Q9UJW3	0,106998	0,000000	0,230564	7,40						
P61019	0,069625	0,582534	0,608628	7,40						
Q6IBQ9	0,024692	0,000000	0,000000	7,40						
Q8TF40	0,000000	0,000000	0,024709	7,40						
Q13094	0,461820	0,644119	0,083065	7,40						
B2RBG7	0,000000	0,024735	0,000000	7,40						
Q9UGC6	0,159650	0,000000	0,155032	7,40						
P51841	0,025834	0,000000	0,958367	7,40						
Q9H9E3	0,064112	0,000000	0,386551	7,40						
Q15008	0,042492	0,000000	0,583266	7,40						
Q49AN0	0,031387	0,000000	0,789825	7,39						
Q8NI08	0,000000	0,539122	0,046002	7,39						
Q8TEH3	0,532233	0,000000	0,046605	7,39						
Q9UHD1	0,090025	0,000000	0,275562	7,39						
Q5JRS2	0,024849	0,000000	0,000000	7,39						
P61011	0,037491	0,000000	0,662917	7,39						
P51946	0,201749	0,000000	0,123192	7,39						
Q96A61	0,122002	0,000000	0,203746	7,39						
Q9Y592	0,000000	0,000000	0,024859	7,39						
Q96QT6	0,100343	0,000000	0,247941	7,39						
Q6PGP7	0,154964	0,000000	0,160556	7,39						
Q0P5T0	0,024889	0,000000	0,000000	7,39						
Q9BSU3	0,218446	0,000000	0,113951	7,39						
Q16620	0,064230	0,631499	0,613751	7,39						
Q5VZP5	0,728272	0,000000	0,034200	7,39						
O43298	0,183082	0,000000	0,136300	7,38						
Q8N344	0,128146	0,000000	0,194757	7,38						
Q93091	0,094042	0,000000	0,265569	7,38						
O75530	0,282283	0,307420	0,288118	7,38						
Q9NVC6	0,322687	0,490661	0,158196	7,37						
Q15173	0,050526	0,000000	0,495731	7,37						
A2AVK2	0,099082	0,252903	0,000000	7,37						
Q9NTG1	0,066987	0,000000	0,374096	7,37						
Q6P9F0	0,000000	0,000000	0,025060	7,37						
Q20WK8	0,025086	0,000000	0,000000	7,37						
Q16633	0,644666	0,361434	0,107674	7,37						
Q9NV70	0,292364	0,000000	0,085828	7,37						
Q16352	0,426062	0,000000	0,058909	7,37						
Q9NWB1	0,063206	0,000000	0,397449	7,37						
Q16831	0,043713	0,000000	0,574729	7,37						
Q06455	0,228488	0,000000	0,109984	7,37						
Q96BR1	0,124601	0,220091	0,916483	7,37						
P31939	0,048242	0,000000	0,521796	7,36						
Q9Y696	0,558382	0,357900	0,126004	7,36						
Q7Z5P4	0,045800	0,000000	0,549819	7,36						
Q5TCY1	0,120112	0,000000	0,209773	7,36						
Q5U5J2	0,025204	0,000000	0,000000	7,36						
Q9Y2D9	0,668413	0,000000	0,037716	7,36						
Q9Y216	0,210767	0,000000	0,119626	7,36						
Q6UXY1	0,106683	0,000000	0,236390	7,36						
O95396	0,029260	0,000000	0,862294	7,36						
Q86W25	0,259914	0,000000	0,097077	7,36						
O94900	0,396527	0,000000	0,063680	7,36						
Q14693	0,510022	0,000000	0,049518	7,36						
P09382	0,090655	0,000000	0,278626	7,36						
Q8N3R9	0,137243	0,000000	0,184060	7,36						
Q8IVM0	0,000000	0,000000	0,025261	7,36						
Q15080	0,093963	0,674912	0,398353	7,36						
Q0P5U7	0,025283	0,000000	0,000000	7,36						
Q6UXN8	0,149963	0,000000	0,168692	7,35						
Q99638	0,090104	0,000000	0,280785	7,35						
Q14527	0,341590	0,000000	0,074076	7,35						
Q5JSH3	0,743630	0,000000	0,034050	7,35						
Q5XG96	0,025322	0,000000	0,000000	7,35						
Q96P16	0,705234	0,000000	0,035908	7,35						
P22626	0,025361	0,000000	0,999196	7,35						
P60468	0,032253	0,000000	0,785858	7,35						
P62760	0,312566	0,270570	0,299769	7,35						
Q13166	0,000000	0,000000	0,025412	7,35						
Q9UI33	0,033592	0,000000	0,756880	7,34						
Q9P286	0,142126	0,724382	0,247037	7,34						
P0C091	0,305596	0,000000	0,083266	7,34						
P56645	0,376364	0,000000	0,067648	7,34						
Q5T9N7	0,025479	0,000000	0,000000	7,34						
Q9C037	0,053952	0,000000	0,472278	7,34						
Q15059	0,628244	0,000000	0,040579	7,34						
Q00613	0,181310	0,000000	0,140669	7,34						
Q9H2F9	0,935494	0,000000	0,027270	7,34						
Q71F56	0,000000	0,000000	0,025512	7,34						
Q13875	0,120466	0,000000	0,211782	7,34						
Q14562	0,058914	0,000000	0,433809	7,33						
Q5QGS0	0,000000	0,000000	0,025562	7,33						
O75936	0,050250	0,000000	0,508990	7,33						
P48444	0,037254	0,000000	0,686822	7,33						
Q0P5P4	0,025598	0,000000	0,000000	7,33						
Q8NFI4	0,122357	0,000000	0,209421	7,33						
Q5JPJ8	0,025716	0,000000	0,000000	7,32						
P07332	0,058087	0,000000	0,442748	7,32						
P40425	0,786989	0,056032	0,583969	7,32						
Q96DY2	0,274958	0,000000	0,093662	7,32						
Q8TC99	0,614894	0,000000	0,041884	7,32						
Q8WU19	0,025755	0,000000	0,000000	7,32						
O14910	0,111212	0,000000	0,231619	7,32						
Q5G1L5	0,025795	0,000000	0,000000	7,32						
Q15438	0,043752	0,000000	0,589594	7,32						
P14415	0,041232	0,000000	0,625753	7,31						
A6NJH2	0,000000	0,000000	0,025814	7,31						
Q7L2Z9	0,316741	0,000000	0,081609	7,31						
Q08AG7	0,000000	0,000000	0,025864	7,31						
Q16613	0,106919	0,000000	0,242115	7,31						
P09923	0,029181	0,000000	0,887505	7,31						
P08048	0,555665	0,000000	0,046655	7,31						
Q92628	0,689009	0,000000	0,037666	7,30						
P53992	0,072461	0,000000	0,358929	7,30						
O75808	0,058520	0,000000	0,444656	7,30						
Q9BPU6	0,051471	0,000000	0,505575	7,30						
Q6ZTR8	0,471547	0,000000	0,055193	7,30						
P48426	0,043949	0,000000	0,592356	7,30						
P04183	0,036152	0,000000	0,720119	7,30						
Q9Y6G5	0,443232	0,000000	0,058759	7,30						
Q92667	0,365770	0,197880	0,360135	7,29						
Q13115	0,098137	0,787986	0,337585	7,29						
Q562N4	0,026110	0,000000	0,000000	7,29						
P30419	0,047257	0,000000	0,553033	7,29						
O60812	0,128500	0,000000	0,203445	7,29						
Q5SZY0	0,026149	0,000000	0,000000	7,29						
Q9BUN8	0,046627	0,682988	0,821213	7,29						
Q14191	0,000000	0,000000	0,026165	7,29						
Q9H3D4	0,000000	0,550732	0,047609	7,28						
P27482	0,117355	0,000000	0,223534	7,28						
O60469	0,208719	0,286219	0,439233	7,28						
P60413	0,467727	0,000000	0,056147	7,28						
Q7RTN6	0,058481	0,000000	0,449277	7,28						
P56282	0,039578	0,000000	0,664273	7,28						
A1L3W4	0,026306	0,000000	0,000000	7,28						
Q9BS16	0,000000	0,000000	0,026316	7,28						
P54756	0,049029	0,000000	0,536862	7,27						
Q5SZ71	0,026346	0,000000	0,000000	7,27						
P20749	0,146655	0,868753	0,206961	7,27						
Q9H3N1	0,031426	0,000000	0,839845	7,27						
Q6UB99	0,486039	0,000000	0,054339	7,27						
Q5U649	0,000000	0,000000	0,026416	7,27						
Q562W8	0,026425	0,000000	0,000000	7,27						
O94808	0,035994	0,000000	0,734381	7,27						
P16298	0,061080	0,000000	0,432804	7,27						
Q9P2F6	0,421849	0,000000	0,062676	7,27						
Q9NZI8	0,124444	0,478546	0,444405	7,26						
P09493	0,000000	0,000000	0,026466	7,26						
Q9UMZ3	0,643642	0,000000	0,041131	7,26						
A2VED4	0,193597	0,136800	0,000000	7,26						
Q16143	0,079786	0,000000	0,332011	7,26						
Q9UDY6	0,064309	0,000000	0,412364	7,26						
O14613	0,037057	0,000000	0,715800	7,26						
Q9UQM7	0,037176	0,000000	0,713841	7,26						
Q7Z5B1	0,026543	0,000000	0,000000	7,26						
Q9Y6G9	0,050014	0,000000	0,530735	7,26						
Q15024	0,057299	0,000000	0,463941	7,25						
O75381	0,000000	0,230187	0,115508	7,25						
P42568	0,302446	0,000000	0,088088	7,25						
Q9UKB1	0,051195	0,000000	0,520691	7,25						
P10412	0,236837	0,201918	0,557503	7,25						
O75335	0,173000	0,000000	0,154229	7,25						
Q96AC1	0,084039	0,000000	0,317497	7,25						
P29558	0,119757	0,000000	0,223433	7,24						
Q8NEB9	0,096286	0,000000	0,278274	7,24						
Q9BQF6	0,606112	0,000000	0,044295	7,24						
P55209	0,074430	0,000000	0,360888	7,23						
Q86WZ0	0,252077	0,000000	0,106669	7,23						
Q5U0D9	0,026897	0,000000	0,000000	7,23						
Q15796	0,210609	0,407875	0,313228	7,23						
Q9HAZ2	0,539125	0,000000	0,049920	7,23						
O60361	0,052889	0,000000	0,508889	7,23						
Q6FHM2	0,026937	0,000000	0,000000	7,23						
Q5MJ10	0,445556	0,000000	0,060516	7,23						
O60315	0,000000	0,000000	0,026969	7,23						
Q709C8	0,098807	0,000000	0,273152	7,22						
Q9Y2T2	0,048872	0,000000	0,552280	7,22						
Q9Y2H2	0,000000	0,000000	0,027019	7,22						
Q6PD62	0,244477	0,000000	0,110587	7,22						
Q9NY30	0,154649	0,000000	0,174970	7,22						
Q99583	0,184539	0,000000	0,146645	7,22						
Q14094	0,438152	0,000000	0,061772	7,22						
Q9NQZ6	0,000000	0,000000	0,027069	7,22						
Q07444	0,088804	0,000000	0,304892	7,22						
P52756	0,068090	0,000000	0,397800	7,22						
Q9Y2Y8	0,049384	0,000000	0,548513	7,22						
Q07889	0,914662	0,782433	0,037867	7,22						
P10071	0,714252	0,763251	0,049769	7,21						
P38919	0,034065	0,000000	0,796505	7,21						
Q53XV2	0,027133	0,000000	0,000000	7,21						
Q9H2H0	0,069310	0,000000	0,391523	7,21						
Q5JRS1	0,027173	0,000000	0,000000	7,21						
P57059	0,127319	0,661282	0,322871	7,21						
Q86U13	0,027212	0,000000	0,000000	7,21						
O75385	0,135982	0,000000	0,200181	7,21						
Q9NYX4	0,056000	0,000000	0,486290	7,21						
Q7Z570	0,792856	0,000000	0,034351	7,21						
Q52LR2	0,000000	0,027259	0,000000	7,20						
Q7Z478	0,147718	0,000000	0,184562	7,20						
Q9UJT1	0,066396	0,000000	0,410707	7,20						
Q8TEH6	0,027291	0,000000	0,000000	7,20						
P41968	0,271177	0,149419	0,673765	7,20						
Q96P09	0,064348	0,000000	0,424317	7,20						
Q7RTV3	0,149569	0,000000	0,182704	7,20						
Q9BSL1	0,446974	0,000000	0,061169	7,20						
Q96KC8	0,091561	0,000000	0,298614	7,20						
Q6ZNL6	0,914071	0,000000	0,029932	7,20						
Q9H246	0,335959	0,000000	0,081458	7,20						
P63173	0,263262	0,000000	0,103957	7,20						
P23763	0,167172	0,858657	0,190689	7,20						
Q8N9B5	0,633206	0,000000	0,043240	7,20						
O76075	0,052574	0,000000	0,520791	7,20						
Q8TBC8	0,027409	0,000000	0,000000	7,19						
Q495X7	0,112354	0,000000	0,244425	7,19						
Q96EB6	0,121648	0,000000	0,225793	7,19						
Q96SB3	0,106053	0,000000	0,259391	7,19						
Q8WW33	0,000000	0,000000	0,027521	7,19						
Q9H7X7	0,790178	0,000000	0,034853	7,18						
Q13562	0,000000	0,110550	0,249196	7,18						
Q5JP01	0,027567	0,000000	0,000000	7,18						
P78314	0,913559	0,171126	0,176527	7,18						
Q2TBE0	0,246013	0,000000	0,112244	7,18						
Q08AE8	0,413027	0,000000	0,066945	7,18						
Q93015	0,156618	0,000000	0,176728	7,17						
Q9UMS4	0,046154	0,000000	0,600392	7,17						
Q9Y239	0,049226	0,000000	0,563027	7,17						
Q5H8W7	0,027724	0,000000	0,000000	7,17						
Q96AB3	0,050604	0,000000	0,548463	7,17						
Q8IWU5	0,062970	0,000000	0,440990	7,17						
Q9BU89	0,091718	0,000000	0,302782	7,17						
O43896	0,230024	0,000000	0,120781	7,17						
Q00587	0,041980	0,000000	0,662013	7,17						
Q6DT37	0,117670	0,000000	0,236290	7,17						
Q9BYR5	0,458315	0,000000	0,060667	7,17						
Q8IWV1	0,129957	0,000000	0,214092	7,16						
Q8WUA2	0,145670	0,000000	0,191091	7,16						
Q6P4F7	0,301264	0,000000	0,092457	7,16						
O14639	0,086520	0,000000	0,322067	7,16						
Q96AJ1	0,000000	0,000000	0,027873	7,16						
P13489	0,097350	0,000000	0,286511	7,16						
Q9UKP3	0,089080	0,000000	0,313128	7,16						
Q6Y7W6	0,233450	0,000000	0,119877	7,15						
A2A2Z9	0,502264	0,000000	0,055745	7,15						
Q9BYR7	0,462017	0,000000	0,060617	7,15						
Q9BZX2	0,067184	0,000000	0,417135	7,15						
Q8TF09	0,137518	0,000000	0,203998	7,15						
P41229	0,106210	0,000000	0,264464	7,14						
P30405	0,030166	0,000000	0,931951	7,14						
O96015	0,069429	0,000000	0,405384	7,14						
Q4V9L4	0,028157	0,000000	0,000000	7,14						
P05937	0,069035	0,000000	0,408146	7,14						
Q9GZM8	0,133698	0,000000	0,210828	7,14						
Q9Y4D1	0,292561	0,000000	0,096374	7,14						
Q86US8	0,117237	0,000000	0,240508	7,14						
A4D143	0,028197	0,000000	0,000000	7,14						
Q9H171	0,205884	0,280162	0,488951	7,14						
Q9NR97	0,080376	0,000000	0,350894	7,14						
Q6IT96	0,028236	0,000000	0,000000	7,13						
A0PJE2	0,084708	0,000000	0,333568	7,13						
Q5T870	0,000000	0,000000	0,028274	7,13						
O14733	0,095814	0,847047	0,348433	7,13						
Q96K31	0,694561	0,000000	0,040729	7,13						
Q8WYR1	0,923443	0,000000	0,030635	7,13						
Q9HCE3	0,299610	0,000000	0,094466	7,13						
Q8IVF4	0,028315	0,000000	0,000000	7,13						
Q9NWQ9	0,000000	0,000000	0,028325	7,13						
Q6ZR62	0,000000	0,000000	0,028375	7,12						
P00325	0,101682	0,322060	0,867818	7,12						
Q8IZX3	0,028433	0,000000	0,000000	7,12						
Q9P1V8	0,824755	0,000000	0,034502	7,12						
Q14449	0,181389	0,559313	0,280484	7,12						
P35080	0,039460	0,000000	0,722830	7,11						
Q8IV33	0,000000	0,000000	0,028526	7,11						
Q9NR99	0,510377	0,000000	0,055946	7,11						
Q99618	0,113968	0,000000	0,250653	7,11						
Q96QG7	0,145591	0,000000	0,196213	7,11						
Q9H3M9	0,273304	0,000000	0,104610	7,11						
Q5T4B6	0,028591	0,000000	0,000000	7,11						
P51817	0,043595	0,000000	0,655936	7,11						
P29597	0,039735	0,000000	0,721374	7,10						
Q8IV13	0,699996	0,000000	0,040980	7,10						
Q16539	0,130587	0,409389	0,536661	7,10						
Q96LR5	0,095026	0,000000	0,301928	7,10						
O94993	0,247352	0,000000	0,116061	7,10						
O00444	0,167093	0,000000	0,171856	7,10						
Q59GJ4	0,028748	0,000000	0,000000	7,10						
Q9Y662	0,055015	0,000000	0,522901	7,10						
Q9H019	0,000000	0,000000	0,028777	7,10						
O75581	0,039617	0,000000	0,726597	7,10						
Q6NVK3	0,028787	0,000000	0,000000	7,10						
P27105	0,458237	0,103483	0,607774	7,09						
Q0P5Q0	0,028827	0,000000	0,000000	7,09						
Q9ULI0	0,583862	0,000000	0,049417	7,09						
Q9NPC7	0,432403	0,000000	0,066744	7,09						
Q4L180	0,767337	0,000000	0,037616	7,09						
Q8IUE1	0,690820	0,000000	0,041784	7,09						
Q8TD23	0,185917	0,000000	0,155283	7,09						
O60220	0,000000	0,000000	0,028877	7,09						
P61266	0,093530	0,000000	0,308959	7,09						
Q13470	0,045131	0,000000	0,640719	7,09						
Q9UMZ2	0,000000	0,000000	0,028927	7,09						
Q5SSJ5	0,121766	0,000000	0,237646	7,09						
O75995	0,250069	0,000000	0,115759	7,08						
P07237	0,036979	0,000000	0,782845	7,08						
Q6RI45	0,299413	0,000000	0,096726	7,08						
P13521	0,104399	0,000000	0,277421	7,08						
P04745	0,124404	0,251893	0,924267	7,08						
Q96S82	0,217580	0,000000	0,133136	7,08						
A6NE01	0,000000	0,000000	0,028978	7,08						
Q8WXA3	0,286299	0,000000	0,101346	7,08						
Q13356	0,118930	0,000000	0,244325	7,08						
Q59EM3	0,029063	0,000000	0,000000	7,08						
O43745	0,661285	0,071681	0,613550	7,08						
P23528	0,045997	0,000000	0,632483	7,07						
Q8WVV4	0,000000	0,000000	0,029128	7,07						
Q9Y4F1	0,207931	0,000000	0,140117	7,07						
Q5JUX1	0,029142	0,000000	0,000000	7,07						
Q8N4N8	0,100736	0,000000	0,289323	7,07						
P17844	0,048123	0,925795	0,654681	7,07						
Q9HAZ1	0,044934	0,000000	0,649257	7,07						
Q6NWY9	0,425905	0,000000	0,068501	7,07						
Q8N8A4	0,000000	0,000000	0,029178	7,07						
Q9UPN6	0,300358	0,000000	0,097178	7,07						
O15379	0,151302	0,560323	0,344365	7,07						
P01100	0,700862	0,811206	0,051376	7,07						
Q53GL0	0,211751	0,000000	0,138007	7,07						
Q496Y0	0,125940	0,000000	0,232071	7,07						
Q9NWF9	0,790769	0,000000	0,036963	7,07						
P28749	0,193203	0,000000	0,151617	7,06						
Q8IY33	0,679164	0,000000	0,043140	7,06						
P13797	0,076635	0,000000	0,382382	7,06						
P35869	0,316701	0,000000	0,092607	7,06						
P14923	0,429449	0,275618	0,248142	7,06						
Q6IAT4	0,029378	0,000000	0,000000	7,06						
Q8NI37	0,039814	0,000000	0,738148	7,05						
Q14573	0,063758	0,000000	0,461330	7,05						
Q75ME3	0,029418	0,000000	0,000000	7,05						
P50150	0,198637	0,000000	0,148202	7,05						
Q15843	0,052258	0,000000	0,563831	7,05						
P53677	0,043280	0,000000	0,680846	7,05						
Q6EMB2	0,000000	0,000000	0,029480	7,05						
Q6ZMN7	0,124326	0,000000	0,237244	7,05						
O14594	0,079825	0,000000	0,369777	7,05						
Q8WXF1	0,068641	0,000000	0,430092	7,05						
Q5XX13	0,309140	0,000000	0,095520	7,04						
Q86T23	0,000000	0,000000	0,029530	7,04						
Q6P094	0,029536	0,000000	0,000000	7,04						
Q9NRD1	0,115741	0,000000	0,255223	7,04						
Q7Z4W1	0,052180	0,000000	0,566191	7,04						
P24385	0,000000	0,319536	0,092557	7,04						
Q96N22	0,467294	0,000000	0,063329	7,04						
P31151	0,219076	0,860172	0,157141	7,04						
Q8NAD7	0,029614	0,000000	0,000000	7,04						
Q7Z3U7	0,191982	0,000000	0,154279	7,04						
Q14185	0,151223	0,000000	0,195862	7,04						
Q9NXC2	0,061395	0,000000	0,482875	7,04						
Q86UV7	0,111881	0,000000	0,265016	7,04						
Q56VW8	0,029654	0,000000	0,000000	7,04						
Q96LT9	0,319340	0,000000	0,092909	7,04						
Q8NE31	0,000000	0,000000	0,029681	7,03						
P35221	0,547434	0,277133	0,195661	7,03						
Q7Z442	0,053873	0,000000	0,551075	7,03						
Q9UKL3	0,983736	0,000000	0,030183	7,03						
Q9BZZ2	0,373528	0,089854	0,885647	7,03						
O43809	0,052495	0,000000	0,566693	7,03						
Q9P2J5	0,060528	0,000000	0,491563	7,03						
Q6ZMJ9	0,029772	0,000000	0,000000	7,03						
Q9NSG2	0,266254	0,000000	0,111842	7,03						
P43243	0,151853	0,000000	0,196113	7,03						
B2R6A6	0,000000	0,029783	0,000000	7,03						
Q9BXG8	0,000000	0,000000	0,029831	7,02						
P13611	0,000000	0,969207	0,030785	7,02						
Q9UK08	0,288977	0,000000	0,103305	7,02						
Q9Y5Q9	0,082857	0,000000	0,360587	7,02						
Q9UN19	0,082385	0,000000	0,363047	7,02						
Q9P0L2	0,120309	0,000000	0,248694	7,02						
P14921	0,184775	0,708733	0,228706	7,02						
Q86XG9	0,402985	0,000000	0,074327	7,02						
Q9Y266	0,000000	0,106007	0,282694	7,02						
Q5M775	0,807585	0,000000	0,037113	7,02						
Q9UM11	0,742843	0,077234	0,522549	7,01						
P63316	0,154767	0,000000	0,193753	7,01						
Q6WBX8	0,591777	0,000000	0,050673	7,01						
Q8TD31	0,000000	0,000000	0,030032	7,01						
A0AVD3	0,030048	0,000000	0,000000	7,01						
O75553	0,106722	0,000000	0,281639	7,01						
Q6FHS4	0,030087	0,000000	0,000000	7,01						
Q16740	0,042610	0,000000	0,706107	7,01						
P23497	0,466073	0,000000	0,064634	7,00						
Q6PH78	0,030126	0,000000	0,000000	7,00						
Q9UIG0	0,000000	0,895507	0,033648	7,00						
Q9Y5R5	0,075887	0,000000	0,397298	7,00						
Q2TAC6	0,229945	0,000000	0,131227	7,00						
Q9C0G0	0,715709	0,000000	0,042186	7,00						
Q6N008	0,030205	0,000000	0,000000	7,00						
O94941	0,158429	0,000000	0,191392	6,99						
O76036	0,033001	0,000000	0,919094	6,99						
Q05066	0,000000	0,378092	0,080253	6,99						
Q9Y297	0,115465	0,000000	0,262857	6,99						
O75140	0,566377	0,000000	0,053636	6,99						
Q96FN5	0,100776	0,000000	0,301577	6,99						
Q1L5Z9	0,104517	0,000000	0,291131	6,98						
Q8NEM2	0,066554	0,000000	0,457262	6,98						
P37275	0,000000	0,000000	0,030434	6,98						
O94864	0,291498	0,000000	0,104409	6,98						
A4D267	0,030441	0,000000	0,000000	6,98						
Q86XD8	0,125113	0,000000	0,243521	6,98						
O94810	0,060686	0,000000	0,502260	6,98						
Q8N0Z0	0,030481	0,000000	0,000000	6,98						
P61371	0,462293	0,273094	0,241513	6,98						
Q8NA54	0,806915	0,000000	0,037816	6,98						
P31150	0,091167	0,000000	0,334773	6,98						
Q8IX03	0,588942	0,000000	0,051828	6,98						
Q9HAU0	0,914346	0,000000	0,033397	6,98						
Q6P3W6	0,401882	0,000000	0,075984	6,98						
P59046	0,045249	0,000000	0,674869	6,98						
Q9UNA4	0,339976	0,000000	0,089896	6,98						
O00299	0,202260	0,378597	0,399257	6,98						
P30414	0,422006	0,000000	0,072519	6,97						
Q9UIA0	0,081558	0,000000	0,375402	6,97						
O94973	0,064152	0,000000	0,477652	6,97						
O14939	0,186469	0,239778	0,685717	6,97						
Q96P52	0,030678	0,000000	0,000000	6,97						
P13498	0,229591	0,168602	0,792638	6,97						
A6QL64	0,000000	0,000000	0,030685	6,97						
O60344	0,058559	0,000000	0,524056	6,97						
Q14201	0,184854	0,000000	0,166031	6,97						
Q9UKN5	0,482416	0,000000	0,063630	6,97						
P26447	0,307683	0,510348	0,195611	6,97						
Q5VXI4	0,030717	0,000000	0,000000	6,97						
Q9BYJ9	0,121175	0,000000	0,253666	6,96						
O95757	0,151695	0,000000	0,202742	6,96						
Q13241	0,137282	0,000000	0,224036	6,96						
Q99714	0,034695	0,000000	0,887354	6,96						
O60346	0,104635	0,000000	0,294245	6,96						
Q96BL7	0,030796	0,000000	0,000000	6,96						
Q8IWG1	0,301225	0,000000	0,102350	6,96						
Q5T0T0	0,065806	0,000000	0,468511	6,96						
Q6ZTE7	0,030835	0,000000	0,000000	6,96						
O60449	0,049462	0,000000	0,624196	6,96						
Q9UHK0	0,347734	0,000000	0,088791	6,96						
Q12926	0,073879	0,000000	0,417939	6,96						
Q9Y4E5	0,728547	0,000000	0,042387	6,96						
Q9C0F1	0,000000	0,000000	0,030886	6,95						
P11047	0,139408	0,000000	0,221575	6,95						
O43379	0,743748	0,000000	0,041533	6,95						
Q9BTC0	0,164849	0,000000	0,187525	6,95						
Q6BDS2	0,000000	0,000000	0,030936	6,95						
O95153	0,287875	0,000000	0,107523	6,95						
Q9UQD0	0,068365	0,000000	0,452792	6,95						
P27448	0,100382	0,000000	0,308658	6,95						
Q9C019	0,054464	0,000000	0,569355	6,95						
Q6PHR2	0,061474	0,000000	0,504470	6,95						
A0M8X0	0,031032	0,000000	0,000000	6,95						
Q7Z7B0	0,000000	0,000000	0,031037	6,95						
P31946	0,184185	0,000000	0,168642	6,94						
A2I2P1	0,031072	0,000000	0,000000	6,94						
Q5T1N1	0,000000	0,000000	0,031087	6,94						
Q9Y3V2	0,144331	0,000000	0,216252	6,93						
P83111	0,039184	0,000000	0,796555	6,93						
Q96M43	0,000000	0,000000	0,031237	6,93						
O94929	0,318316	0,000000	0,098182	6,93						
O75386	0,065609	0,000000	0,476396	6,93						
Q53EL3	0,031268	0,000000	0,000000	6,93						
Q96QP1	0,210412	0,000000	0,148855	6,93						
P27694	0,054858	0,000000	0,571665	6,92						
Q00005	0,742212	0,000000	0,042286	6,92						
Q9ULW6	0,065569	0,000000	0,479058	6,92						
O75319	0,064033	0,000000	0,490558	6,92						
Q8TAD8	0,045288	0,000000	0,694054	6,92						
Q6AI08	0,349191	0,000000	0,090046	6,92						
Q494V2	0,000000	0,000000	0,031489	6,92						
Q8IWZ3	0,415390	0,000000	0,075834	6,92						
Q14210	0,066121	0,000000	0,476597	6,91						
P09012	0,054503	0,000000	0,578194	6,91						
Q8TBX8	0,063482	0,000000	0,496786	6,91						
P29074	0,133856	0,000000	0,235687	6,91						
Q13506	0,352420	0,000000	0,089594	6,91						
Q5T3J0	0,031584	0,000000	0,000000	6,91						
O75351	0,078171	0,000000	0,404178	6,91						
Q96SU4	0,253889	0,000000	0,124799	6,90						
Q3KP44	0,444453	0,000000	0,071364	6,90						
Q13107	0,237428	0,000000	0,133638	6,90						
Q70Z35	0,913835	0,727410	0,047760	6,90						
Q68CM6	0,031780	0,000000	0,000000	6,90						
Q9NRG0	0,290631	0,000000	0,109431	6,90						
Q99578	0,066948	0,000000	0,475442	6,89						
P42229	0,291104	0,552751	0,197921	6,89						
Q8WWU5	0,169259	0,000000	0,188278	6,89						
O94991	0,124562	0,000000	0,256227	6,89						
Q8WXQ7	0,031938	0,000000	0,000000	6,89						
P12814	0,189580	0,507320	0,332111	6,89						
Q6ZNI9	0,031977	0,000000	0,000000	6,89						
Q9BZQ8	0,293034	0,000000	0,109180	6,88						
Q9Y3R5	0,795062	0,000000	0,040277	6,88						
Q3KNV8	0,117395	0,000000	0,272851	6,88						
Q8IXL7	0,072028	0,000000	0,444757	6,88						
P62328	0,567361	0,781424	0,072268	6,88						
Q460N5	0,297484	0,000000	0,107724	6,88						
Q8TDB6	0,148505	0,000000	0,215900	6,88						
P40424	0,174182	0,861686	0,213791	6,88						
O75039	0,044067	0,728420	0,000000	6,88						
P61278	0,181467	0,754669	0,234582	6,88						
Q13823	0,095420	0,000000	0,336732	6,88						
Q99501	0,077029	0,000000	0,417236	6,88						
Q96HR8	0,000000	0,000000	0,032141	6,88						
Q86VP6	0,058008	0,000000	0,554540	6,87						
Q5XPI4	0,059071	0,000000	0,544898	6,87						
O75529	0,132005	0,000000	0,243873	6,87						
P82912	0,034143	0,000000	0,943150	6,87						
Q9NXV6	0,582838	0,404846	0,136551	6,87						
Q01850	0,000000	0,000000	0,032242	6,87						
Q07021	0,058244	0,000000	0,554239	6,87						
Q6WKZ4	0,722758	0,000000	0,044697	6,87						
Q70UQ0	0,645296	0,132256	0,378566	6,86						
Q86UV6	0,114362	0,000000	0,282593	6,86						
Q8WYB5	0,000000	0,867744	0,037264	6,86						
P49711	0,343165	0,389197	0,242166	6,86						
Q6P2E9	0,742567	0,000000	0,043692	6,86						
Q53Y43	0,032450	0,000000	0,000000	6,86						
Q9Y5L0	0,087504	0,000000	0,371133	6,85						
Q9NVV9	0,393612	0,000000	0,082563	6,85						
P09497	0,136140	0,000000	0,238851	6,85						
Q03060	0,392392	0,847552	0,097780	6,85						
O00628	0,743158	0,112065	0,390468	6,85						
Q9UNH7	0,221085	0,000000	0,147097	6,85						
Q15078	0,187178	0,730944	0,237746	6,85						
Q9BYQ9	0,462411	0,000000	0,070360	6,85						
Q9P273	0,188517	0,000000	0,172609	6,85						
P18848	0,517032	0,575972	0,109281	6,85						
Q49MG5	0,789509	0,000000	0,041282	6,85						
P49763	0,662033	0,129228	0,381077	6,85						
P04278	0,100264	0,365472	0,889966	6,85						
Q96H35	0,321191	0,000000	0,101597	6,84						
Q8N7R7	0,758910	0,000000	0,043039	6,84						
Q9GZS1	0,468988	0,000000	0,069656	6,84						
Q96A37	0,303981	0,000000	0,107473	6,84						
Q8IX12	0,536408	0,000000	0,060918	6,84						
P26232	0,834797	0,279152	0,140368	6,84						
Q9GZV7	0,034380	0,000000	0,951637	6,84						
Q5SUJ3	0,032726	0,000000	0,000000	6,84						
Q9BZJ0	0,211594	0,000000	0,154681	6,84						
Q8N8E3	0,000000	0,000000	0,032744	6,84						
Q8NFH8	0,466428	0,619384	0,113499	6,84						
O60921	0,130548	0,993942	0,252812	6,83						
Q53FE4	0,952585	0,000000	0,034452	6,83						
A4VCI5	0,890639	0,036850	0,000000	6,83						
O43679	0,591580	0,000000	0,055494	6,83						
Q13201	0,678337	0,000000	0,048413	6,83						
P59093	0,000000	0,000000	0,032845	6,83						
Q96PM5	0,145552	0,503786	0,448072	6,83						
Q9Y6G3	0,145040	0,000000	0,226597	6,83						
Q8IWQ3	0,070925	0,000000	0,463690	6,83						
A1XBS5	0,000000	0,000000	0,032895	6,83						
O75937	0,167290	0,000000	0,196665	6,83						
O15514	0,574253	0,000000	0,057352	6,83						
Q99880	0,050447	0,000000	0,653274	6,83						
Q9Y2K1	0,513921	0,000000	0,064132	6,83						
O95406	0,084000	0,000000	0,392376	6,82						
Q5T4X3	0,032962	0,000000	0,000000	6,82						
P24723	0,046391	0,000000	0,710928	6,82						
Q14746	0,159453	0,000000	0,207061	6,82						
P61006	0,054267	0,000000	0,608779	6,82						
A2RUB6	0,000000	0,000000	0,033045	6,82						
Q14692	0,185169	0,000000	0,178485	6,82						
Q9Y3B8	0,059347	0,000000	0,556951	6,82						
Q8IYW4	0,704013	0,000000	0,046957	6,82						
Q8N1F7	0,235774	0,000000	0,140217	6,82						
Q6FGQ5	0,033080	0,000000	0,000000	6,82						
Q15061	0,296578	0,000000	0,111641	6,82						
Q4AC94	0,587485	0,000000	0,056398	6,81						
P10912	0,000000	0,214033	0,154831	6,81						
Q8N8U3	0,561887	0,000000	0,059010	6,81						
Q9Y620	0,063403	0,000000	0,523001	6,81						
P35240	0,000000	0,294801	0,112495	6,81						
Q9UPM6	0,222699	0,000000	0,149056	6,81						
Q9NQX1	0,167448	0,000000	0,198272	6,81						
O00213	0,101760	0,000000	0,326386	6,81						
Q6ZSG1	0,143622	0,000000	0,231368	6,81						
P23443	0,069941	0,625442	0,759743	6,81						
Q8WYQ5	0,237821	0,000000	0,139865	6,81						
Q96JP2	0,147600	0,000000	0,225442	6,81						
Q9BV40	0,079707	0,000000	0,417587	6,81						
Q6I9T8	0,033316	0,000000	0,000000	6,80						
P20339	0,180719	0,984856	0,187274	6,80						
Q8N9V7	0,000000	0,000000	0,033347	6,80						
Q6NX52	0,033356	0,000000	0,000000	6,80						
Q5TEC6	0,033395	0,000000	0,000000	6,80						
P49354	0,121490	0,000000	0,274960	6,80						
O60701	0,045603	0,000000	0,732875	6,80						
Q2M1P5	0,230142	0,000000	0,145239	6,80						
Q9UBC5	0,048596	0,000000	0,687826	6,80						
P60660	0,099397	0,000000	0,336430	6,80						
P05187	0,036112	0,000000	0,926025	6,80						
Q99961	0,074745	0,000000	0,447770	6,79						
Q5T1S7	0,033474	0,000000	0,000000	6,79						
Q9BS26	0,099988	0,000000	0,335125	6,79						
Q6AHZ1	0,507345	0,000000	0,066141	6,79						
Q9UNH6	0,374631	0,000000	0,089644	6,79						
P52565	0,112787	0,722867	0,412063	6,79						
P55211	0,067814	0,000000	0,495681	6,79						
Q9UM19	0,157799	0,000000	0,213037	6,79						
Q5QJ74	0,533454	0,000000	0,063027	6,79						
Q9Y572	0,096168	0,000000	0,349638	6,79						
Q7Z4I7	0,000000	0,074710	0,450131	6,78						
Q53XC5	0,033631	0,000000	0,000000	6,78						
Q13469	0,295003	0,934881	0,121987	6,78						
Q15777	0,095656	0,000000	0,352200	6,78						
P48681	0,385342	0,000000	0,087485	6,78						
A1L4B3	0,033749	0,000000	0,000000	6,78						
Q5I0X7	0,457528	0,000000	0,073825	6,78						
Q14563	0,314024	0,116608	0,922509	6,78						
Q8NA96	0,000000	0,000000	0,033799	6,77						
Q04759	0,093412	0,000000	0,361892	6,77						
Q6ICS9	0,033828	0,000000	0,000000	6,77						
Q9NRH2	0,096956	0,000000	0,348935	6,77						
Q96DY7	0,000000	0,241797	0,139966	6,77						
Q8IUX4	0,054739	0,000000	0,618421	6,77						
Q9GZS0	0,101485	0,000000	0,333618	6,77						
Q4W5N3	0,033868	0,000000	0,000000	6,77						
Q96QH2	0,253259	0,000000	0,133738	6,77						
Q5VZS3	0,033907	0,000000	0,000000	6,77						
Q6IBQ2	0,033946	0,000000	0,000000	6,77						
Q7Z6B0	0,000000	0,000000	0,033949	6,77						
Q9ULJ3	0,590950	0,000000	0,057503	6,76						
Q8N5Z4	0,033986	0,000000	0,000000	6,76						
Q13948	0,659237	0,546189	0,094415	6,76						
Q86UW9	0,133620	0,000000	0,254671	6,76						
Q12982	0,085378	0,767794	0,519486	6,76						
Q92502	0,278266	0,000000	0,122489	6,76						
Q5TGY6	0,034104	0,000000	0,000000	6,76						
A6NHR9	0,344701	0,000000	0,099036	6,75						
Q15800	0,062340	0,000000	0,547911	6,75						
Q8WXD9	0,268460	0,000000	0,127411	6,75						
Q9NQ48	0,696531	0,000000	0,049116	6,75						
O75934	0,282794	0,000000	0,120982	6,75						
O43294	0,202851	0,335689	0,502511	6,75						
P53803	0,329855	0,000000	0,103757	6,75						
Q96FI4	0,074903	0,000000	0,456961	6,75						
Q16181	0,074942	0,000000	0,456860	6,75						
Q16621	0,643839	0,966179	0,055042	6,75						
A8K2R2	0,892805	0,038364	0,000000	6,75						
P52735	0,104832	0,000000	0,326788	6,75						
Q8IZD4	0,257630	0,000000	0,133035	6,75						
Q9NXD3	0,034301	0,000000	0,000000	6,75						
Q1X8D7	0,592880	0,000000	0,057855	6,75						
P41743	0,071988	0,000000	0,476497	6,75						
Q99956	0,060607	0,000000	0,566041	6,74						
P07992	0,070886	0,000000	0,484231	6,74						
Q5T081	0,034340	0,000000	0,000000	6,74						
Q6GQQ9	0,113102	0,000000	0,303686	6,74						
Q8WYH8	0,146536	0,496719	0,471977	6,74						
O95803	0,041586	0,000000	0,826386	6,74						
O94855	0,145513	0,000000	0,236340	6,74						
Q9NQC8	0,000000	0,000000	0,034401	6,74						
O75899	0,039932	0,000000	0,861591	6,74						
Q86VF7	0,351239	0,000000	0,098082	6,74						
Q8IU54	0,050053	0,931853	0,738650	6,74						
Q8N3Z2	0,034458	0,000000	0,000000	6,74						
Q96EQ0	0,438310	0,000000	0,078696	6,73						
Q6GPH4	0,356870	0,000000	0,096675	6,73						
Q9NPE2	0,131847	0,000000	0,262153	6,73						
Q9NZQ3	0,073800	0,000000	0,468813	6,73						
Q5U623	0,729059	0,000000	0,047509	6,73						
O60244	0,382389	0,000000	0,090599	6,73						
Q9NSV4	0,543260	0,000000	0,063781	6,72						
Q53FC6	0,034655	0,000000	0,000000	6,72						
P27361	0,107786	0,546694	0,588941	6,72						
Q9UBI6	0,302761	0,000000	0,114654	6,72						
P42679	0,041941	0,000000	0,827893	6,72						
Q9BTT6	0,987871	0,000000	0,035155	6,72						
P81133	0,250857	0,000000	0,138459	6,72						
Q9BUQ8	0,043122	0,000000	0,805996	6,72						
Q5T8Z3	0,034773	0,000000	0,000000	6,72						
P40926	0,042138	0,000000	0,825382	6,72						
P54105	0,228055	0,000000	0,152521	6,72						
O94813	0,120506	0,000000	0,288771	6,72						
Q9P281	0,000000	0,000000	0,034803	6,72						
Q5TD97	0,146891	0,000000	0,236993	6,72						
P17812	0,059741	0,000000	0,583517	6,71						
P47929	0,058363	0,000000	0,597780	6,71						
A4D1I7	0,034892	0,000000	0,000000	6,71						
Q6ZU52	0,474973	0,000000	0,073473	6,71						
O94988	0,829323	0,000000	0,042085	6,71						
P11277	0,519080	0,000000	0,067246	6,71						
Q5VXE8	0,034931	0,000000	0,000000	6,71						
Q9UBF8	0,178238	0,000000	0,196063	6,71						
O95466	0,340606	0,000000	0,102702	6,71						
P17661	0,000000	0,376073	0,093110	6,70						
Q9NQI0	0,062655	0,000000	0,558959	6,70						
Q9BZZ5	0,052022	0,000000	0,673564	6,70						
P49356	0,074036	0,000000	0,473785	6,70						
Q9P209	0,442130	0,000000	0,079349	6,70						
Q96B97	0,151735	0,000000	0,231217	6,70						
Q9P2K3	0,148387	0,000000	0,236440	6,70						
Q7Z517	0,035088	0,000000	0,000000	6,70						
O94916	0,000000	0,000000	0,035104	6,70						
Q96QU1	0,170401	0,000000	0,206308	6,70						
O43324	0,141378	0,000000	0,248744	6,70						
Q15833	0,069822	0,000000	0,503767	6,69						
P60006	0,621589	0,000000	0,056599	6,69						
Q9H825	0,150553	0,000000	0,233728	6,69						
Q13002	0,036230	0,000000	0,971575	6,69						
Q9NVX0	0,828575	0,000000	0,042487	6,69						
P51114	0,109873	0,000000	0,320761	6,69						
Q6PJZ4	0,035246	0,000000	0,000000	6,69						
P84022	0,158784	0,000000	0,221977	6,69						
P28358	0,579648	0,000000	0,060818	6,69						
P56597	0,123656	0,000000	0,285104	6,69						
Q13283	0,105738	0,000000	0,333467	6,69						
O75154	0,425668	0,000000	0,082865	6,69						
P27338	0,043555	0,000000	0,810115	6,69						
Q9Y4B4	0,558146	0,000000	0,063228	6,69						
Q14687	0,879494	0,000000	0,040127	6,69						
Q16666	0,697436	0,435134	0,116362	6,69						
A4D157	0,035325	0,000000	0,000000	6,69						
Q8TD84	0,399795	0,000000	0,088439	6,68						
Q9Y5P6	0,076438	0,000000	0,462636	6,68						
Q5T8G5	0,035364	0,000000	0,000000	6,68						
Q96ED9	0,330012	0,000000	0,107172	6,68						
Q9UBZ9	0,203403	0,000000	0,173915	6,68						
O15230	0,181349	0,000000	0,195309	6,68						
Q6ZP82	0,966369	0,000000	0,036661	6,68						
Q59FN2	0,035443	0,000000	0,000000	6,68						
P19387	0,525302	0,000000	0,067497	6,68						
P40692	0,433308	0,801615	0,102200	6,68						
Q8IUR6	0,950183	0,000000	0,037364	6,68						
Q5SXJ2	0,400543	0,000000	0,088690	6,68						
Q9UHV7	0,605679	0,000000	0,058658	6,67						
Q499Z3	0,247864	0,000000	0,143481	6,67						
Q8IVI9	0,292600	0,000000	0,121585	6,67						
P25940	0,035679	0,000000	0,998996	6,67						
Q5VTH9	0,281810	0,000000	0,126557	6,67						
P61966	0,067932	0,000000	0,525161	6,67						
Q6IBS9	0,035719	0,000000	0,000000	6,66						
Q8N660	0,402906	0,000000	0,088740	6,66						
Q9UFE4	0,000000	0,000000	0,035757	6,66						
Q5T9P7	0,035758	0,000000	0,000000	6,66						
P51957	0,100146	0,000000	0,357071	6,66						
Q9UL33	0,542748	0,000000	0,065890	6,66						
Q00839	0,060174	0,000000	0,594767	6,66						
Q54A90	0,035797	0,000000	0,000000	6,66						
P51693	0,038790	0,000000	0,922861	6,66						
Q9Y221	0,067420	0,000000	0,531037	6,66						
P29373	0,354980	0,353862	0,285054	6,66						
Q96LL4	0,000000	0,000000	0,035808	6,66						
Q9BU02	0,097468	0,000000	0,367919	6,66						
Q6UWV6	0,046273	0,000000	0,775412	6,66						
P14635	0,061040	0,000000	0,587836	6,66						
O43255	0,143110	0,000000	0,250753	6,65						
Q8IUH3	0,260781	0,377587	0,364705	6,65						
O95810	0,977002	0,000000	0,036762	6,65						
Q8N339	0,251211	0,000000	0,143029	6,65						
A8JZY9	0,238885	0,150429	0,000000	6,65						
O43602	0,000000	0,154467	0,232674	6,65						
P15428	0,077699	0,000000	0,463188	6,65						
Q9UBT3	0,045642	0,000000	0,788670	6,65						
Q5T011	0,906076	0,000000	0,039775	6,65						
P32314	0,350057	0,000000	0,102953	6,65						
O15350	0,169377	0,000000	0,212836	6,65						
Q6P1L7	0,036073	0,000000	0,000000	6,64						
Q9ULV3	0,806955	0,000000	0,044747	6,64						
Q9H3P7	0,085535	0,000000	0,422308	6,64						
O95045	0,045012	0,000000	0,802632	6,64						
Q8WXH5	0,670894	0,427562	0,125954	6,64						
Q9H0B6	0,085850	0,000000	0,421354	6,64						
P20794	0,117591	0,000000	0,307654	6,64						
P17612	0,061159	0,000000	0,591703	6,64						
Q9UQ49	0,077856	0,000000	0,465197	6,64						
P33764	0,495767	0,000000	0,073072	6,64						
Q9Y2G1	0,170519	0,000000	0,212485	6,64						
Q7Z2X4	0,287245	0,000000	0,126456	6,63						
Q15628	0,244280	0,719838	0,206659	6,63						
A6NMZ6	0,000000	0,000000	0,036410	6,63						
Q5VWK0	0,403576	0,000000	0,090297	6,62						
Q96RS0	0,281337	0,000000	0,129671	6,62						
Q2M5E4	0,580396	0,000000	0,062877	6,62						
Q9NWZ8	0,556453	0,000000	0,065589	6,62						
Q6QNY1	0,000000	0,000000	0,036511	6,62						
Q5VV63	0,083921	0,000000	0,435215	6,62						
Q9NQU5	0,200410	0,434629	0,419546	6,62						
O95104	0,306147	0,000000	0,119375	6,62						
Q562F6	0,000000	0,000000	0,036561	6,62						
Q9Y6E0	0,109637	0,000000	0,333517	6,62						
Q499G5	0,036585	0,000000	0,000000	6,62						
A6H8Z2	0,000000	0,000000	0,036611	6,61						
Q5TIA4	0,036624	0,000000	0,000000	6,61						
Q92764	0,330288	0,000000	0,110888	6,61						
Q7Z6K3	0,260859	0,000000	0,140418	6,61						
Q9Y237	0,039381	0,000000	0,931197	6,61						
Q17RW0	0,036703	0,000000	0,000000	6,61						
O15164	0,000000	0,649672	0,056499	6,61						
O60658	0,159847	0,000000	0,229661	6,61						
Q8TB05	0,788564	0,000000	0,046555	6,61						
O14976	0,058993	0,000000	0,622539	6,61						
Q9H160	0,191746	0,000000	0,191593	6,61						
Q96CN7	0,078998	0,000000	0,465800	6,60						
Q8NFR7	0,000000	0,000000	0,036812	6,60						
P43686	0,077108	0,000000	0,477451	6,60						
Q53XM0	0,036821	0,000000	0,000000	6,60						
Q86TJ2	0,144646	0,000000	0,255022	6,60						
Q5TIG5	0,036900	0,000000	0,000000	6,60						
Q8NEU8	0,913953	0,000000	0,040378	6,60						
Q8N998	0,000000	0,000000	0,036912	6,60						
Q9H4D5	0,139015	0,000000	0,265619	6,60						
Q9UHD9	0,140551	0,000000	0,263007	6,60						
Q16576	0,153152	0,000000	0,241563	6,59						
Q5T7B8	0,230063	0,000000	0,160858	6,59						
Q9NVU7	0,000000	0,000000	0,037013	6,59						
P53621	0,069586	0,000000	0,531991	6,59						
Q9Y597	0,234041	0,000000	0,158297	6,59						
Q96FS4	0,133344	0,000000	0,277973	6,59						
Q9BYR4	0,461663	0,000000	0,080303	6,59						
Q96GG9	0,055251	0,000000	0,671103	6,59						
Q68CZ2	0,198834	0,000000	0,186521	6,59						
Q6IB63	0,037097	0,000000	0,000000	6,59						
Q9C005	0,445753	0,000000	0,083317	6,59						
Q7Z6V5	0,103139	0,000000	0,360536	6,58						
Q969H9	0,000000	0,000000	0,037214	6,58						
Q13422	0,286063	0,000000	0,130273	6,58						
Q9HCN4	0,122947	0,000000	0,303284	6,58						
P16152	0,074312	0,000000	0,502059	6,58						
Q53QM2	0,037333	0,000000	0,000000	6,58						
Q58FG1	0,199464	0,000000	0,187174	6,58						
P49750	0,718269	0,000000	0,052029	6,57						
Q16739	0,052062	0,000000	0,718260	6,57						
Q5T2W1	0,108337	0,000000	0,345370	6,57						
O95714	0,037451	0,000000	0,000000	6,57						
O43805	0,529004	0,000000	0,070812	6,57						
Q86UR5	0,000000	0,000000	0,037465	6,57						
P19838	0,059780	0,000000	0,626959	6,57						
Q08116	0,342417	0,000000	0,109532	6,57						
O95741	0,118655	0,000000	0,316191	6,57						
Q9HB20	0,660891	0,000000	0,056800	6,56						
Q05469	0,268814	0,000000	0,139665	6,56						
Q9BUL5	0,161226	0,000000	0,233025	6,56						
Q16612	0,635411	0,514387	0,115006	6,56						
Q96SI9	0,129603	0,000000	0,290177	6,56						
Q9NP73	0,085732	0,000000	0,438931	6,56						
O95863	0,277124	0,000000	0,135848	6,56						
Q9NYC9	0,037648	0,000000	0,000000	6,56						
Q9Y4G8	0,237743	0,000000	0,158397	6,56						
Q02535	0,182491	0,000000	0,206509	6,56						
Q6FGG2	0,037688	0,000000	0,000000	6,56						
O14561	0,080770	0,000000	0,466703	6,56						
Q9BRR9	0,113575	0,000000	0,331910	6,56						
O75493	0,054070	0,000000	0,697670	6,56						
Q9Y580	0,121608	0,000000	0,310466	6,55						
Q8WWW8	0,708581	0,000000	0,053284	6,55						
P16435	0,000000	0,054518	0,692648	6,55						
O95072	0,126649	0,000000	0,298162	6,55						
Q4AEJ4	0,037806	0,000000	0,000000	6,55						
Q8IVH2	0,373607	0,000000	0,101296	6,55						
Q59F24	0,037845	0,000000	0,000000	6,55						
P04808	0,276336	0,000000	0,136953	6,55						
Q9ULD5	0,757059	0,000000	0,050020	6,55						
Q15269	0,049935	0,000000	0,758688	6,55						
Q15027	0,054543	0,000000	0,694656	6,55						
P33947	0,075493	0,000000	0,501908	6,55						
Q86W33	0,044579	0,000000	0,850392	6,55						
Q53ZR5	0,037963	0,000000	0,000000	6,54						
P30279	0,192218	0,584553	0,338088	6,54						
Q9BYQ6	0,459221	0,000000	0,082764	6,54						
Q8TDC3	0,078368	0,000000	0,485386	6,54						
Q53XC0	0,038042	0,000000	0,000000	6,54						
Q9UL63	0,291064	0,000000	0,130826	6,54						
Q9H7V3	0,038081	0,000000	0,000000	6,54						
Q9BUZ4	0,144686	0,850076	0,309713	6,54						
O00391	0,038436	0,000000	0,991462	6,53						
Q7Z3Z2	0,000000	0,000000	0,038118	6,53						
Q8IZP0	0,276730	0,565371	0,243773	6,53						
P78352	0,126610	0,000000	0,301376	6,53						
P49798	0,000000	0,000000	0,038168	6,53						
O43491	0,511322	0,000000	0,074679	6,53						
Q8N8D9	0,000000	0,000000	0,038218	6,53						
Q969H0	0,068326	0,000000	0,559462	6,53						
Q6PI77	0,163667	0,000000	0,233628	6,53						
Q9BV68	0,105265	0,000000	0,363600	6,53						
Q9P0B2	0,038278	0,000000	0,000000	6,53						
Q12772	0,582129	0,193337	0,340147	6,53						
P50552	0,072382	0,000000	0,529028	6,53						
Q6NVX6	0,442090	0,000000	0,086631	6,52						
Q16878	0,251959	0,000000	0,152019	6,52						
Q5VSR9	0,000000	0,000000	0,038319	6,52						
Q86VV8	0,570433	0,000000	0,067296	6,52						
Q9ULM3	0,206395	0,000000	0,186069	6,52						
O00541	0,069468	0,000000	0,552832	6,52						
Q8NCP5	0,588902	0,000000	0,065237	6,52						
Q9Y2D5	0,000000	0,000000	0,038419	6,52						
Q9ULK0	0,041783	0,000000	0,919898	6,52						
O75628	0,169968	0,000000	0,226145	6,52						
Q96DX7	0,535778	0,000000	0,071766	6,52						
A2A284	0,137006	0,280666	0,000000	6,52						
Q12879	0,358760	0,355881	0,301728	6,51						
Q53EQ3	0,038554	0,000000	0,000000	6,51						
Q96JB8	0,245343	0,000000	0,157292	6,51						
Q5SUY4	0,038593	0,000000	0,000000	6,51						
Q9GZQ8	0,148072	0,000000	0,260697	6,51						
Q92503	0,115662	0,000000	0,333969	6,51						
P02689	0,076832	0,000000	0,502762	6,51						
Q6P490	0,038633	0,000000	0,000000	6,51						
P35663	0,566810	0,000000	0,068200	6,51						
Q32MK0	0,339385	0,371025	0,307001	6,51						
Q08345	0,041114	0,000000	0,940990	6,50						
Q6IQ23	0,252353	0,000000	0,153325	6,50						
Q8N5R6	0,817942	0,000000	0,047308	6,50						
Q16514	0,210019	0,000000	0,184311	6,50						
Q9UF98	0,038711	0,000000	0,000000	6,50						
Q96GM5	0,106801	0,000000	0,362595	6,50						
Q9NRP2	0,569645	0,000000	0,067999	6,50						
P07333	0,057496	0,959616	0,702642	6,50						
Q9P0L0	0,104675	0,000000	0,370380	6,50						
Q9UI66	0,731186	0,000000	0,053033	6,50						
P16066	0,041626	0,000000	0,933106	6,50						
Q2M389	0,645611	0,000000	0,060165	6,50						
Q9H8U3	0,312055	0,000000	0,124498	6,50						
Q9UHA2	0,453511	0,000000	0,085677	6,50						
O60309	0,586776	0,000000	0,066241	6,50						
B2RWP4	0,000000	0,038869	0,000000	6,50						
Q5TCX8	0,223172	0,000000	0,174217	6,49						
Q5T5M9	0,588784	0,000000	0,066041	6,49						
Q9UIK4	0,077265	0,000000	0,503315	6,49						
Q9BZD7	0,175009	0,000000	0,222328	6,49						
Q9NP61	0,186666	0,000000	0,208819	6,49						
O75643	0,197771	0,000000	0,197268	6,49						
Q8WYP5	0,000000	0,000000	0,039022	6,49						
Q8WVN8	0,273422	0,000000	0,142728	6,49						
Q92785	0,069901	0,000000	0,558307	6,49						
Q969R2	0,248848	0,000000	0,156890	6,49						
Q9H8W4	0,186429	0,000000	0,209472	6,49						
O75417	0,236325	0,000000	0,165277	6,49						
Q4ZHG4	0,000000	0,000000	0,039072	6,48						
Q9Y2Q1	0,671012	0,000000	0,058256	6,48						
P36896	0,050880	0,000000	0,768381	6,48						
O96008	0,062576	0,000000	0,624849	6,48						
Q9NR81	0,210964	0,000000	0,185366	6,48						
Q8WW12	0,084196	0,000000	0,464896	6,48						
P07910	0,158745	0,000000	0,246585	6,48						
Q9Y2H8	0,712716	0,000000	0,054942	6,48						
A8K979	0,156145	0,000000	0,250804	6,48						
O43623	0,000000	0,000000	0,039172	6,48						
Q92563	0,055409	0,000000	0,707613	6,48						
Q9BY32	0,139487	0,000000	0,281237	6,48						
A2PYH4	0,363289	0,000000	0,108025	6,48						
Q8NEG5	0,137951	0,000000	0,284502	6,48						
Q8NI61	0,039263	0,000000	0,000000	6,47						
Q9NQ75	0,000000	0,000000	0,039273	6,47						
Q9Y689	0,131060	0,000000	0,299719	6,47						
P35070	0,192809	0,266532	0,765267	6,47						
O60242	0,062379	0,000000	0,630474	6,47						
Q9ULB1	0,039972	0,000000	0,983980	6,47						
Q8N543	0,592604	0,000000	0,066392	6,47						
Q15329	0,154216	0,930338	0,274257	6,47						
Q8IWR0	0,645690	0,000000	0,060968	6,47						
P00540	0,065766	0,000000	0,598684	6,47						
Q86YH2	0,907415	0,000000	0,043391	6,47						
Q9Y614	0,062419	0,000000	0,632583	6,46						
Q96JS2	0,039499	0,000000	0,000000	6,46						
Q99704	0,166148	0,698132	0,340548	6,46						
P16389	0,371756	0,126199	0,843160	6,46						
Q13956	0,067223	0,000000	0,588540	6,46						
Q96H12	0,000000	0,000000	0,039574	6,46						
Q9H6R7	0,000000	0,000000	0,039624	6,46						
Q13064	0,092388	0,000000	0,429088	6,46						
Q8TF27	0,174024	0,000000	0,227802	6,46						
P98164	0,039696	0,000000	0,000000	6,45						
Q9HB71	0,000000	0,119637	0,331860	6,45						
Q16690	0,128973	0,626956	0,491262	6,45						
Q2TAL8	0,000000	0,000000	0,039725	6,45						
P84085	0,067341	0,000000	0,590297	6,45						
O75897	0,110975	0,000000	0,358327	6,45						
Q9NRP7	0,429488	0,137304	0,674367	6,45						
Q96GW9	0,042807	0,000000	0,929289	6,45						
Q9NT62	0,128539	0,000000	0,309612	6,45						
P20813	0,123026	0,432105	0,748795	6,45						
Q12968	0,336392	0,000000	0,118371	6,45						
P50225	0,112511	0,000000	0,354058	6,45						
O94817	0,250148	0,000000	0,159301	6,45						
Q9NR31	0,091088	0,000000	0,437977	6,44						
P82673	0,000000	0,000000	0,039926	6,44						
O00189	0,089670	0,000000	0,445460	6,44						
Q6ZU15	0,187217	0,000000	0,213389	6,44						
Q9NVJ2	0,069704	0,000000	0,573574	6,44						
Q9Y4F5	0,608120	0,000000	0,065789	6,44						
Q9H4C5	0,040011	0,000000	0,000000	6,44						
Q9NPH5	0,049266	0,000000	0,812174	6,44						
Q6IPM2	0,260662	0,000000	0,153526	6,44						
Q92747	0,048163	0,000000	0,831006	6,44						
Q96SD1	0,000000	0,000000	0,040026	6,44						
P62917	0,040759	0,000000	0,982021	6,44						
P40121	0,113535	0,000000	0,352752	6,44						
Q4J6C2	0,040050	0,000000	0,000000	6,44						
O15131	0,085654	0,000000	0,467658	6,43						
Q9H4X1	0,795495	0,717314	0,070209	6,43						
Q04917	0,185090	0,000000	0,216653	6,43						
Q6ZSB9	0,594022	0,000000	0,067547	6,43						
P46379	0,206277	0,000000	0,194556	6,43						
O75882	0,080337	0,000000	0,499749	6,43						
Q8N9V2	0,130430	0,000000	0,307855	6,43						
Q9UFF9	0,118418	0,000000	0,339192	6,43						
O60845	0,040169	0,000000	0,000000	6,43						
P60900	0,095223	0,000000	0,421856	6,43						
Q9C040	0,066436	0,000000	0,604761	6,43						
Q8IYN6	0,786004	0,000000	0,051125	6,43						
P68400	0,062301	0,000000	0,645038	6,43						
Q9H0S4	0,055173	0,000000	0,729409	6,43						
Q14831	0,040877	0,000000	0,985235	6,42						
Q9NV31	0,073052	0,000000	0,551677	6,42						
Q13352	0,186547	0,000000	0,216051	6,42						
P0C839	0,000000	0,000000	0,040327	6,42						
O75689	0,056275	0,000000	0,716804	6,42						
Q01726	0,625763	0,097930	0,658397	6,42						
Q9UH90	0,117119	0,000000	0,344717	6,42						
Q9BQA1	0,093727	0,000000	0,430796	6,42						
Q6NZY7	0,062734	0,000000	0,643682	6,42						
Q9P104	0,106880	0,632509	0,597479	6,42						
P85037	0,177647	0,000000	0,227451	6,42						
Q15415	0,042846	0,000000	0,943200	6,42						
Q7L1I2	0,041153	0,000000	0,982372	6,42						
Q9Y5Y7	0,042335	0,000000	0,954952	6,42						
A4D997	0,000000	0,000000	0,040428	6,42						
A0AVL1	0,485685	0,083291	0,000000	6,42						
Q13409	0,061355	0,000000	0,659452	6,41						
P05408	0,120624	0,564361	0,594415	6,41						
Q2M2Z5	0,000000	0,000000	0,040478	6,41						
Q8IZL2	0,554562	0,000000	0,073021	6,41						
Q8IUF8	0,091954	0,000000	0,440388	6,41						
O15021	0,267672	0,000000	0,151316	6,41						
Q2TAA2	0,076793	0,000000	0,527622	6,41						
Q9BWU0	0,131335	0,000000	0,308608	6,41						
Q4KMZ1	0,103887	0,000000	0,390217	6,41						
P30530	0,047887	0,000000	0,846926	6,41						
Q68D03	0,040562	0,000000	0,000000	6,41						
O95073	0,599181	0,000000	0,067698	6,41						
Q13111	0,640334	0,195356	0,324478	6,41						
Q96HT8	0,000000	0,000000	0,040629	6,41						
Q03164	0,000000	0,785462	0,051728	6,41						
Q9H0W7	0,487418	0,000000	0,083367	6,41						
Q9NVX2	0,084078	0,000000	0,483728	6,40						
P01233	0,120191	0,000000	0,338439	6,40						
A4D1V0	0,040681	0,000000	0,000000	6,40						
Q16890	0,247903	0,000000	0,164172	6,40						
Q59HB2	0,040720	0,000000	0,000000	6,40						
Q9UGL1	0,246997	0,000000	0,164976	6,40						
Q9H0E3	0,575237	0,000000	0,070912	6,40						
Q92990	0,000000	0,121656	0,335325	6,40						
Q9NYL9	0,699681	0,000000	0,058307	6,40						
Q04727	0,167251	0,000000	0,243923	6,40						
O60477	0,067538	0,000000	0,604510	6,40						
Q6I9Y7	0,040838	0,000000	0,000000	6,40						
Q6P2D8	0,598708	0,000000	0,068250	6,40						
A8K2K9	0,000000	0,040888	0,000000	6,39						
Q99879	0,057220	0,000000	0,714896	6,39						
Q8NG27	0,081715	0,000000	0,500703	6,39						
Q59EB3	0,040917	0,000000	0,000000	6,39						
Q06413	0,578506	0,193841	0,365106	6,39						
Q564D3	0,040956	0,000000	0,000000	6,39						
Q9Y617	0,085102	0,000000	0,481318	6,39						
O43451	0,068168	0,000000	0,600994	6,39						
Q9BXU1	0,290789	0,000000	0,140920	6,39						
Q5T0R8	0,040996	0,000000	0,000000	6,39						
P02741	0,064939	0,846542	0,745781	6,39						
Q8TDD1	0,104281	0,669359	0,587485	6,39						
Q16288	0,109400	0,853609	0,439182	6,39						
Q9H7U1	0,000000	0,000000	0,041031	6,39						
Q6ICQ8	0,041035	0,000000	0,000000	6,39						
P17947	0,321467	0,946492	0,134894	6,39						
O43567	0,138227	0,000000	0,296957	6,39						
P21583	0,348718	0,752650	0,156489	6,38						
P19793	0,437601	0,360929	0,260145	6,38						
Q9Y587	0,157602	0,000000	0,260798	6,38						
Q96K83	0,759461	0,000000	0,054138	6,38						
A4D0S4	0,169732	0,000000	0,242366	6,38						
Q969H6	0,070571	0,000000	0,583116	6,38						
O75525	0,108770	0,000000	0,378365	6,38						
Q5SXH7	0,306738	0,000000	0,134190	6,38						
Q13224	0,201906	0,396769	0,513811	6,38						
Q92843	0,061513	0,000000	0,669245	6,38						
Q8N2W9	0,236128	0,572943	0,304389	6,38						
Q8TBR3	0,371244	0,111055	0,000000	6,38						
P61244	0,340015	0,000000	0,121384	6,38						
Q6PIA3	0,041311	0,000000	0,000000	6,37						
O14756	0,079746	0,000000	0,518130	6,37						
Q3MIN7	0,243650	0,000000	0,169596	6,37						
A4FU69	0,000000	0,000000	0,041332	6,37						
Q9Y2Z0	0,221242	0,000000	0,186872	6,37						
Q5QPD1	0,041350	0,000000	0,000000	6,37						
O95198	0,057575	0,000000	0,718361	6,37						
Q13569	0,354507	0,297325	0,392427	6,37						
Q8WXD2	0,209900	0,000000	0,197168	6,37						
A4D2E1	0,041389	0,000000	0,000000	6,37						
Q9NR96	0,308235	0,145886	0,921354	6,37						
P14920	0,055960	0,000000	0,740458	6,37						
Q9H9J4	0,814949	0,000000	0,050874	6,37						
Q5UBW0	0,041468	0,000000	0,000000	6,37						
O95644	0,452014	0,000000	0,091754	6,37						
P57058	0,117198	0,000000	0,354158	6,36						
Q5TZP7	0,041508	0,000000	0,000000	6,36						
Q8TC94	0,129406	0,000000	0,321012	6,36						
Q4G129	0,786555	0,000000	0,052832	6,36						
Q6NSW7	0,861576	0,000000	0,048262	6,36						
O95171	0,322215	0,000000	0,129168	6,36						
Q6PIV2	0,378687	0,000000	0,109934	6,36						
Q9C000	0,073997	0,000000	0,562626	6,36						
Q9NYB9	0,269090	0,000000	0,154781	6,36						
Q75N03	0,150238	0,000000	0,277270	6,36						
Q9ULD9	0,000000	0,000000	0,041683	6,36						
Q5JVD3	0,041704	0,000000	0,000000	6,35						
Q8WTT0	0,110700	0,000000	0,376858	6,35						
Q5T0S3	0,041744	0,000000	0,000000	6,35						
Q9GZU2	0,000000	0,569914	0,073272	6,35						
P08240	0,043831	0,000000	0,952742	6,35						
Q8IVH8	0,148742	0,000000	0,280936	6,35						
P61289	0,544638	0,000000	0,076738	6,35						
Q8NBN7	0,051550	0,000000	0,810868	6,35						
Q5JUN8	0,041823	0,000000	0,000000	6,35						
Q96B60	0,041862	0,000000	0,000000	6,35						
Q9NZI7	0,108258	0,000000	0,386953	6,35						
Q9NS26	0,262513	0,000000	0,159652	6,34						
Q96BD5	0,000000	0,000000	0,041935	6,34						
Q9H981	0,081007	0,000000	0,517728	6,34						
Q86XJ1	0,294057	0,000000	0,142628	6,34						
O15197	0,044461	0,000000	0,944556	6,34						
Q9P2R3	0,092427	0,000000	0,454650	6,34						
Q8NF50	0,403812	0,000000	0,104108	6,34						
P21283	0,222384	0,000000	0,189182	6,34						
Q96CJ1	0,593628	0,000000	0,070962	6,33						
P62875	0,191470	0,000000	0,220018	6,33						
P12259	0,000000	0,000000	0,042135	6,33						
O43795	0,181074	0,000000	0,232724	6,33						
Q9NYS7	0,124050	0,000000	0,339896	6,33						
Q13191	0,166581	0,000000	0,253164	6,33						
P05412	0,435750	0,694599	0,139363	6,33						
P14780	0,047966	0,908127	0,968712	6,33						
Q86UN3	0,061434	0,000000	0,687123	6,33						
P02652	0,162210	0,000000	0,260245	6,33						
Q8IWA0	0,299807	0,000000	0,140820	6,33						
Q96LJ7	0,104753	0,000000	0,403074	6,33						
Q05GC6	0,042256	0,000000	0,000000	6,33						
O75582	0,087544	0,000000	0,482724	6,33						
Q8IWE2	0,827984	0,000000	0,051075	6,33						
Q5TFK1	0,042295	0,000000	0,000000	6,33						
Q15554	0,093215	0,922261	0,492316	6,32						
Q12947	0,100421	0,000000	0,421505	6,32						
Q6AI39	0,000000	0,000000	0,042336	6,32						
P13500	0,263931	0,000000	0,160506	6,32						
P09619	0,072697	0,000000	0,582764	6,32						
Q49AJ9	0,042374	0,000000	0,000000	6,32						
Q8N5M0	0,042413	0,000000	0,000000	6,32						
P78356	0,065018	0,000000	0,652822	6,32						
P61758	0,218800	0,000000	0,194004	6,32						
Q99558	0,146615	0,000000	0,289624	6,32						
Q16254	0,326783	0,429076	0,302883	6,32						
Q6WRI0	0,556059	0,000000	0,076436	6,32						
Q9UQ80	0,268578	0,553256	0,286059	6,32						
Q9P2D0	0,000000	0,000000	0,042537	6,31						
Q9UIQ6	0,357303	0,000000	0,119124	6,31						
Q17RS7	0,538810	0,000000	0,078998	6,31						
P67870	0,338440	0,000000	0,125804	6,31						
Q8ND24	0,408971	0,000000	0,104158	6,31						
A6H8V4	0,332296	0,128218	0,000000	6,31						
Q9HBE4	0,580948	0,330136	0,222278	6,31						
Q2TU31	0,042650	0,000000	0,000000	6,31						
Q99504	0,338007	0,000000	0,126205	6,31						
A0JNW5	0,833773	0,000000	0,051175	6,31						
Q6ZN54	0,191785	0,000000	0,222529	6,31						
O43734	0,731383	0,000000	0,058357	6,31						
P49590	0,047060	0,000000	0,907945	6,31						
Q8N4S0	0,000000	0,000000	0,042738	6,31						
Q9Y5Q3	0,389871	0,000000	0,109632	6,31						
P14060	0,085457	0,568905	0,879721	6,30						
Q9NT68	0,204426	0,000000	0,209271	6,30						
Q9P2H0	0,000000	0,000000	0,042788	6,30						
Q9NQ86	0,315559	0,000000	0,135647	6,30						
Q9H9H4	0,256527	0,000000	0,166935	6,30						
Q96BH1	0,189068	0,000000	0,226497	6,30						
Q5H9L4	0,829205	0,000000	0,051677	6,30						
Q9Y4K1	0,316426	0,000000	0,135446	6,30						
Q96Q04	0,064782	0,000000	0,661661	6,30						
Q9NPJ8	0,211121	0,000000	0,203144	6,30						
Q8N163	0,000000	0,000000	0,042889	6,30						
Q96AQ9	0,565195	0,000000	0,075884	6,30						
P23760	0,000000	0,105502	0,406790	6,30						
Q8WXJ7	0,042925	0,000000	0,000000	6,30						
O43314	0,423424	0,000000	0,101446	6,30						
Q9HB63	0,060883	0,000000	0,705554	6,30						
Q86SE9	0,129169	0,000000	0,332563	6,30						
O94915	0,000000	0,000000	0,042989	6,29						
P34897	0,060489	0,000000	0,710777	6,29						
Q96M29	0,429607	0,000000	0,100141	6,29						
O95319	0,068129	0,000000	0,631679	6,29						
P49959	0,450912	0,700151	0,136350	6,29						
Q15286	0,078289	0,000000	0,549920	6,29						
P01308	0,122396	0,692075	0,508286	6,29						
Q08188	0,104950	0,000000	0,410506	6,29						
Q49AR2	0,385067	0,000000	0,111892	6,29						
O00506	0,140275	0,000000	0,307302	6,29						
Q9NRW4	0,072815	0,000000	0,592005	6,29						
Q08499	0,500532	0,000000	0,086179	6,29						
P19634	0,612334	0,074205	0,949327	6,29						
Q6ICQ7	0,043162	0,000000	0,000000	6,29						
Q6UX07	0,109833	0,000000	0,393080	6,29						
Q9UDT6	0,500729	0,000000	0,086229	6,28						
O75379	0,106092	0,000000	0,407192	6,28						
O94885	0,379632	0,000000	0,113801	6,28						
Q5JY90	0,043240	0,000000	0,000000	6,28						
Q92930	0,077738	0,000000	0,556298	6,28						
Q9Y2J2	0,000000	0,207976	0,208015	6,28						
Q96T60	0,066475	0,000000	0,651215	6,28						
Q9H706	0,404285	0,000000	0,107121	6,28						
Q8NDZ2	0,000000	0,000000	0,043341	6,28						
Q16644	0,117473	0,000000	0,369225	6,28						
P39059	0,045524	0,000000	0,954801	6,27						
Q5W0U9	0,043477	0,000000	0,000000	6,27						
P31323	0,110542	0,000000	0,393331	6,27						
Q9ULJ8	0,478006	0,000000	0,091051	6,27						
Q5KU26	0,073524	0,000000	0,592055	6,27						
Q16829	0,446107	0,831903	0,117316	6,27						
Q9H993	0,076045	0,000000	0,572569	6,27						
Q9H334	0,000000	0,000000	0,043542	6,27						
O43347	0,064900	0,000000	0,671053	6,27						
P33240	0,000000	0,060575	0,719014	6,27						
P12525	0,754224	0,000000	0,057754	6,27						
P14868	0,084590	0,000000	0,515217	6,27						
Q5W0A0	0,000000	0,000000	0,043592	6,27						
Q09MP3	0,000000	0,000000	0,043642	6,26						
Q6P2G1	0,043673	0,000000	0,000000	6,26						
Q96S55	0,100067	0,000000	0,436470	6,26						
O76041	0,176033	0,000000	0,248343	6,26						
O75677	0,057339	0,000000	0,763309	6,26						
P29322	0,044304	0,000000	0,988851	6,26						
O00584	0,081479	0,000000	0,537716	6,26						
Q9UHJ3	0,513803	0,000000	0,085325	6,25						
Q9BYR8	0,461899	0,000000	0,094918	6,25						
P14316	0,556571	0,975770	0,080755	6,25						
Q5T171	0,043870	0,000000	0,000000	6,25						
Q12797	0,059386	0,000000	0,738851	6,25						
O95905	0,621943	0,000000	0,070560	6,25						
Q5JXB2	0,222266	0,000000	0,197469	6,25						
Q13541	0,426574	0,614336	0,167587	6,25						
O95249	0,099476	0,000000	0,441593	6,25						
P41002	0,199740	0,000000	0,220169	6,25						
Q8N878	0,240027	0,000000	0,183307	6,25						
P11464	0,185405	0,000000	0,237395	6,25						
Q5T1B0	0,000000	0,000000	0,044044	6,25						
Q9C0D6	0,583389	0,000000	0,075532	6,24						
Q9BXU3	0,144567	0,000000	0,305042	6,24						
Q96P50	0,142283	0,000000	0,310064	6,24						
Q32P44	0,067696	0,000000	0,651818	6,24						
O00505	0,092151	0,000000	0,478957	6,24						
Q9BYQ7	0,464537	0,000000	0,095018	6,24						
Q9NRT5	0,277084	0,000000	0,159351	6,24						
P26196	0,062064	0,000000	0,711481	6,24						
P56385	0,585437	0,000000	0,075482	6,24						
Q15657	0,044225	0,000000	0,000000	6,24						
P46736	0,323632	0,000000	0,136852	6,23						
Q3LIE5	0,104044	0,000000	0,425723	6,23						
O14879	0,352459	0,000000	0,125703	6,23						
Q9Y2Y1	0,246446	0,000000	0,179841	6,23						
Q9Y5T5	0,311818	0,000000	0,142226	6,23						
Q8WYA0	0,922380	0,000000	0,048112	6,23						
Q53Y44	0,044382	0,000000	0,000000	6,23						
O43313	0,000000	0,000000	0,044395	6,23						
P01148	0,065845	0,000000	0,675522	6,23						
P30048	0,055448	0,000000	0,802531	6,22						
Q567U6	0,673650	0,000000	0,066091	6,22						
P49720	0,132202	0,000000	0,337133	6,22						
P32455	0,456858	0,000000	0,097579	6,22						
O60248	0,105383	0,000000	0,423061	6,22						
Q8N7X1	0,000000	0,000000	0,044596	6,22						
Q5T7R8	0,044619	0,000000	0,000000	6,22						
Q8N680	0,590793	0,000000	0,075583	6,22						
Q8WZ64	0,796755	0,000000	0,056047	6,22						
Q86XT2	0,290592	0,000000	0,153726	6,22						
Q86VE3	0,186232	0,000000	0,240056	6,22						
Q06210	0,050289	0,000000	0,889062	6,22						
Q8TF32	0,727838	0,000000	0,061470	6,21						
Q13368	0,108179	0,000000	0,413620	6,21						
Q9HC10	0,000000	0,136295	0,328345	6,21						
Q96AY3	0,054306	0,000000	0,824227	6,21						
Q6YN16	0,086165	0,000000	0,519687	6,21						
Q9Y261	0,349860	0,363958	0,351697	6,21						
P40189	0,351593	0,665825	0,191342	6,21						
Q86W54	0,000000	0,000000	0,044797	6,21						
Q5T782	0,044816	0,000000	0,000000	6,21						
Q9BTT0	0,220297	0,000000	0,203546	6,21						
Q15669	0,095262	0,000000	0,470721	6,21						
Q05516	0,234986	0,655729	0,291282	6,21						
Q86Y82	0,343756	0,000000	0,130575	6,21						
Q9Y4X4	0,499350	0,764260	0,117618	6,21						
Q6VY07	0,619974	0,851590	0,085024	6,21						
Q5T9C9	0,111133	0,000000	0,403927	6,21						
A6NNP5	0,000000	0,000000	0,044898	6,21						
O94888	0,283346	0,000000	0,158497	6,21						
P09067	0,559957	0,000000	0,080203	6,21						
P41219	0,413894	0,000000	0,108578	6,20						
P16401	0,172882	0,509844	0,509944	6,20						
O43761	0,073367	0,000000	0,612746	6,20						
Q7Z7C7	0,000000	0,000000	0,044998	6,20						
Q8TCU6	0,914465	0,000000	0,049217	6,20						
Q9Y6X9	0,433387	0,000000	0,103857	6,20						
Q7Z6K4	0,137873	0,000000	0,326487	6,20						
P61296	0,217383	0,940939	0,220119	6,20						
Q969L4	0,713346	0,126704	0,498192	6,20						
Q9P0V9	0,122672	0,000000	0,367065	6,20						
Q8N3L3	0,000000	0,000000	0,045048	6,20						
Q13158	0,251880	0,708228	0,252561	6,20						
Q01892	0,506439	0,000000	0,089042	6,20						
O95059	0,193951	0,000000	0,232624	6,20						
Q86YI8	0,183673	0,000000	0,245882	6,20						
Q9UKA8	0,600008	0,000000	0,075281	6,19						
Q96RU3	0,000000	0,405351	0,111440	6,19						
P61599	0,193085	0,680969	0,343562	6,19						
Q9H5N1	0,000000	0,000000	0,045199	6,19						
O00182	0,121057	0,000000	0,373644	6,19						
P06850	0,192927	0,500252	0,468763	6,19						
P78318	0,000000	0,000000	0,045249	6,19						
Q8TCN5	0,679282	0,000000	0,066643	6,19						
Q9UJQ4	0,000000	0,000000	0,045299	6,19						
Q9Y4A5	0,000000	0,509339	0,088941	6,19						
O15550	0,456976	0,000000	0,099136	6,19						
Q9P2M7	0,869964	0,000000	0,052079	6,19						
Q9UBL3	0,263773	0,338718	0,507131	6,19						
O43561	0,561296	0,455326	0,177380	6,19						
P21757	0,101957	0,584048	0,761300	6,19						
O75044	0,255307	0,000000	0,177632	6,19						
P12956	0,188713	0,343766	0,699126	6,19						
Q9BZF3	0,506754	0,000000	0,089544	6,19						
Q4G163	0,000000	0,000000	0,045400	6,18						
Q6ZT98	0,369629	0,000000	0,122840	6,18						
Q07092	0,045682	0,000000	0,993973	6,18						
Q12874	0,295830	0,000000	0,153676	6,18						
Q5JVY0	0,045485	0,000000	0,000000	6,18						
Q96QF7	0,000000	0,000000	0,045550	6,18						
Q5T6S3	0,172055	0,000000	0,264815	6,18						
Q5ST11	0,045564	0,000000	0,000000	6,18						
Q5HYR2	0,000000	0,000000	0,045601	6,18						
Q9NQ50	0,486118	0,000000	0,093813	6,18						
Q8N0Z3	0,654669	0,000000	0,069807	6,17						
P17252	0,167566	0,441696	0,617668	6,17						
Q9Y3E5	0,071673	0,000000	0,637907	6,17						
Q96QD5	0,394124	0,000000	0,116010	6,17						
Q9Y2H0	0,420391	0,000000	0,108779	6,17						
A8MUB0	0,000000	0,000000	0,045751	6,17						
Q5HYD9	0,045761	0,000000	0,000000	6,17						
P83876	0,101130	0,000000	0,452642	6,17						
P09958	0,050565	0,940434	0,962686	6,17						
Q8WV92	0,153192	0,000000	0,299166	6,17						
Q8N5I9	0,000000	0,000000	0,045852	6,16						
Q59H03	0,045879	0,000000	0,000000	6,16						
Q92625	0,164100	0,000000	0,279681	6,16						
Q6K051	0,000000	0,000000	0,045902	6,16						
Q6IBC8	0,045918	0,000000	0,000000	6,16						
P29466	0,114717	0,000000	0,400814	6,16						
Q53HC0	0,617966	0,000000	0,074478	6,16						
Q3MS95	0,046036	0,000000	0,000000	6,16						
Q9H175	0,316229	0,000000	0,145591	6,16						
Q8WXX0	0,046076	0,000000	0,000000	6,15						
Q008S8	0,244556	0,000000	0,188429	6,15						
O94992	0,302918	0,602221	0,252611	6,15						
Q9Y2G4	0,209979	0,000000	0,219466	6,15						
Q9NS80	0,105147	0,000000	0,438278	6,15						
P35232	0,170598	0,639576	0,422409	6,15						
Q15084	0,053125	0,000000	0,867668	6,15						
Q8TC58	0,046115	0,000000	0,000000	6,15						
O60294	0,054385	0,000000	0,848031	6,15						
Q6AI10	0,072658	0,000000	0,634843	6,15						
P35590	0,048005	0,000000	0,961029	6,15						
O95789	0,857953	0,000000	0,053787	6,15						
Q9H4E7	0,248376	0,000000	0,185918	6,15						
Q8N720	0,738117	0,000000	0,062575	6,15						
Q9UMG2	0,046194	0,000000	0,000000	6,15						
Q96EK6	0,145197	0,000000	0,318150	6,15						
P63118	0,000000	0,000000	0,046203	6,15						
O75909	0,479423	0,000000	0,096424	6,15						
O75935	0,090852	0,000000	0,509090	6,15						
Q0VDF9	0,080810	0,000000	0,573423	6,14						
Q5T418	0,046351	0,000000	0,000000	6,14						
O15016	0,000000	0,000000	0,046354	6,14						
Q15406	0,161737	0,672388	0,426276	6,14						
Q15036	0,115898	0,000000	0,400261	6,14						
Q9H321	0,000000	0,000000	0,046404	6,14						
O43913	0,176112	0,000000	0,263509	6,14						
P28845	0,071476	0,000000	0,649910	6,14						
P06400	0,000000	0,453811	0,102451	6,14						
Q538Z0	0,000000	0,000000	0,046505	6,14						
Q9NYS9	0,046509	0,000000	0,000000	6,14						
Q6ZWH5	0,154925	0,000000	0,300271	6,14						
Q8WXE0	0,157760	0,000000	0,294948	6,14						
Q9H1A4	0,186705	0,000000	0,249347	6,13						
Q9P0U4	0,256449	0,000000	0,181599	6,13						
P28039	0,049699	0,000000	0,937174	6,13						
Q7Z745	0,405663	0,000000	0,114855	6,13						
Q9BZ72	0,109203	0,000000	0,426778	6,13						
P36383	0,460796	0,171630	0,590599	6,13						
Q9UKW4	0,062773	0,000000	0,744526	6,13						
Q8WXH6	0,159887	0,000000	0,292336	6,13						
Q647K2	0,046745	0,000000	0,000000	6,13						
Q01804	0,000000	0,000000	0,046756	6,13						
Q92572	0,104793	0,000000	0,446213	6,13						
Q7Z4L5	0,405427	0,000000	0,115358	6,13						
Q8IY97	0,046785	0,000000	0,000000	6,12						
Q68D86	0,783011	0,000000	0,059763	6,12						
Q5IBP5	0,046824	0,000000	0,000000	6,12						
Q9NX36	0,107707	0,000000	0,434914	6,12						
Q9UGV2	0,157169	0,000000	0,298112	6,12						
Q5T481	0,000000	0,000000	0,046856	6,12						
Q96Q35	0,769976	0,000000	0,060868	6,12						
P28074	0,072894	0,000000	0,643331	6,12						
Q59GI5	0,046903	0,000000	0,000000	6,12						
P78560	0,123459	0,000000	0,379922	6,12						
Q4V328	0,000000	0,000000	0,046906	6,12						
Q9BUF6	0,046942	0,000000	0,000000	6,12						
P42356	0,092742	0,000000	0,506227	6,12						
Q9NVT9	0,241956	0,000000	0,194154	6,12						
Q12884	0,052534	0,000000	0,894787	6,11						
Q9H094	0,000000	0,000000	0,047057	6,11						
Q9Y4L1	0,070846	0,000000	0,664323	6,11						
P49116	0,226165	0,000000	0,208116	6,11						
O43739	0,075257	0,000000	0,626004	6,11						
O15273	0,000000	0,375568	0,125452	6,11						
P06454	0,518568	0,804644	0,112947	6,11						
Q562R3	0,047139	0,000000	0,000000	6,11						
Q9Y6W6	0,250660	0,786471	0,239202	6,11						
Q7L0R7	0,214665	0,000000	0,219717	6,11						
Q9NQL9	0,277636	0,000000	0,169898	6,11						
Q99767	0,211515	0,000000	0,223282	6,11						
P52564	0,093648	0,000000	0,504369	6,11						
P48595	0,514118	0,000000	0,091904	6,10						
Q9BQS8	0,000000	0,000000	0,047258	6,10						
P11226	0,057417	0,000000	0,823724	6,10						
Q9UPM8	0,635687	0,000000	0,074427	6,10						
Q13492	0,353562	0,000000	0,133839	6,10						
A4D2J0	0,047336	0,000000	0,000000	6,10						
Q16531	0,088725	0,903584	0,591051	6,10						
P98171	0,091324	0,000000	0,518984	6,10						
Q8NDV7	0,000000	0,000000	0,047409	6,10						
P28289	0,548537	0,000000	0,086430	6,10						
P52739	0,475485	0,000000	0,099739	6,10						
Q5T9R4	0,047454	0,000000	0,000000	6,10						
Q96LJ8	0,364707	0,000000	0,130123	6,10						
Q15642	0,233686	0,811711	0,250301	6,10						
P01584	0,450006	0,646643	0,163168	6,09						
Q9NYQ6	0,086126	0,000000	0,551878	6,09						
P24522	0,383531	0,621908	0,199277	6,09						
Q9H579	0,000000	0,000000	0,047559	6,09						
P35125	0,735951	0,723372	0,089343	6,09						
P62807	0,064388	0,000000	0,738901	6,09						
Q9BXU7	0,305163	0,000000	0,155936	6,09						
Q9HBH9	0,172488	0,751136	0,367316	6,09						
P09603	0,266845	0,213529	0,835376	6,09						
Q96KN3	0,951483	0,000000	0,050070	6,09						
P63136	0,198913	0,000000	0,239604	6,09						
A5D8V6	0,252511	0,000000	0,188781	6,09						
Q75ME0	0,047690	0,000000	0,000000	6,09						
O76074	0,122908	0,000000	0,388309	6,08						
O43396	0,132359	0,000000	0,360637	6,08						
Q7Z5Q5	0,298468	0,000000	0,159954	6,08						
Q96B02	0,164455	0,000000	0,290428	6,08						
Q6ZRF8	0,365534	0,000000	0,130675	6,08						
Q9H939	0,568582	0,000000	0,084070	6,08						
P13861	0,084275	0,000000	0,567246	6,08						
Q5TZC3	0,047808	0,000000	0,000000	6,08						
O75293	0,492262	0,897022	0,108276	6,08						
Q9Y5P3	0,977710	0,000000	0,048915	6,08						
Q99081	0,697042	0,000000	0,068652	6,08						
Q9HCH5	0,562872	0,000000	0,085074	6,08						
P50749	0,389084	0,000000	0,123092	6,08						
Q8N957	0,723822	0,000000	0,066191	6,08						
Q9UNK0	0,242035	0,645634	0,306599	6,08						
Q13434	0,276060	0,000000	0,173564	6,08						
Q96HW7	0,192848	0,000000	0,248594	6,08						
A8K6A6	0,000000	0,047956	0,000000	6,07						
Q6T4R5	0,000000	0,000000	0,047961	6,07						
O94851	0,695113	0,000000	0,069004	6,07						
Q86VZ6	0,585634	0,000000	0,081910	6,07						
Q9NX07	0,276218	0,000000	0,173765	6,07						
Q5VT52	0,704446	0,000000	0,068150	6,07						
P16220	0,941913	0,480565	0,106117	6,07						
Q6ZW76	0,484189	0,000000	0,099237	6,07						
Q92539	0,000000	0,000000	0,048061	6,07						
Q9BZV3	0,292325	0,000000	0,164423	6,07						
Q5T6F5	0,048084	0,000000	0,000000	6,07						
P31269	0,842791	0,181222	0,314986	6,07						
P26992	0,094593	0,000000	0,508939	6,07						
A6NE03	0,000000	0,000000	0,048162	6,07						
Q9NZQ9	0,886110	0,000000	0,054389	6,07						
O15372	0,326350	0,000000	0,147750	6,06						
O43909	0,055645	0,000000	0,866663	6,06						
Q96T17	0,088371	0,000000	0,545802	6,06						
O00232	0,233883	0,000000	0,206258	6,06						
Q86V15	0,586618	0,000000	0,082262	6,06						
Q13794	0,316150	0,473498	0,322469	6,06						
Q92615	0,305478	0,000000	0,158045	6,06						
Q59FL9	0,048281	0,000000	0,000000	6,06						
Q9NVX7	0,119364	0,000000	0,404530	6,06						
Q8N5L8	0,067026	0,000000	0,720520	6,06						
Q9NZN3	0,108140	0,000000	0,446916	6,06						
O14519	0,314299	0,551742	0,278726	6,06						
Q15653	0,236482	0,000000	0,204450	6,06						
Q15006	0,280510	0,000000	0,172409	6,06						
Q96PX9	0,243807	0,000000	0,198674	6,05						
Q86U72	0,048439	0,000000	0,000000	6,05						
Q9HAU6	0,313118	0,000000	0,154731	6,05						
O00203	0,000000	0,000000	0,048463	6,05						
Q6N022	0,147521	0,000000	0,328746	6,05						
P61218	0,255267	0,000000	0,189986	6,05						
Q5M7Z8	0,048517	0,000000	0,000000	6,05						
Q9BXI2	0,056236	0,000000	0,862847	6,05						
Q9UF33	0,056709	0,000000	0,855866	6,05						
O76071	0,125861	0,000000	0,385647	6,05						
Q53S28	0,048557	0,000000	0,000000	6,05						
Q13123	0,154255	0,000000	0,314785	6,05						
O75312	0,424723	0,632004	0,180896	6,05						
O75947	0,697751	0,000000	0,069606	6,05						
Q16566	0,083291	0,000000	0,583317	6,05						
Q9Y5X1	0,110621	0,000000	0,439333	6,05						
Q9P2W7	0,063443	0,887431	0,863248	6,05						
Q9NXP7	0,267357	0,000000	0,181850	6,05						
Q14917	0,048635	0,000000	0,000000	6,05						
Q05923	0,060410	0,000000	0,805143	6,05						
P08047	0,202142	0,591116	0,407141	6,05						
P22897	0,049187	0,000000	0,989353	6,05						
Q13402	0,331548	0,000000	0,146896	6,04						
Q99848	0,090931	0,000000	0,535657	6,04						
Q59FQ5	0,048714	0,000000	0,000000	6,04						
Q9H0V9	0,060135	0,000000	0,810165	6,04						
Q8TD55	0,242862	0,000000	0,200633	6,04						
Q9NX38	0,337495	0,000000	0,144436	6,04						
Q7Z727	0,048754	0,000000	0,000000	6,04						
Q9UL18	0,063876	0,000000	0,763459	6,04						
Q9BRT9	0,513015	0,000000	0,095068	6,04						
A4D276	0,048793	0,000000	0,000000	6,04						
Q5M7Z0	0,056945	0,000000	0,856870	6,04						
Q13428	0,000000	0,000000	0,048815	6,04						
Q9BUW7	0,730910	0,000000	0,066794	6,04						
Q52M21	0,048832	0,000000	0,000000	6,04						
O15160	0,123932	0,000000	0,394034	6,04						
Q68EM7	0,237152	0,000000	0,206006	6,04						
Q9BYX2	0,263301	0,000000	0,185566	6,04						
Q9NNX9	0,854960	0,000000	0,057151	6,04						
Q5T8J1	0,048911	0,000000	0,000000	6,04						
P41218	0,639546	0,167087	0,457814	6,04						
Q9Y3C0	0,735321	0,000000	0,066543	6,03						
Q8IUK5	0,300870	0,231701	0,702190	6,03						
Q9Y6I4	0,259599	0,000000	0,188630	6,03						
P35754	0,106407	0,000000	0,460275	6,03						
Q00536	0,080061	0,000000	0,611892	6,03						
P48547	0,054228	0,000000	0,903576	6,03						
O43815	0,279250	0,000000	0,175522	6,03						
O00339	0,134131	0,000000	0,365458	6,03						
Q9HB75	0,177569	0,000000	0,276366	6,03						
Q7Z7G1	0,683417	0,000000	0,071816	6,03						
P24666	0,186626	0,000000	0,263258	6,03						
Q5VSJ2	0,049147	0,000000	0,000000	6,03						
P26715	0,142165	0,000000	0,345721	6,03						
Q15050	0,106840	0,000000	0,460074	6,03						
P30040	0,067578	0,000000	0,727652	6,02						
Q9NZ52	0,395660	0,000000	0,124297	6,02						
Q8TDX9	0,161777	0,000000	0,304239	6,02						
Q6ICB0	0,129091	0,000000	0,381278	6,02						
O60765	0,170992	0,000000	0,288067	6,02						
Q9C0D7	0,000000	0,000000	0,049267	6,02						
Q9UBN7	0,135628	0,532055	0,682754	6,02						
Q07817	0,115189	0,000000	0,427832	6,02						
Q9P032	0,415233	0,000000	0,118722	6,02						
Q92748	0,191352	0,000000	0,257734	6,02						
P59047	0,112945	0,000000	0,436872	6,02						
A0ZT99	0,049344	0,000000	0,000000	6,02						
P08700	0,530185	0,800606	0,116312	6,02						
P51809	0,105068	0,000000	0,470169	6,02						
Q6FHY1	0,049423	0,000000	0,000000	6,01						
Q96N67	0,000000	0,000000	0,049468	6,01						
P51970	0,158626	0,000000	0,311872	6,01						
Q5JQF8	0,110227	0,000000	0,448925	6,01						
Q5T2T1	0,139920	0,000000	0,353706	6,01						
Q6AI31	0,049541	0,000000	0,000000	6,01						
P53007	0,054818	0,000000	0,904028	6,01						
Q86WA9	0,063836	0,000000	0,776366	6,01						
A6NCD4	0,000000	0,000000	0,049568	6,01						
Q6P169	0,049581	0,000000	0,000000	6,01						
P62873	0,059701	0,000000	0,831157	6,01						
Q9NRR5	0,178750	0,000000	0,277822	6,01						
Q6PIF2	0,412279	0,000000	0,120480	6,00						
Q5T6F2	0,400465	0,000000	0,124146	6,00						
P11308	0,462175	0,000000	0,107573	6,00						
Q5VXU9	0,000000	0,000000	0,049719	6,00						
Q8N3A8	0,800339	0,000000	0,062123	6,00						
Q9BY60	0,110582	0,000000	0,449679	6,00						
Q9BZC1	0,119403	0,000000	0,416683	6,00						
Q9UM54	0,331509	0,000000	0,150211	6,00						
Q8IZC9	0,049817	0,000000	0,000000	6,00						
Q96RY7	0,287481	0,000000	0,173313	6,00						
Q7Z6J0	0,136770	0,000000	0,364303	6,00						
P28072	0,090143	0,000000	0,553084	6,00						
P32245	0,478203	0,164059	0,635496	6,00						
Q99460	0,139054	0,000000	0,358578	6,00						
Q8ND23	0,000000	0,000000	0,049869	6,00						
Q9NV56	0,184578	0,000000	0,270189	6,00						
Q6ZN04	0,132674	0,000000	0,375954	6,00						
Q8TDG2	0,089789	0,000000	0,555544	6,00						
Q5QPP1	0,049896	0,000000	0,000000	6,00						
Q9Y2Y4	0,173788	0,000000	0,287214	5,99						
Q8IV50	0,306069	0,000000	0,163118	5,99						
O43474	0,125901	0,000000	0,396595	5,99						
P35609	0,161265	0,000000	0,309663	5,99						
Q99490	0,106132	0,000000	0,470771	5,99						
B2RDR6	0,000000	0,049975	0,000000	5,99						
Q8TDZ2	0,199976	0,000000	0,249950	5,99						
Q99942	0,119442	0,472993	0,884894	5,99						
Q96SZ5	0,096641	0,000000	0,517527	5,99						
O15541	0,085929	0,000000	0,582312	5,99						
Q9NQ89	0,670657	0,000000	0,074628	5,99						
Q9UJ71	0,065136	0,000000	0,768984	5,99						
Q14012	0,092978	0,000000	0,539122	5,99						
Q6VNZ8	0,050132	0,000000	0,000000	5,99						
Q9UHQ7	0,568858	0,000000	0,088138	5,99						
Q8NA82	0,000000	0,000000	0,050171	5,98						
O94842	0,358209	0,000000	0,140066	5,98						
Q2TB10	0,754027	0,000000	0,066593	5,98						
Q96QK1	0,326113	0,000000	0,153978	5,98						
P36776	0,054621	0,000000	0,920199	5,98						
Q9P2X3	0,112393	0,000000	0,447268	5,98						
Q6ULP2	0,000000	0,000000	0,050271	5,98						
Q5TEU4	0,064742	0,000000	0,776667	5,98						
Q9UPU3	0,072973	0,000000	0,689283	5,98						
Q9Y5P4	0,110345	0,000000	0,455856	5,98						
Q5VV41	0,246643	0,000000	0,204098	5,98						
P04150	0,312133	0,000000	0,161310	5,98						
Q8N9W8	0,000000	0,000000	0,050372	5,98						
Q9ULI1	0,559800	0,000000	0,089996	5,98						
Q5SZQ8	0,225101	0,000000	0,223935	5,98						
Q96GX5	0,888355	0,000000	0,056750	5,98						
Q10588	0,087662	0,000000	0,575382	5,97						
B2R693	0,000000	0,050480	0,000000	5,97						
Q14644	0,117276	0,000000	0,430544	5,97						
Q9P2Q2	0,000000	0,000000	0,050522	5,97						
Q8N6V9	0,000000	0,000000	0,050573	5,97						
Q99757	0,000000	0,068147	0,742517	5,97						
Q9UJQ7	0,082936	0,000000	0,610536	5,97						
A2I2P7	0,050683	0,000000	0,000000	5,96						
O60941	0,502461	0,000000	0,100894	5,96						
Q7Z4H3	0,100500	0,000000	0,504570	5,96						
Q9BQD3	0,000000	0,000000	0,050723	5,96						
Q9H204	0,000000	0,886421	0,057302	5,96						
P24043	0,000000	0,000000	0,050824	5,96						
O75452	0,089316	0,000000	0,569054	5,96						
Q2VYF4	0,314063	0,000000	0,161862	5,96						
Q68DY7	0,050841	0,000000	0,000000	5,96						
Q9BTZ2	0,077541	0,000000	0,655986	5,96						
Q8WZ73	0,442720	0,000000	0,114906	5,96						
A0N0R1	0,050920	0,000000	0,000000	5,96						
P30041	0,220770	0,000000	0,230866	5,95						
Q96PP8	0,684047	0,000000	0,074528	5,95						
Q8TAB5	0,403379	0,000000	0,126406	5,95						
O96013	0,075611	0,000000	0,674417	5,95						
Q9Y3B9	0,212263	0,000000	0,240307	5,95						
Q13542	0,271886	0,000000	0,187626	5,95						
Q15959	0,051038	0,000000	0,000000	5,95						
Q12907	0,060568	0,000000	0,842658	5,95						
Q99665	0,195881	0,437153	0,596173	5,95						
P11717	0,163234	0,000000	0,313027	5,95						
Q7LCB3	0,051116	0,000000	0,000000	5,95						
Q13519	0,131139	0,000000	0,390317	5,94						
P20585	0,120781	0,000000	0,423865	5,94						
Q7L622	0,259284	0,000000	0,197519	5,94						
Q8NEE8	0,401016	0,000000	0,127712	5,94						
Q9BPY8	0,595046	0,000000	0,086129	5,94						
P14866	0,079431	0,000000	0,645239	5,94						
P58549	0,132123	0,000000	0,388158	5,94						
Q8N3C7	0,201473	0,000000	0,254570	5,94						
A4D105	0,051313	0,000000	0,000000	5,94						
P13236	0,284960	0,000000	0,180092	5,94						
Q9NS28	0,440318	0,000000	0,116613	5,94						
Q2TB23	0,051353	0,000000	0,000000	5,94						
P62750	0,248415	0,000000	0,206810	5,94						
Q5QPD4	0,051431	0,000000	0,000000	5,94						
Q8IYT8	0,266412	0,000000	0,193150	5,93						
Q8N4Q0	0,087308	0,000000	0,589393	5,93						
O60307	0,163943	0,000000	0,313931	5,93						
Q4J6C6	0,170244	0,000000	0,302330	5,93						
P26038	0,406529	0,000000	0,126657	5,93						
P35443	0,054188	0,000000	0,952089	5,93						
P29376	0,054661	0,000000	0,944456	5,93						
Q96M95	0,000000	0,000000	0,051627	5,93						
Q9H8U2	0,051628	0,000000	0,000000	5,93						
Q02539	0,086008	0,000000	0,600342	5,93						
Q8N427	0,360020	0,000000	0,143431	5,93						
Q4G0J3	0,272240	0,000000	0,189735	5,93						
Q59H18	0,076753	0,000000	0,673011	5,93						
P55010	0,357461	0,000000	0,144636	5,92						
Q3MS88	0,051707	0,000000	0,000000	5,92						
Q15375	0,054936	0,000000	0,941493	5,92						
Q5VY93	0,051747	0,000000	0,000000	5,92						
Q9Y2K5	0,298232	0,000000	0,173513	5,92						
A8MTL4	0,000000	0,000000	0,051778	5,92						
Q7Z7N6	0,051786	0,000000	0,000000	5,92						
Q01664	0,828929	0,000000	0,062475	5,92						
Q16515	0,091994	0,000000	0,562977	5,92						
P56851	0,137991	0,000000	0,375352	5,92						
Q96NN6	0,051825	0,000000	0,000000	5,92						
P17081	0,148190	0,000000	0,349890	5,92						
Q6FI02	0,051865	0,000000	0,000000	5,92						
Q5JRK0	0,051943	0,000000	0,000000	5,92						
Q8N4T8	0,065333	0,000000	0,795400	5,91						
O94972	0,000000	0,000000	0,051979	5,91						
Q59FX1	0,051983	0,000000	0,000000	5,91						
A5PLL1	0,488560	0,000000	0,106418	5,91						
Q8IWV2	0,064270	0,000000	0,808959	5,91						
P54762	0,059938	0,000000	0,868321	5,91						
Q92665	0,603316	0,000000	0,086280	5,91						
Q86XN8	0,103808	0,000000	0,501456	5,91						
P52954	0,177254	0,000000	0,293793	5,91						
Q9H7Z5	0,052101	0,000000	0,000000	5,91						
Q9NRZ9	0,533690	0,000000	0,097730	5,91						
Q9NVK5	0,000000	0,000000	0,052180	5,91						
Q8TCE9	0,141220	0,000000	0,369526	5,91						
Q13796	0,470484	0,000000	0,110938	5,91						
P56179	0,326232	0,000000	0,160004	5,91						
Q05215	0,144725	0,000000	0,360687	5,91						
Q9UPW8	0,819517	0,000000	0,063730	5,90						
Q03468	0,000000	0,000000	0,052230	5,90						
Q9ULG1	0,558619	0,000000	0,093511	5,90						
Q14186	0,406608	0,523473	0,245430	5,90						
Q5JSL3	0,125507	0,000000	0,416282	5,90						
Q8WWI1	0,807191	0,000000	0,064785	5,90						
Q59GT4	0,052298	0,000000	0,000000	5,90						
Q7Z3E1	0,000000	0,000000	0,052330	5,90						
Q9Y2S0	0,281022	0,000000	0,186219	5,90						
Q5T258	0,052337	0,000000	0,000000	5,90						
Q5SQY0	0,052377	0,000000	0,000000	5,90						
Q6ZUM4	0,184342	0,000000	0,284150	5,90						
O60268	0,299177	0,000000	0,175121	5,90						
Q13522	0,390580	0,000000	0,134140	5,90						
Q5VYX0	0,147088	0,000000	0,356217	5,90						
P59910	0,118182	0,000000	0,443351	5,90						
Q9Y5K5	0,276533	0,000000	0,189484	5,90						
Q9H0E7	0,347182	0,000000	0,150964	5,90						
Q9HB21	0,262750	0,000000	0,199478	5,90						
Q8NE35	0,200961	0,000000	0,260848	5,90						
Q9Y6N5	0,072264	0,000000	0,725743	5,90						
Q9NS61	0,163510	0,000000	0,320812	5,90						
P25325	0,070610	0,000000	0,743120	5,90						
Q9P272	0,119876	0,000000	0,438078	5,89						
Q96JG6	0,790690	0,000000	0,066442	5,89						
O15018	0,611901	0,000000	0,085878	5,89						
Q9Y243	0,078801	0,000000	0,666935	5,89						
O43687	0,616942	0,000000	0,085225	5,89						
P22676	0,249163	0,000000	0,211129	5,89						
Q3MN80	0,052613	0,000000	0,000000	5,89						
Q8N8K9	0,000000	0,000000	0,052632	5,89						
Q92870	0,675895	0,000000	0,077893	5,89						
Q5T9W6	0,052652	0,000000	0,000000	5,89						
P34932	0,731973	0,000000	0,071967	5,89						
P35219	0,885992	0,200909	0,296002	5,89						
P63133	0,198795	0,000000	0,265167	5,89						
Q9NUP9	0,096050	0,000000	0,548865	5,89						
P60033	0,068917	0,000000	0,764966	5,89						
Q9Y5U8	0,129248	0,000000	0,407895	5,89						
Q15363	0,071516	0,000000	0,737194	5,89						
Q8IWX7	0,075651	0,000000	0,697871	5,88						
Q9H6Q3	0,246918	0,000000	0,213841	5,88						
Q99698	0,743039	0,000000	0,071063	5,88						
Q9Y3C4	0,165400	0,000000	0,319255	5,88						
Q5SR22	0,052810	0,000000	0,000000	5,88						
Q9C0E2	0,606466	0,000000	0,087133	5,88						
Q9BYU5	0,465798	0,000000	0,113449	5,88						
Q9P225	0,052849	0,000000	0,000000	5,88						
O43196	0,077935	0,000000	0,678435	5,88						
P48730	0,097743	0,000000	0,540980	5,88						
Q9NS23	0,819478	0,116103	0,555796	5,88						
Q96C55	0,075769	0,000000	0,698122	5,88						
Q49AG3	0,423345	0,000000	0,125000	5,88						
A2RRG7	0,052928	0,000000	0,000000	5,88						
Q96L91	0,000000	0,000000	0,052933	5,88						
Q9Y6F8	0,105620	0,000000	0,501256	5,88						
Q9Y2L8	0,574725	0,000000	0,092155	5,88						
Q8NFA7	0,052967	0,000000	0,000000	5,88						
Q8NDW4	0,436262	0,000000	0,121434	5,88						
Q6ZTQ3	0,000000	0,000000	0,052983	5,88						
Q8TF72	0,613791	0,000000	0,086330	5,88						
Q96AK3	0,102469	0,000000	0,517226	5,87						
Q8NAA8	0,053007	0,000000	0,000000	5,87						
Q7Z5R6	0,219746	0,000000	0,241764	5,87						
A1A528	0,053164	0,000000	0,000000	5,87						
P23471	0,352144	0,555275	0,271896	5,87						
A4D218	0,053204	0,000000	0,000000	5,87						
Q9NZA1	0,393849	0,000000	0,135145	5,87						
A6NC44	0,053243	0,000000	0,000000	5,87						
P36956	0,362659	0,423019	0,347077	5,87						
A6NDM0	0,053282	0,000000	0,000000	5,86						
Q8NHQ1	0,881345	0,000000	0,060466	5,86						
Q5TYW1	0,712244	0,000000	0,074829	5,86						
Q99595	0,057181	0,000000	0,932202	5,86						
O75912	0,113023	0,000000	0,471726	5,86						
Q96J01	0,113890	0,000000	0,468160	5,86						
A8K1M4	0,053322	0,000000	0,000000	5,86						
Q7Z4T9	0,000000	0,000000	0,053335	5,86						
Q29RF7	0,252274	0,000000	0,211430	5,86						
A8K3Y1	0,053361	0,000000	0,000000	5,86						
Q71UI9	0,054149	0,000000	0,985486	5,86						
A8K4T8	0,053401	0,000000	0,000000	5,86						
A8K4X8	0,053440	0,000000	0,000000	5,86						
Q5JTV8	0,242390	0,000000	0,220621	5,86						
A8KA17	0,053479	0,000000	0,000000	5,86						
A8MQD2	0,053519	0,000000	0,000000	5,86						
Q96P56	0,125231	0,000000	0,427581	5,85						
Q5T8N1	0,053558	0,000000	0,000000	5,85						
Q9Y6W3	0,155240	0,000000	0,345068	5,85						
Q9UND3	0,209940	0,000000	0,255273	5,85						
Q71UH4	0,053597	0,000000	0,000000	5,85						
Q3B7T1	0,728784	0,000000	0,073574	5,85						
Q8TBE1	0,209743	0,000000	0,255725	5,85						
Q8IW27	0,053637	0,000000	0,000000	5,85						
P30101	0,174458	0,426047	0,721926	5,85						
Q9NSJ5	0,053676	0,000000	0,000000	5,85						
Q8TD26	0,000000	0,000000	0,053686	5,85						
O75771	0,079589	0,000000	0,675121	5,85						
Q6FGY4	0,053755	0,000000	0,000000	5,85						
Q9UJU6	0,114992	0,000000	0,467557	5,85						
Q8NHM5	0,643721	0,000000	0,083568	5,85						
Q2WGN9	0,262907	0,000000	0,204701	5,84						
O60825	0,312015	0,000000	0,172509	5,84						
Q17R60	0,233490	0,000000	0,230665	5,84						
O15062	0,454495	0,000000	0,118521	5,84						
Q9H8Q6	0,445910	0,000000	0,120832	5,84						
P29083	0,129445	0,000000	0,416332	5,84						
Q9Y603	0,215099	0,000000	0,250603	5,84						
Q5T9W5	0,053912	0,000000	0,000000	5,84						
O95257	0,209625	0,895003	0,287415	5,84						
Q6P1X5	0,388060	0,000000	0,138961	5,84						
Q9BX66	0,000000	0,000000	0,053937	5,84						
Q9HCJ3	0,126019	0,000000	0,428184	5,84						
Q86Y56	0,063049	0,000000	0,856016	5,84						
P25116	0,151577	0,522463	0,681699	5,84						
Q7Z4V0	0,754421	0,000000	0,071565	5,84						
Q9UFT5	0,053991	0,000000	0,000000	5,84						
Q5VUF1	0,054031	0,000000	0,000000	5,84						
P50553	0,361281	0,000000	0,149558	5,84						
Q8WVK2	0,110818	0,000000	0,487595	5,84						
O60551	0,088765	0,000000	0,608980	5,84						
Q9UNE2	0,152483	0,000000	0,354510	5,84						
Q5SWA1	0,000000	0,000000	0,054088	5,83						
Q6ZSX2	0,054109	0,000000	0,000000	5,83						
Q9BYR9	0,424290	0,000000	0,127561	5,83						
Q96BQ3	0,113063	0,000000	0,478757	5,83						
Q16880	0,062616	0,000000	0,864755	5,83						
P10599	0,183988	0,000000	0,294345	5,83						
O15516	0,313039	0,000000	0,173061	5,83						
P49221	0,161541	0,000000	0,335426	5,83						
Q711Q0	0,000000	0,000000	0,054188	5,83						
Q147X3	0,187414	0,000000	0,289725	5,83						
O75362	0,760721	0,000000	0,071414	5,83						
Q9BQ50	0,180483	0,000000	0,301025	5,83						
P10109	0,270074	0,257446	0,781589	5,82						
Q53RC7	0,054346	0,000000	0,000000	5,82						
Q13901	0,314732	0,000000	0,172760	5,82						
Q7Z534	0,054424	0,000000	0,000000	5,82						
Q16537	0,202418	0,000000	0,268933	5,82						
Q2TAZ0	0,000000	0,000000	0,054440	5,82						
P07307	0,062891	0,000000	0,865860	5,82						
Q86TV6	0,257433	0,000000	0,211581	5,82						
P57086	0,350293	0,000000	0,155534	5,82						
Q92879	0,113732	0,000000	0,479259	5,82						
Q92737	0,091009	0,000000	0,599086	5,82						
P29320	0,059583	0,000000	0,915378	5,82						
Q9Y2E6	0,118025	0,000000	0,462836	5,81						
O60494	0,000000	0,000000	0,054640	5,81						
O43143	0,078959	0,000000	0,692397	5,81						
Q99469	0,193360	0,000000	0,282845	5,81						
Q03135	0,179577	0,383645	0,794044	5,81						
P55957	0,280038	0,000000	0,195360	5,81						
Q9BYD9	0,089395	0,000000	0,612294	5,81						
Q9Y2A7	0,421100	0,000000	0,130022	5,81						
P14927	0,213011	0,000000	0,257131	5,81						
Q8N8N0	0,154413	0,000000	0,354711	5,81						
Q96A56	0,000000	0,000000	0,054791	5,81						
Q3SXM5	0,142874	0,000000	0,383588	5,81						
Q99811	0,159768	0,000000	0,343260	5,81						
P15170	0,088922	0,000000	0,616764	5,81						
Q8WWW0	0,089828	0,000000	0,610587	5,81						
Q9UJ41	0,453235	0,000000	0,121033	5,81						
Q9NQ33	0,789312	0,000000	0,069506	5,81						
Q9UKD2	0,112826	0,000000	0,486390	5,81						
P57105	0,071791	0,000000	0,764464	5,81						
Q6ZRR9	0,160359	0,000000	0,342306	5,80						
Q5TEZ5	0,000000	0,000000	0,054892	5,80						
Q6P1Q9	0,150514	0,000000	0,364956	5,80						
P63096	0,058205	0,000000	0,944958	5,80						
O60486	0,361241	0,000000	0,152471	5,80						
Q68E01	0,000000	0,000000	0,055092	5,80						
Q2UVF0	0,055094	0,000000	0,000000	5,80						
Q8NAG5	0,055133	0,000000	0,000000	5,80						
Q9Y2X7	0,177332	0,000000	0,311069	5,79						
Q13243	0,110267	0,000000	0,500552	5,79						
Q9NZU7	0,134958	0,000000	0,409251	5,79						
P48380	0,312724	0,000000	0,176627	5,79						
P17858	0,135352	0,638062	0,640117	5,79						
Q6ZMI0	0,000000	0,000000	0,055293	5,79						
Q9UBP9	0,132084	0,000000	0,418742	5,79						
Q573B4	0,055330	0,000000	0,000000	5,79						
Q5T8P4	0,055370	0,000000	0,000000	5,79						
Q8IU60	0,173591	0,000000	0,319004	5,79						
Q02153	0,092073	0,000000	0,601497	5,79						
Q86VI3	0,149844	0,000000	0,369877	5,79						
Q03014	0,792935	0,000000	0,069908	5,79						
Q05519	0,218367	0,000000	0,253867	5,79						
Q9NY12	0,055527	0,000000	0,998493	5,78						
P28324	0,581144	0,000000	0,095420	5,78						
Q2TBF5	0,055488	0,000000	0,000000	5,78						
A1A693	0,000000	0,055528	0,000000	5,78						
Q9NY74	0,000000	0,000000	0,055544	5,78						
Q63HJ8	0,055566	0,000000	0,000000	5,78						
P36404	0,140393	0,000000	0,395992	5,78						
Q53XT3	0,055606	0,000000	0,000000	5,78						
Q01970	0,660615	0,000000	0,084221	5,78						
Q04726	0,180640	0,000000	0,308005	5,78						
Q6ZUJ4	0,000000	0,000000	0,055645	5,78						
Q9NYK1	0,201591	0,000000	0,276266	5,78						
P09327	0,087859	0,000000	0,633939	5,78						
Q9UJU2	0,200843	0,939425	0,295299	5,78						
Q9Y6Q1	0,161462	0,000000	0,345169	5,77						
Q9UJY5	0,301500	0,000000	0,184914	5,77						
Q96N46	0,403261	0,000000	0,138258	5,77						
P62979	0,066711	0,000000	0,835828	5,77						
Q6IB87	0,055763	0,000000	0,000000	5,77						
Q8NAT2	0,720710	0,000000	0,077391	5,77						
P41161	0,881542	0,334175	0,189383	5,77						
Q5EBM4	0,191509	0,000000	0,291432	5,77						
Q2HXU8	0,163746	0,000000	0,341000	5,77						
Q8WTS6	0,134801	0,000000	0,414373	5,77						
P61020	0,234632	0,000000	0,238098	5,77						
P51397	0,383137	0,000000	0,145842	5,77						
Q3MS92	0,055882	0,000000	0,000000	5,77						
Q13247	0,097389	0,000000	0,573975	5,77						
Q9BWJ5	0,373725	0,000000	0,149608	5,77						
Q5VVY6	0,055921	0,000000	0,000000	5,77						
O43529	0,071910	0,000000	0,778174	5,77						
P60411	0,000000	0,000000	0,055996	5,77						
A2VCK2	0,159611	0,000000	0,351195	5,76						
P80297	0,325995	0,000000	0,172007	5,76						
Q5JRQ2	0,056078	0,000000	0,000000	5,76						
P20290	0,068483	0,000000	0,818953	5,76						
Q92564	0,143504	0,000000	0,390970	5,76						
P05129	0,082661	0,000000	0,678937	5,76						
P02585	0,372741	0,000000	0,150613	5,76						
Q13099	0,261686	0,000000	0,214544	5,76						
P54284	0,166818	0,000000	0,336681	5,76						
Q8IX04	0,102272	0,000000	0,549267	5,76						
O60381	0,443193	0,963655	0,131579	5,76						
Q5T8H6	0,056197	0,000000	0,000000	5,76						
P12036	0,000000	0,000000	0,056197	5,76						
Q9Y4X3	0,261371	0,732458	0,293692	5,76						
Q86X45	0,572559	0,000000	0,098282	5,76						
Q8N0U7	0,834836	0,000000	0,067447	5,75						
Q96NZ1	0,325523	0,000000	0,173011	5,75						
O60716	0,407041	0,721858	0,191693	5,75						
Q96T68	0,000000	0,000000	0,056348	5,75						
Q9Y6F7	0,108573	0,000000	0,519335	5,75						
Q6FHV5	0,056393	0,000000	0,000000	5,75						
Q15916	0,445005	0,000000	0,126758	5,75						
Q86VQ3	0,443666	0,000000	0,127160	5,75						
Q64FY6	0,056433	0,000000	0,000000	5,75						
Q96PN8	0,093018	0,000000	0,606770	5,75						
Q9UBT6	0,509510	0,000000	0,110838	5,75						
Q6PFW1	0,496475	0,000000	0,113751	5,75						
P42857	0,157366	0,000000	0,358879	5,75						
P32930	0,514984	0,000000	0,109733	5,75						
Q9P0U0	0,056512	0,000000	0,000000	5,75						
Q96A70	0,135274	0,000000	0,417989	5,75						
Q6ZU65	0,000000	0,000000	0,056549	5,75						
Q6ZT60	0,056551	0,000000	0,000000	5,75						
Q9UH03	0,102509	0,000000	0,551828	5,74						
Q14151	0,168511	0,000000	0,335777	5,74						
Q6P1K2	0,389753	0,000000	0,145189	5,74						
Q9NY86	0,056630	0,000000	0,000000	5,74						
Q7Z2Y5	0,888867	0,000000	0,063831	5,74						
Q7Z3P5	0,056748	0,000000	0,000000	5,74						
O94906	0,106525	0,000000	0,532895	5,74						
Q9Y2T1	0,000000	0,132761	0,427632	5,74						
Q99873	0,175481	0,611307	0,529681	5,74						
O43439	0,680778	0,000000	0,083467	5,74						
Q6J9G0	0,121018	0,000000	0,469667	5,74						
O60479	0,000000	0,000000	0,056850	5,73						
P82914	0,198952	0,000000	0,285808	5,73						
Q12951	0,249006	0,000000	0,228505	5,73						
O75113	0,000000	0,000000	0,056900	5,73						
Q96PN6	0,165754	0,000000	0,343311	5,73						
Q14CS0	0,175993	0,000000	0,323423	5,73						
Q8TBR4	0,115780	0,000000	0,491663	5,73						
Q562R1	0,134092	0,000000	0,424568	5,73						
Q15195	0,155752	0,000000	0,365810	5,73						
Q6PID4	0,056984	0,000000	0,000000	5,73						
P22455	0,065057	0,000000	0,876205	5,73						
Q9H4L4	0,116371	0,000000	0,489956	5,73						
P07327	0,078132	0,000000	0,729811	5,73						
Q9BTB0	0,057024	0,000000	0,000000	5,73						
Q59GQ2	0,057063	0,000000	0,000000	5,73						
Q96H55	0,274131	0,000000	0,208166	5,73						
Q96C57	0,630804	0,000000	0,090498	5,73						
P0C7W0	0,000000	0,000000	0,057101	5,73						
Q7Z739	0,235183	0,000000	0,242818	5,73						
Q9C0H5	0,289489	0,000000	0,197318	5,73						
Q3B7J2	0,084866	0,000000	0,673614	5,72						
P83916	0,164534	0,000000	0,347579	5,72						
Q03701	0,000000	0,462393	0,123694	5,72						
O60234	0,366085	0,000000	0,156288	5,72						
Q69YN4	0,000000	0,000000	0,057252	5,72						
Q53T62	0,057260	0,000000	0,000000	5,72						
Q5JSP0	0,261489	0,000000	0,219014	5,72						
P05013	0,193754	0,000000	0,295601	5,72						
Q08043	0,117907	0,000000	0,486139	5,72						
Q14119	0,533887	0,000000	0,107372	5,72						
Q9BUT1	0,081873	0,000000	0,701235	5,72						
Q9Y6A2	0,061119	0,000000	0,939434	5,71						
Q5T655	0,000000	0,000000	0,057453	5,71						
P52657	0,195960	0,000000	0,293290	5,71						
Q9BR76	0,131454	0,000000	0,437274	5,71						
O95497	0,078211	0,000000	0,734984	5,71						
Q00537	0,086047	0,000000	0,668190	5,71						
Q9P1Q0	0,618635	0,000000	0,093009	5,71						
P01266	0,218919	0,000000	0,262907	5,71						
P05455	0,172095	0,000000	0,334572	5,71						
O75074	0,124956	0,000000	0,460878	5,71						
Q9BQ04	0,272319	0,000000	0,211631	5,71						
Q9BXT4	0,327610	0,000000	0,175924	5,71						
Q9NRW1	0,140866	0,000000	0,409200	5,71						
P50458	0,315126	0,000000	0,182955	5,71						
Q59GM6	0,057654	0,000000	0,000000	5,71						
Q8IWF9	0,000000	0,000000	0,057704	5,70						
Q5TDH0	0,309337	0,000000	0,186571	5,70						
Q8N3Z6	0,560076	0,000000	0,103053	5,70						
P30520	0,092860	0,000000	0,622137	5,70						
Q6I9U5	0,057772	0,000000	0,000000	5,70						
Q15185	0,293152	0,000000	0,197117	5,70						
Q92541	0,623479	0,000000	0,092708	5,70						
Q9NST8	0,057811	0,000000	0,000000	5,70						
Q9NR80	0,151498	0,000000	0,381629	5,70						
O75190	0,505415	0,120141	0,952441	5,70						
Q12837	0,186311	0,000000	0,310667	5,70						
Q5JZY3	0,079353	0,000000	0,729460	5,70						
Q8TC46	0,057890	0,000000	0,000000	5,70						
Q5VX58	0,057929	0,000000	0,000000	5,70						
Q9BZ71	0,194621	0,000000	0,297810	5,70						
Q6ZUT9	0,257276	0,000000	0,225342	5,70						
Q9BZH6	0,289765	0,000000	0,200080	5,70						
Q6UUV9	0,556098	0,593640	0,175623	5,70						
P31371	0,118340	0,000000	0,490056	5,69						
Q96IX9	0,000000	0,000000	0,058005	5,69						
P18075	0,083881	0,829884	0,833517	5,69						
Q9H714	0,000000	0,000000	0,058055	5,69						
Q9NPP4	0,090182	0,000000	0,643833	5,69						
Q6ZMT1	0,191391	0,000000	0,303385	5,69						
P46527	0,250463	0,000000	0,231971	5,69						
Q6UXV3	0,000000	0,000000	0,058106	5,69						
P28476	0,061316	0,000000	0,947921	5,69						
Q6UXS0	0,152286	0,000000	0,381679	5,69						
Q5FWF7	0,907967	0,000000	0,064032	5,69						
Q17RB8	0,000000	0,000000	0,058156	5,69						
Q13555	0,157721	0,000000	0,368773	5,69						
Q9NZV6	0,058166	0,000000	0,000000	5,69						
Q5XKR4	0,150002	0,000000	0,387806	5,69						
P20393	0,341787	0,812721	0,209522	5,69						
Q96LB3	0,000000	0,000000	0,058206	5,69						
O15015	0,539637	0,000000	0,107875	5,69						
Q5VT97	0,196471	0,000000	0,296304	5,69						
B0I1T3	0,333635	0,174659	0,000000	5,69						
Q6FHY4	0,058284	0,000000	0,000000	5,68						
Q9H0R6	0,083251	0,000000	0,700131	5,68						
Q6UVM3	0,127515	0,000000	0,457162	5,68						
Q5TC79	0,509865	0,000000	0,114353	5,68						
Q59F46	0,058323	0,000000	0,000000	5,68						
P46937	0,547198	0,724886	0,147047	5,68						
Q06547	0,175088	0,000000	0,333266	5,68						
P01625	0,654984	0,000000	0,089142	5,68						
Q9NUP3	0,058402	0,000000	0,000000	5,68						
Q9NW13	0,310794	0,000000	0,187927	5,68						
Q9P2B7	0,000000	0,000000	0,058407	5,68						
Q15528	0,409798	0,000000	0,142527	5,68						
Q9UKT6	0,213130	0,000000	0,274106	5,68						
Q5JRS3	0,058441	0,000000	0,000000	5,68						
Q6IAA8	0,000000	0,000000	0,058457	5,68						
O15534	0,484897	0,000000	0,120631	5,68						
Q96J02	0,129996	0,967693	0,464996	5,68						
O94768	0,088253	0,000000	0,662816	5,68						
P25786	0,118222	0,000000	0,494877	5,68						
Q6PGQ1	0,000000	0,000000	0,058507	5,68						
Q9BZY9	0,340921	0,000000	0,171655	5,68						
A6NMS7	0,636199	0,000000	0,092005	5,68						
P28069	0,000000	0,272085	0,215197	5,68						
Q9HBH7	0,321821	0,000000	0,181951	5,68						
A4FS09	0,000000	0,058556	0,000000	5,68						
Q14247	0,099240	0,000000	0,590046	5,68						
P42702	0,000000	0,000000	0,058558	5,68						
P33681	0,158272	0,891974	0,414825	5,68						
P49674	0,138345	0,000000	0,423313	5,68						
O14966	0,411452	0,000000	0,142376	5,67						
P01842	0,000000	0,000000	0,058608	5,67						
Q15142	0,058638	0,000000	0,000000	5,67						
Q6UXI9	0,065924	0,000000	0,889564	5,67						
P68106	0,182412	0,407370	0,789373	5,67						
Q9NX63	0,350451	0,000000	0,167487	5,67						
O43149	0,215650	0,000000	0,272198	5,67						
Q6H8Q1	0,397590	0,000000	0,147650	5,67						
Q9HCU9	0,396920	0,000000	0,147901	5,67						
O14967	0,094239	0,000000	0,622991	5,67						
P28562	0,165991	0,745078	0,474739	5,67						
Q2LD48	0,058717	0,000000	0,000000	5,67						
O95972	0,095459	0,000000	0,615759	5,67						
O43402	0,227779	0,000000	0,258086	5,67						
P24278	0,375576	0,000000	0,156589	5,67						
Q9HB23	0,058835	0,000000	0,000000	5,67						
Q5JWR5	0,000000	0,000000	0,058859	5,67						
Q9HBY0	0,063167	0,000000	0,932252	5,66						
Q86U44	0,150632	0,000000	0,391071	5,66						
O00458	0,126334	0,000000	0,466402	5,66						
Q9Y5Q5	0,265664	0,000000	0,221876	5,66						
Q6NT76	0,649982	0,000000	0,090699	5,66						
O00237	0,089001	0,000000	0,662415	5,66						
Q86UW8	0,059544	0,000000	0,991061	5,66						
Q4VCS5	0,417005	0,000000	0,141573	5,66						
Q96HP0	0,272083	0,000000	0,217055	5,66						
P98182	0,000000	0,000000	0,059060	5,66						
P41236	0,646280	0,000000	0,091402	5,66						
O15297	0,138424	0,000000	0,427029	5,66						
Q9P107	0,361163	0,000000	0,163670	5,66						
A4D2A1	0,320088	0,184755	0,000000	5,66						
Q5SPU2	0,059229	0,000000	0,000000	5,65						
Q06323	0,110148	0,000000	0,537867	5,65						
Q8TES7	0,000000	0,000000	0,059261	5,65						
A1L3V3	0,059268	0,000000	0,000000	5,65						
P02748	0,078250	0,000000	0,757483	5,65						
P54619	0,137085	0,000000	0,432453	5,65						
O43169	0,146970	0,000000	0,403375	5,65						
Q5T8Z6	0,059308	0,000000	0,000000	5,65						
Q8TCZ6	0,000000	0,000000	0,059311	5,65						
O43184	0,085890	0,000000	0,690739	5,65						
P13631	0,571929	0,329631	0,314835	5,65						
O60331	0,302721	0,000000	0,196163	5,65						
Q17RY0	0,307801	0,000000	0,192999	5,65						
Q92542	0,466625	0,215043	0,592155	5,65						
Q9BUR4	0,169811	0,000000	0,349940	5,65						
Q9P203	0,525932	0,000000	0,113148	5,64						
O95219	0,262119	0,746593	0,304188	5,64						
P60371	0,000000	0,000000	0,059562	5,64						
Q12904	0,133108	0,000000	0,447569	5,64						
Q9BUQ0	0,059623	0,000000	0,000000	5,64						
Q9Y3P4	0,072776	0,000000	0,819506	5,64						
Q9H093	0,168432	0,000000	0,354108	5,64						
Q53T45	0,059662	0,000000	0,000000	5,64						
Q8NC01	0,108455	0,000000	0,550121	5,64						
P52434	0,128854	0,000000	0,463088	5,64						
Q9Y3C7	0,491080	0,000000	0,121535	5,64						
Q5SVZ6	0,810223	0,000000	0,073674	5,64						
P0C7I6	0,000000	0,000000	0,059713	5,64						
Q99983	0,198992	0,000000	0,300121	5,64						
P19388	0,168865	0,000000	0,353757	5,64						
Q99575	0,088174	0,000000	0,678284	5,63						
Q53TQ3	0,000000	0,000000	0,059813	5,63						
Q63ZY3	0,391407	0,000000	0,152822	5,63						
Q6IQ26	0,318986	0,000000	0,187575	5,63						
Q9NZJ4	0,059859	0,000000	0,000000	5,63						
Q13127	0,000000	0,000000	0,059863	5,63						
P55285	0,094514	0,000000	0,633688	5,63						
O95476	0,229118	0,000000	0,261701	5,63						
Q9UIU6	0,782420	0,000000	0,076637	5,63						
P18846	0,384200	0,000000	0,156137	5,63						
O60496	0,168157	0,000000	0,356820	5,63						
Q96RG2	0,102981	0,000000	0,582664	5,63						
O14835	0,060056	0,000000	0,000000	5,63						
Q9P0W8	0,789981	0,000000	0,076035	5,62						
P55347	0,793171	0,000000	0,075733	5,62						
Q6ZN33	0,060095	0,000000	0,000000	5,62						
Q13671	0,295987	0,000000	0,203094	5,62						
A2RU30	0,867719	0,000000	0,069305	5,62						
Q15746	0,178829	0,000000	0,336330	5,62						
Q9NY27	0,941165	0,000000	0,063931	5,62						
Q9H722	0,060213	0,000000	0,000000	5,62						
Q5CZ79	0,000000	0,000000	0,060215	5,62						
Q9H4L5	0,629544	0,000000	0,095671	5,62						
Q5T8Z1	0,060253	0,000000	0,000000	5,62						
Q8IUM7	0,000000	0,000000	0,060265	5,62						
Q92560	0,143032	0,000000	0,421404	5,62						
Q96M27	0,448509	0,000000	0,134391	5,62						
Q9NS40	0,371914	0,000000	0,162113	5,62						
P46734	0,078407	0,000000	0,769084	5,62						
P58401	0,071161	0,000000	0,847881	5,62						
Q9P2F8	0,693774	0,000000	0,086983	5,62						
A1L4N8	0,060371	0,000000	0,000000	5,61						
Q8TAF3	0,164494	0,000000	0,367015	5,61						
Q5T8Z4	0,060450	0,000000	0,000000	5,61						
P23297	0,307762	0,000000	0,196565	5,61						
Q9H069	0,569960	0,000000	0,106167	5,61						
Q8N122	0,152168	0,000000	0,397700	5,61						
Q9HB65	0,482850	0,000000	0,125352	5,61						
Q5K651	0,000000	0,000000	0,060566	5,61						
Q8WX82	0,060647	0,000000	0,000000	5,61						
O00408	0,127831	0,000000	0,474638	5,60						
P17038	0,679676	0,000000	0,089293	5,60						
Q9Y5X0	0,583350	0,000000	0,104058	5,60						
Q6P444	0,000000	0,000000	0,060717	5,60						
Q99715	0,143071	0,000000	0,424518	5,60						
Q86T96	0,136101	0,000000	0,446264	5,60						
Q56P03	0,000000	0,874811	0,069456	5,60						
A4D272	0,060765	0,000000	0,000000	5,60						
Q6ZTA4	0,138385	0,000000	0,439132	5,60						
Q53F39	0,077895	0,000000	0,780183	5,60						
A4D1C1	0,060804	0,000000	0,000000	5,60						
O43521	0,319694	0,000000	0,190237	5,60						
Q7Z7E8	0,185484	0,000000	0,327943	5,60						
Q6R327	0,611428	0,000000	0,099538	5,60						
P49336	0,155988	0,000000	0,390719	5,60						
O00308	0,084472	0,000000	0,721776	5,59						
Q9H9L3	0,106604	0,000000	0,572469	5,59						
P01133	0,184382	0,358405	0,924116	5,59						
O95498	0,093451	0,000000	0,653576	5,59						
O00244	0,240224	0,000000	0,254369	5,59						
P08476	0,087268	0,000000	0,700231	5,59						
Q2KHM9	0,000000	0,000000	0,061119	5,59						
P60520	0,166778	0,000000	0,366513	5,59						
O60271	0,204387	0,871277	0,343461	5,59						
Q8IXK0	0,676446	0,000000	0,090448	5,59						
Q5SRL0	0,061198	0,000000	0,000000	5,59						
P03928	0,560273	0,000000	0,109231	5,59						
Q5TI25	0,000000	0,000000	0,061219	5,59						
Q66K37	0,268381	0,000000	0,228154	5,59						
Q53QU3	0,061237	0,000000	0,000000	5,59						
Q86WH2	0,441224	0,000000	0,138811	5,59						
Q75LS8	0,103848	0,000000	0,589845	5,59						
Q8IZ69	0,109046	0,000000	0,561772	5,59						
P28907	0,371717	0,398788	0,413268	5,59						
Q99742	0,080455	0,000000	0,761551	5,58						
Q15361	0,266451	0,000000	0,229962	5,58						
Q5SQS3	0,061277	0,000000	0,000000	5,58						
Q8IY85	0,842082	0,000000	0,072770	5,58						
Q13495	0,000000	0,000000	0,061320	5,58						
Q09019	0,111802	0,000000	0,548664	5,58						
Q8ND90	0,209270	0,000000	0,293240	5,58						
P62829	0,263222	0,241292	0,966252	5,58						
Q8IWV8	0,452644	0,000000	0,135597	5,58						
A8K882	0,746308	0,082282	0,000000	5,58						
P23588	0,096995	0,000000	0,633186	5,58						
Q9P243	0,701808	0,000000	0,087535	5,58						
Q9H6E5	0,146261	0,000000	0,420149	5,58						
P19174	0,373292	0,000000	0,164775	5,58						
O00303	0,354192	0,000000	0,173664	5,58						
Q9BRG2	0,107628	0,000000	0,571615	5,58						
P46531	0,109243	0,988894	0,569606	5,58						
Q96MP5	0,294609	0,000000	0,208969	5,58						
Q8WVC0	0,000000	0,000000	0,061571	5,58						
Q15435	0,321348	0,000000	0,191643	5,57						
A8K4T7	0,000000	0,061585	0,000000	5,57						
P80303	0,171543	0,000000	0,359180	5,57						
Q9NRM7	0,831962	0,243311	0,304640	5,57						
Q7Z7J6	0,061671	0,000000	0,000000	5,57						
Q9UHY8	0,000000	0,000000	0,061671	5,57						
P48436	0,000000	0,388693	0,158698	5,57						
P18545	0,076123	0,000000	0,810466	5,57						
Q6LCB5	0,061710	0,000000	0,000000	5,57						
O60841	0,355964	0,000000	0,173363	5,57						
Q9UMQ3	0,000000	0,000000	0,061722	5,57						
P16383	0,000000	0,630490	0,097931	5,57						
Q14240	0,116725	0,000000	0,528978	5,57						
Q5F2F9	0,061749	0,000000	0,000000	5,57						
P22695	0,124798	0,000000	0,494827	5,57						
P28715	0,000000	0,528521	0,116864	5,57						
Q4TT70	0,061789	0,000000	0,000000	5,57						
Q8NG66	0,888670	0,000000	0,069556	5,57						
Q8IXF0	0,297326	0,000000	0,207915	5,57						
Q9ULG3	0,000000	0,000000	0,061822	5,57						
P24046	0,066042	0,000000	0,936169	5,57						
Q15516	0,061828	0,000000	0,000000	5,57						
Q86W56	0,695940	0,000000	0,088891	5,57						
Q9HBD4	0,061867	0,000000	0,000000	5,57						
P62068	0,261450	0,000000	0,236691	5,57						
O94933	0,132793	0,000000	0,466101	5,56						
Q9UKS7	0,628165	0,000000	0,098534	5,56						
Q68DA7	0,583625	0,851085	0,124648	5,56						
Q9UHB6	0,000000	0,000000	0,061922	5,56						
O96014	0,093608	0,000000	0,661511	5,56						
P78540	0,135904	0,000000	0,455956	5,56						
Q9UBL0	0,396133	0,000000	0,156438	5,56						
Q5SZU1	0,061986	0,000000	0,000000	5,56						
A2VCL2	0,000000	0,000000	0,062023	5,56						
Q8IX06	0,145237	0,000000	0,427380	5,56						
Q9UPE1	0,137361	0,000000	0,451888	5,56						
Q3MHD2	0,000000	0,000000	0,062073	5,56						
Q8NE18	0,861025	0,000000	0,072117	5,56						
Q4J6C1	0,062143	0,000000	0,000000	5,56						
P60842	0,350096	0,339727	0,522650	5,56						
Q6P4R6	0,062182	0,000000	0,000000	5,56						
P57077	0,000000	0,000000	0,062274	5,55						
O76003	0,170165	0,000000	0,366010	5,55						
P23368	0,064467	0,000000	0,966302	5,55						
Q9Y615	0,095341	0,000000	0,653526	5,55						
Q8WUA4	0,280117	0,000000	0,222479	5,55						
Q86VP3	0,641791	0,000000	0,097127	5,55						
Q6ZMW3	0,090734	0,000000	0,687174	5,55						
Q10567	0,287323	0,000000	0,217005	5,55						
O15075	0,104438	0,000000	0,597027	5,55						
Q7Z5Q1	0,300673	0,000000	0,207413	5,55						
P11169	0,601347	0,104493	0,992567	5,55						
Q7Z5J4	0,000000	0,000000	0,062374	5,55						
P52746	0,651085	0,000000	0,095822	5,55						
O00560	0,123577	0,000000	0,505173	5,55						
O75528	0,361753	0,666330	0,258990	5,55						
Q8ND76	0,488166	0,000000	0,127913	5,55						
P35638	0,545387	0,971227	0,117919	5,55						
Q9H0D2	0,233056	0,000000	0,268080	5,55						
Q8N6R0	0,069271	0,000000	0,902119	5,55						
Q4J6C0	0,062498	0,000000	0,000000	5,55						
Q13535	0,428858	0,676426	0,215448	5,55						
Q08AM6	0,250345	0,000000	0,249699	5,54						
P10909	0,195448	0,000000	0,319908	5,54						
Q9UKT9	0,471311	0,000000	0,132734	5,54						
Q96EP5	0,075572	0,000000	0,828646	5,54						
Q93077	0,065294	0,000000	0,959321	5,54						
P09601	0,150908	0,990914	0,419094	5,54						
P11926	0,141968	0,000000	0,441442	5,54						
Q13432	0,234592	0,000000	0,267226	5,54						
Q9BXL8	0,145276	0,000000	0,431549	5,54						
Q5T8Z5	0,062694	0,000000	0,000000	5,54						
Q96QC0	0,096877	0,000000	0,647198	5,54						
Q17RW2	0,063915	0,000000	0,981268	5,54						
A8MZA4	0,000000	0,000000	0,062726	5,54						
Q9GZR1	0,000000	0,000000	0,062776	5,54						
Q8IYA6	0,000000	0,000000	0,062826	5,53						
O14979	0,082700	0,000000	0,759843	5,53						
Q5T0F7	0,062852	0,000000	0,000000	5,53						
Q8IYI0	0,000000	0,000000	0,062927	5,53						
Q6AW87	0,062931	0,000000	0,000000	5,53						
P06899	0,085772	0,000000	0,733929	5,53						
Q7Z591	0,000000	0,000000	0,062977	5,53						
Q9UF31	0,063009	0,000000	0,000000	5,53						
P18505	0,065254	0,000000	0,965649	5,53						
Q9Y2Y0	0,713425	0,000000	0,088339	5,53						
Q8TAV0	0,690781	0,000000	0,091302	5,53						
Q8TEM1	0,078526	0,000000	0,803234	5,53						
Q5TAQ9	0,258733	0,000000	0,243823	5,53						
Q9GZT1	0,063128	0,000000	0,000000	5,53						
Q9ULL8	0,000000	0,000000	0,063128	5,53						
O14628	0,454180	0,000000	0,139012	5,52						
Q8WWF5	0,113220	0,000000	0,557754	5,52						
P43268	0,514433	0,425038	0,288971	5,52						
Q14679	0,964163	0,000000	0,065538	5,52						
O43504	0,212578	0,000000	0,297358	5,52						
Q8NCN4	0,132635	0,000000	0,476798	5,52						
Q13838	0,147167	0,000000	0,429741	5,52						
Q96E92	0,063246	0,000000	0,000000	5,52						
Q58A45	0,479305	0,000000	0,131981	5,52						
Q8N9D7	0,063325	0,000000	0,000000	5,52						
P23470	0,566534	0,000000	0,111792	5,52						
Q5TID7	0,000000	0,000000	0,063379	5,52						
P48061	0,323002	0,973246	0,201788	5,52						
P78332	0,264049	0,000000	0,240257	5,52						
P78524	0,279211	0,000000	0,227250	5,52						
Q9P2R6	0,000000	0,000000	0,063479	5,51						
Q92988	0,448824	0,000000	0,141472	5,51						
Q5H9U9	0,379002	0,000000	0,167537	5,51						
P05112	0,285945	0,000000	0,222077	5,51						
Q9BSE4	0,423621	0,000000	0,149910	5,51						
Q5PSV4	0,000000	0,000000	0,063530	5,51						
P62995	0,110030	0,000000	0,577391	5,51						
P51452	0,279408	0,000000	0,227501	5,51						
Q9NQV6	0,554956	0,000000	0,114554	5,51						
A1A4S6	0,251172	0,000000	0,253114	5,51						
Q9NTW7	0,739298	0,000000	0,086029	5,51						
Q7Z6F6	0,115386	0,551237	0,000000	5,51						
Q92771	0,087111	0,000000	0,730313	5,51						
Q9P1A2	0,186863	0,000000	0,340498	5,51						
Q68DB9	0,063640	0,000000	0,000000	5,51						
Q15714	0,545190	0,000000	0,116764	5,51						
Q504Y2	0,172843	0,000000	0,368371	5,51						
Q9Y225	0,105186	0,000000	0,605514	5,51						
Q9C0D4	0,755878	0,000000	0,084271	5,51						
Q9NP98	0,065687	0,000000	0,969767	5,51						
Q0JRZ9	0,635608	0,000000	0,100241	5,51						
Q6ZR21	0,063718	0,000000	0,000000	5,51						
O76083	0,650061	0,000000	0,098031	5,51						
Q9UMX0	0,216871	0,000000	0,293943	5,51						
Q16891	0,319497	0,000000	0,199528	5,51						
A2VDJ0	0,662348	0,000000	0,096324	5,50						
P21359	0,000000	0,605755	0,105414	5,50						
Q9BQD1	0,498720	0,000000	0,128063	5,50						
Q504U0	0,000000	0,000000	0,063881	5,50						
Q93008	0,399008	0,000000	0,160155	5,50						
Q96MH2	0,307880	0,000000	0,207563	5,50						
P26599	0,171031	0,000000	0,373744	5,50						
Q8N3X6	0,219943	0,000000	0,290930	5,50						
P18085	0,173827	0,629480	0,585175	5,50						
Q9HBG6	0,253968	0,000000	0,252260	5,50						
Q6PIJ6	0,000000	0,000000	0,064082	5,50						
O95843	0,144095	0,000000	0,444908	5,49						
Q16520	0,762297	0,968703	0,086832	5,49						
Q9NY93	0,100815	0,000000	0,636149	5,49						
Q9NVE7	0,110779	0,000000	0,578998	5,49						
Q9ULV4	0,123971	0,000000	0,517427	5,49						
P29350	0,200488	0,453306	0,705956	5,49						
O60830	0,068680	0,000000	0,934612	5,49						
Q5U065	0,064191	0,000000	0,000000	5,49						
P01591	0,856496	0,000000	0,074980	5,49						
Q96C74	0,329421	0,000000	0,195008	5,49						
O95467	0,000000	0,000000	0,064283	5,49						
P39086	0,070059	0,000000	0,917788	5,49						
Q7Z4H7	0,000000	0,000000	0,064333	5,49						
O95295	0,376049	0,000000	0,171103	5,49						
O75317	0,328594	0,000000	0,195962	5,49						
Q9NXF7	0,879652	0,000000	0,073222	5,49						
Q8TBK6	0,584925	0,000000	0,110135	5,48						
Q4JHT5	0,064427	0,000000	0,000000	5,48						
Q4VC31	0,000000	0,000000	0,064434	5,48						
Q9BXA9	0,711653	0,000000	0,090548	5,48						
Q9BVI0	0,000000	0,000000	0,064484	5,48						
O75603	0,368684	0,000000	0,175020	5,48						
Q14508	0,105305	0,000000	0,612796	5,48						
Q8N187	0,000000	0,000000	0,064534	5,48						
O75678	0,131178	0,000000	0,491965	5,48						
Q96KK5	0,071240	0,000000	0,905986	5,48						
Q9UPD0	0,064545	0,000000	0,000000	5,48						
Q9HC78	0,525657	0,000000	0,122790	5,48						
Q8IV76	0,741228	0,000000	0,087083	5,48						
Q8WTR7	0,714173	0,000000	0,090398	5,48						
P68402	0,167645	0,000000	0,385195	5,48						
Q8N7Z2	0,000000	0,000000	0,064584	5,48						
Q9BPW2	0,064585	0,000000	0,000000	5,48						
P14854	0,396802	0,000000	0,162766	5,48						
Q9Y2X9	0,538101	0,000000	0,120078	5,48						
Q9Y6P1	0,064624	0,000000	0,000000	5,48						
P53674	0,160595	0,000000	0,402421	5,48						
Q13950	0,000000	0,554770	0,116513	5,48						
Q7Z4G9	0,064663	0,000000	0,000000	5,48						
Q6PL18	0,000000	0,000000	0,064685	5,48						
Q6PI26	0,337298	0,000000	0,191794	5,48						
O75818	0,335841	0,000000	0,192648	5,48						
Q59ED6	0,064703	0,000000	0,000000	5,48						
P63218	0,401804	0,000000	0,161059	5,48						
P57730	0,097783	0,000000	0,661912	5,48						
Q1A5X6	0,274406	0,000000	0,235888	5,48						
Q6NW29	0,000000	0,000000	0,064735	5,47						
Q8N7A1	0,233096	0,000000	0,277772	5,47						
Q99435	0,081085	0,955578	0,836430	5,47						
Q86XP1	0,655181	0,000000	0,098935	5,47						
Q6ZS10	0,163037	0,000000	0,397599	5,47						
Q5HYW2	0,000000	0,000000	0,064885	5,47						
Q9UPN9	0,000000	0,000000	0,064936	5,47						
P01607	0,672744	0,000000	0,096525	5,47						
O00220	0,189698	0,379101	0,903626	5,47						
Q5W041	0,540385	0,000000	0,120279	5,47						
P62701	0,070807	0,000000	0,918140	5,47						
Q9NSU2	0,000000	0,123170	0,528224	5,46						
O15355	0,214154	0,000000	0,303937	5,46						
Q8WWB3	0,445241	0,000000	0,146193	5,46						
O15467	0,529516	0,000000	0,122941	5,46						
Q02325	0,155437	0,000000	0,419044	5,46						
Q96AA8	0,000000	0,000000	0,065137	5,46						
O43189	0,164927	0,000000	0,394988	5,46						
O14503	0,508487	0,314992	0,406740	5,46						
P35716	0,140354	0,000000	0,464192	5,46						
Q8ND82	0,000000	0,000000	0,065187	5,46						
Q16658	0,093097	0,000000	0,701286	5,46						
P06732	0,127555	0,000000	0,512053	5,46						
O43482	0,125980	0,000000	0,518532	5,46						
Q16533	0,553105	0,000000	0,118120	5,46						
Q96GE4	0,000000	0,000000	0,065337	5,46						
O43524	0,249951	0,000000	0,261400	5,46						
O94782	0,503131	0,000000	0,129922	5,46						
Q4VXB1	0,065372	0,000000	0,000000	5,46						
Q6NSZ4	0,065412	0,000000	0,000000	5,45						
Q7L3S5	0,065490	0,000000	0,000000	5,45						
P33241	0,491041	0,870268	0,153274	5,45						
O15484	0,153113	0,000000	0,428033	5,45						
P01574	0,103296	0,981323	0,646695	5,45						
P18847	0,828693	0,729934	0,108377	5,45						
O96005	0,080573	0,000000	0,813781	5,45						
Q13153	0,888946	0,180212	0,410255	5,44						
Q5VSF4	0,065727	0,000000	0,000000	5,44						
Q8TDY3	0,091639	0,000000	0,717306	5,44						
O75747	0,349900	0,000000	0,187877	5,44						
Q86Y13	0,000000	0,000000	0,065739	5,44						
Q14684	0,267475	0,000000	0,245781	5,44						
O43304	0,092309	0,000000	0,712284	5,44						
O43542	0,118694	0,000000	0,554038	5,44						
Q8NDW8	0,599063	0,000000	0,109783	5,44						
Q8N5C7	0,613516	0,000000	0,107222	5,44						
Q7Z3K3	0,345253	0,000000	0,190589	5,44						
Q9UL45	0,594731	0,000000	0,110687	5,44						
Q86T75	0,402316	0,000000	0,163821	5,44						
Q6N021	0,000000	0,000000	0,065940	5,44						
Q9BZK7	0,292679	0,557294	0,404379	5,44						
Q96M93	0,245737	0,000000	0,268431	5,44						
Q5SRK8	0,066002	0,000000	0,000000	5,44						
P27487	0,087583	0,000000	0,753817	5,44						
Q9BQS6	0,159060	0,000000	0,415177	5,44						
O76100	0,106486	0,000000	0,620179	5,44						
Q5VV67	0,442287	0,000000	0,149357	5,43						
Q5JT25	0,319379	0,000000	0,206860	5,43						
Q9H0N5	0,386445	0,000000	0,171002	5,43						
Q96IW2	0,397551	0,000000	0,166231	5,43						
P35626	0,119049	0,000000	0,555143	5,43						
P21709	0,067971	0,000000	0,972579	5,43						
Q6BCY4	0,117040	0,000000	0,565337	5,43						
Q53TX5	0,066199	0,000000	0,000000	5,43						
Q05D26	0,066239	0,000000	0,000000	5,43						
Q15637	0,129878	0,783948	0,650663	5,43						
P52429	0,091364	0,000000	0,725241	5,43						
P40818	0,288465	0,000000	0,229761	5,43						
P84090	0,709605	0,000000	0,093411	5,43						
Q92478	0,091206	0,000000	0,726898	5,43						
P05814	0,486079	0,000000	0,136400	5,43						
Q9C0I9	0,640255	0,000000	0,103556	5,43						
Q92681	0,932383	0,000000	0,071163	5,43						
P09341	0,426614	0,442201	0,351999	5,42						
Q8IUN9	0,116134	0,000000	0,572067	5,42						
Q6UX04	0,427834	0,000000	0,155333	5,42						
Q9H0R5	0,631355	0,000000	0,105263	5,42						
O15235	0,069114	0,000000	0,962234	5,42						
Q9H307	0,266058	0,000000	0,250050	5,42						
Q96JG9	0,737605	0,000000	0,090197	5,42						
P13501	0,437325	0,910651	0,167135	5,42						
P30047	0,137164	0,000000	0,485285	5,42						
Q9H7V2	0,248454	0,000000	0,267979	5,42						
Q8ND25	0,072343	0,000000	0,920651	5,42						
Q0IJ40	0,066633	0,000000	0,000000	5,42						
P48507	0,288426	0,000000	0,231067	5,42						
Q86UR1	0,218485	0,397274	0,768532	5,41						
O00264	0,243374	0,000000	0,274207	5,41						
A0PJX0	0,624778	0,000000	0,106820	5,41						
Q15418	0,162053	0,771832	0,533698	5,41						
O00435	0,066790	0,000000	0,000000	5,41						
P16471	0,158075	0,760222	0,555946	5,41						
Q6PEV8	0,000000	0,000000	0,066844	5,41						
O00300	0,000000	0,451792	0,148001	5,41						
Q6FGY1	0,066869	0,000000	0,000000	5,41						
A8MT69	0,484661	0,311964	0,442397	5,41						
Q8TBF4	0,345961	0,000000	0,193451	5,41						
P01571	0,280865	0,000000	0,238299	5,41						
Q6NVV0	0,000000	0,000000	0,066995	5,41						
Q86W47	0,109952	0,000000	0,609381	5,41						
P08235	0,000000	0,000000	0,067045	5,40						
Q9NZH4	0,362344	0,000000	0,185115	5,40						
Q9BV29	0,000000	0,000000	0,067095	5,40						
Q5VSF5	0,067105	0,000000	0,000000	5,40						
Q14CM0	0,625802	0,000000	0,107272	5,40						
Q9UKU0	0,094947	0,000000	0,707111	5,40						
Q7RTZ3	0,067144	0,000000	0,000000	5,40						
Q9H6K5	0,000000	0,000000	0,067145	5,40						
Q8N2K1	0,162446	0,000000	0,413419	5,40						
Q9Y2D1	0,593510	0,000000	0,113198	5,40						
Q9H8H3	0,152522	0,000000	0,440739	5,40						
O14709	0,714606	0,000000	0,094114	5,40						
Q5T7Q0	0,067263	0,000000	0,000000	5,40						
Q4LE56	0,067302	0,000000	0,000000	5,40						
P26639	0,111763	0,000000	0,602200	5,40						
P80192	0,174536	0,000000	0,385697	5,40						
Q8WYN3	0,000000	0,000000	0,067346	5,40						
Q6P1J6	0,076714	0,000000	0,878063	5,40						
Q5JSS3	0,067381	0,000000	0,000000	5,39						
O14653	0,174694	0,000000	0,385948	5,39						
P40337	0,000000	0,178698	0,377411	5,39						
P31944	0,111606	0,000000	0,604359	5,39						
P11233	0,175245	0,000000	0,384894	5,39						
Q3KR16	0,237191	0,000000	0,284401	5,39						
Q5VZU8	0,067460	0,000000	0,000000	5,39						
O00626	0,171622	0,000000	0,393230	5,39						
O96018	0,248769	0,000000	0,271294	5,39						
Q5T9P9	0,067499	0,000000	0,000000	5,39						
Q9H4Z3	0,566928	0,000000	0,119074	5,39						
Q07617	0,199189	0,000000	0,338941	5,39						
O95397	0,384634	0,000000	0,175573	5,39						
Q8WXS3	0,253574	0,000000	0,266372	5,39						
Q9H903	0,107549	0,000000	0,628264	5,39						
O94777	0,127043	0,000000	0,532041	5,39						
P21860	0,091876	0,000000	0,735888	5,39						
Q13619	0,129800	0,000000	0,520892	5,39						
P57075	0,301540	0,000000	0,224237	5,39						
Q6ZN99	0,067617	0,000000	0,000000	5,39						
P07288	0,133974	0,693084	0,728405	5,39						
O95777	0,153704	0,000000	0,440137	5,39						
A4D0Z3	0,067735	0,000000	0,000000	5,38						
Q7Z6K1	0,000000	0,000000	0,067748	5,38						
Q86SQ9	0,103217	0,000000	0,656489	5,38						
Q8IWL3	0,190092	0,000000	0,356519	5,38						
P31942	0,069744	0,000000	0,971926	5,38						
Q9HD42	0,000000	0,000000	0,067798	5,38						
Q9NY47	0,125074	0,000000	0,542236	5,38						
P13640	0,731146	0,000000	0,092808	5,38						
Q9UKN7	0,331430	0,000000	0,204902	5,38						
Q9UBN4	0,361202	0,284200	0,661561	5,38						
O60667	0,207774	0,000000	0,326939	5,38						
P01604	0,663372	0,000000	0,102401	5,38						
P47874	0,116804	0,000000	0,581810	5,38						
Q9NP66	0,369117	0,000000	0,184160	5,38						
Q5H9B2	0,068011	0,000000	0,000000	5,38						
P39687	0,329500	0,000000	0,206408	5,38						
O94925	0,077384	0,000000	0,878967	5,38						
P29122	0,090261	0,000000	0,753767	5,38						
Q9UBE8	0,269247	0,000000	0,252913	5,37						
Q8WY50	0,000000	0,000000	0,068100	5,37						
Q9C004	0,536171	0,000000	0,127059	5,37						
O75155	0,161147	0,000000	0,422760	5,37						
P62508	0,419840	0,000000	0,162314	5,37						
O14662	0,158666	0,000000	0,429691	5,37						
Q6UX27	0,838617	0,000000	0,081308	5,37						
Q9H0M4	0,244831	0,000000	0,278676	5,37						
Q15300	0,068247	0,000000	0,000000	5,37						
Q53Y70	0,068287	0,000000	0,000000	5,37						
O00399	0,201985	0,000000	0,338138	5,37						
Q8NA57	0,000000	0,000000	0,068301	5,37						
Q33E94	0,626708	0,000000	0,109030	5,37						
Q14999	0,000000	0,000000	0,068351	5,37						
P62312	0,113181	0,000000	0,604008	5,37						
Q5VSF9	0,068405	0,000000	0,000000	5,36						
Q8TCT0	0,097153	0,000000	0,704450	5,36						
P52945	0,000000	0,209995	0,325934	5,36						
Q9NQC3	0,000000	0,000000	0,068451	5,36						
P25791	0,462490	0,428571	0,345420	5,36						
Q96AG4	0,134407	0,000000	0,509492	5,36						
P33778	0,091797	0,000000	0,746284	5,36						
Q9P0W2	0,000000	0,195861	0,349839	5,36						
Q59F87	0,068523	0,000000	0,000000	5,36						
O00487	0,134486	0,000000	0,509693	5,36						
Q53T18	0,068562	0,000000	0,000000	5,36						
Q96AX2	0,270665	0,000000	0,253415	5,36						
Q0ZGT2	0,371441	0,000000	0,184663	5,36						
P43354	0,788721	0,707219	0,122991	5,36						
P10070	0,000000	0,392226	0,174920	5,36						
Q8NG06	0,104163	0,000000	0,658698	5,36						
Q9HBI1	0,807467	0,141343	0,601949	5,36						
Q9Y5J6	0,308353	0,000000	0,222881	5,36						
P51790	0,175954	0,399798	0,977049	5,36						
Q8NET4	0,804592	0,000000	0,085426	5,36						
P10826	0,535974	0,549218	0,233578	5,35						
Q2VIL4	0,068759	0,000000	0,000000	5,35						
Q92882	0,145631	0,000000	0,472529	5,35						
Q9UK73	0,210334	0,000000	0,327290	5,35						
Q9NWT6	0,846533	0,183746	0,442597	5,35						
Q9NU29	0,000000	0,000000	0,068853	5,35						
Q5STK2	0,068877	0,000000	0,000000	5,35						
Q9HAP2	0,724176	0,000000	0,095119	5,35						
Q8N283	0,492695	0,000000	0,139815	5,35						
Q7Z340	0,351002	0,000000	0,196264	5,35						
P48539	0,228449	0,000000	0,301828	5,35						
Q6P4J0	0,068956	0,000000	0,000000	5,35						
Q5I0G3	0,137636	0,000000	0,501004	5,35						
P52198	0,146576	0,000000	0,470470	5,35						
Q8IY47	0,460639	0,000000	0,149709	5,35						
O43924	0,168629	0,000000	0,409050	5,35						
Q53X98	0,068995	0,000000	0,000000	5,35						
P61968	0,154806	0,000000	0,445761	5,35						
Q9Y3D2	0,070019	0,000000	0,985888	5,35						
A4D1X5	0,069074	0,000000	0,000000	5,35						
P57771	0,530028	0,000000	0,130323	5,35						
Q15047	0,000000	0,741545	0,093160	5,34						
Q92506	0,095144	0,000000	0,726195	5,34						
O95391	0,513370	0,000000	0,134693	5,34						
O76081	0,550309	0,000000	0,125653	5,34						
Q86UV5	0,000000	0,000000	0,069154	5,34						
A2A366	0,000000	0,069157	0,000000	5,34						
Q13137	0,735478	0,000000	0,094064	5,34						
Q13427	0,322175	0,000000	0,214745	5,34						
A0JBR2	0,069192	0,000000	0,000000	5,34						
Q5QP74	0,000000	0,000000	0,069204	5,34						
Q99611	0,069232	0,000000	0,000000	5,34						
Q16600	0,204860	0,000000	0,337987	5,34						
P26378	0,179498	0,000000	0,385798	5,34						
Q5FYB1	0,097113	0,000000	0,713138	5,34						
Q9BY77	0,165676	0,000000	0,418039	5,34						
Q15622	0,125034	0,000000	0,554389	5,34						
Q8TF21	0,495176	0,000000	0,140016	5,34						
P26022	0,097822	0,000000	0,708969	5,34						
Q8N8X6	0,000000	0,000000	0,069355	5,34						
P47712	0,214075	0,000000	0,324076	5,34						
P48304	0,112039	0,000000	0,619626	5,34						
Q6ZN16	0,180955	0,000000	0,383738	5,33						
Q9H9C1	0,603434	0,000000	0,115106	5,33						
Q7Z2W4	0,391368	0,000000	0,177481	5,33						
Q96PU5	0,214902	0,000000	0,323222	5,33						
O43752	0,296381	0,000000	0,234381	5,33						
A6NCM1	0,330918	0,000000	0,209974	5,33						
Q9BZC7	0,191943	0,000000	0,362244	5,33						
Q6ZNI2	0,069547	0,000000	0,000000	5,33						
P23381	0,116528	0,000000	0,597178	5,33						
Q14686	0,000000	0,878849	0,079198	5,33						
Q9UNI6	0,171228	0,000000	0,406689	5,33						
P35354	0,162013	0,452802	0,949277	5,33						
Q6AWC2	0,823495	0,000000	0,084572	5,33						
O15455	0,208916	0,000000	0,333367	5,33						
Q6K0P9	0,502422	0,000000	0,138660	5,33						
Q8HWS3	0,604182	0,000000	0,115307	5,33						
Q13895	0,091836	0,000000	0,758990	5,33						
Q96N35	0,000000	0,000000	0,069707	5,33						
Q92529	0,123499	0,000000	0,564484	5,33						
P08138	0,160950	0,000000	0,433156	5,33						
Q07108	0,143583	0,000000	0,485587	5,33						
Q9Y2Q3	0,209585	0,000000	0,332714	5,33						
P40222	0,582680	0,000000	0,119677	5,33						
Q9BRK4	0,253456	0,000000	0,275161	5,33						
Q9ULL4	0,115544	0,000000	0,603606	5,33						
Q6MZP7	0,000000	0,000000	0,069757	5,33						
Q969S2	0,134368	0,000000	0,519235	5,33						
Q86XR7	0,484858	0,586572	0,245329	5,33						
O43242	0,172922	0,000000	0,403576	5,32						
P17010	0,755326	0,000000	0,092407	5,32						
P0C7M3	0,000000	0,000000	0,069857	5,32						
Q6FGD0	0,069862	0,000000	0,000000	5,32						
Q96BN2	0,311188	0,000000	0,224739	5,32						
Q9Y4C0	0,072185	0,000000	0,968913	5,32						
Q5JTW5	0,069980	0,000000	0,000000	5,32						
Q9Y2V3	0,131217	0,000000	0,533447	5,32						
Q03181	0,171504	0,662292	0,616262	5,32						
O43310	0,270468	0,000000	0,258889	5,32						
O95619	0,000000	0,113579	0,616814	5,32						
Q96KR7	0,000000	0,000000	0,070058	5,32						
P49639	0,666207	0,000000	0,105163	5,32						
Q9P215	0,127791	0,000000	0,548262	5,32						
P09086	0,509786	0,000000	0,137455	5,32						
P51808	0,356122	0,000000	0,196766	5,32						
Q9NXW1	0,070098	0,000000	0,000000	5,32						
P13727	0,111291	0,981827	0,641523	5,32						
P02751	0,349033	0,000000	0,200884	5,32						
Q6P670	0,070137	0,000000	0,000000	5,31						
O95758	0,220100	0,000000	0,318753	5,31						
Q9H0I3	0,000000	0,000000	0,070159	5,31						
B2R4L2	0,000000	0,070167	0,000000	5,31						
Q15699	0,336668	0,000000	0,208417	5,31						
Q5USC7	0,070177	0,000000	0,000000	5,31						
Q8TE67	0,387469	0,000000	0,181147	5,31						
Q9P0U3	0,289017	0,000000	0,242869	5,31						
Q96RU8	0,215335	0,000000	0,326035	5,31						
Q9UBY9	0,145394	0,000000	0,482925	5,31						
Q5TCY3	0,070216	0,000000	0,000000	5,31						
P58546	0,177726	0,000000	0,395189	5,31						
Q8N3V7	0,000000	0,000000	0,070259	5,31						
Q9HBA0	0,073918	0,000000	0,950934	5,31						
Q9NRA0	0,111842	0,000000	0,628566	5,31						
Q92915	0,090970	0,000000	0,772851	5,31						
Q9UBC2	0,517347	0,000000	0,135948	5,31						
O60759	0,373804	0,000000	0,188178	5,31						
A2AB88	0,070374	0,000000	0,000000	5,31						
Q8N0S2	0,412752	0,000000	0,170500	5,31						
Q86XU0	0,638641	0,000000	0,110235	5,31						
Q15649	0,942110	0,000000	0,074729	5,31						
Q5MJ70	0,302131	0,000000	0,233126	5,31						
Q9Y3F4	0,178947	0,000000	0,393732	5,31						
P32119	0,261056	0,484604	0,557302	5,30						
P57052	0,276100	0,000000	0,255524	5,30						
Q9UHX1	0,183870	0,000000	0,383939	5,30						
Q8N6M9	0,203875	0,000000	0,346474	5,30						
P04733	0,405033	0,000000	0,174417	5,30						
Q9H6S1	0,873705	0,000000	0,080906	5,30						
Q9HB19	0,189225	0,000000	0,373594	5,30						
Q9H2F5	0,953215	0,000000	0,074176	5,30						
Q92851	0,000000	0,000000	0,070711	5,30						
P13667	0,084905	0,000000	0,833065	5,30						
Q504Q3	0,224589	0,000000	0,315538	5,29						
Q8TEJ3	0,138266	0,000000	0,512555	5,29						
Q9H9E1	0,380184	0,000000	0,186470	5,29						
Q7Z699	0,132832	0,000000	0,534100	5,29						
O75608	0,128106	0,000000	0,553937	5,29						
Q6RFH5	0,089631	0,000000	0,792085	5,29						
Q5T2X2	0,071004	0,000000	0,000000	5,29						
Q5JT78	0,000000	0,000000	0,071012	5,29						
P53990	0,216477	0,000000	0,328194	5,29						
A2A2Y4	0,247115	0,000000	0,287515	5,29						
P53618	0,163628	0,000000	0,434462	5,29						
Q6WRX3	0,601268	0,000000	0,118270	5,29						
Q5T2X4	0,071122	0,000000	0,000000	5,29						
Q9UL26	0,124011	0,000000	0,573524	5,29						
O14556	0,083606	0,000000	0,851145	5,29						
Q9NX18	0,000000	0,000000	0,071213	5,28						
A8MUR4	0,796637	0,000000	0,089393	5,28						
P11309	0,127082	0,000000	0,560767	5,28						
Q5F1R6	0,505218	0,000000	0,141121	5,28						
A6NKZ8	0,238530	0,000000	0,298915	5,28						
Q96EA9	0,071319	0,000000	0,000000	5,28						
Q99445	0,251802	0,000000	0,283246	5,28						
Q9HCM4	0,276178	0,000000	0,258286	5,28						
Q96CN9	0,645965	0,000000	0,110436	5,28						
P15884	0,378096	0,714286	0,264162	5,28						
O75688	0,371992	0,000000	0,191844	5,28						
Q15491	0,338676	0,000000	0,210727	5,28						
Q02577	0,322490	0,962140	0,230012	5,28						
Q13347	0,159256	0,000000	0,448272	5,28						
Q6ZTJ0	0,071398	0,000000	0,000000	5,28						
O14753	0,420195	0,000000	0,169948	5,28						
Q68DV7	0,133501	0,000000	0,535104	5,28						
A4D1L5	0,071437	0,000000	0,000000	5,28						
O60895	0,207380	0,000000	0,344566	5,28						
Q9Y5J3	0,133383	0,000000	0,535757	5,28						
P32942	0,369511	0,286724	0,674669	5,28						
Q9H6S0	0,509629	0,000000	0,140267	5,28						
Q52LA3	0,000000	0,000000	0,071515	5,28						
O60499	0,291458	0,000000	0,245380	5,28						
Q86WI3	0,312527	0,000000	0,228857	5,28						
Q9NX70	0,951995	0,000000	0,075131	5,28						
Q9Y4B5	0,440988	0,000000	0,162264	5,27						
Q14183	0,131414	0,000000	0,544697	5,27						
Q5VZM2	0,226519	0,000000	0,316041	5,27						
Q9NRW5	0,071595	0,000000	0,000000	5,27						
Q05DH4	0,000000	0,000000	0,071665	5,27						
P16150	0,383767	0,206461	0,904580	5,27						
Q9P2Z0	0,196078	0,000000	0,365659	5,27						
Q659W4	0,071713	0,000000	0,000000	5,27						
Q8IZQ8	0,624700	0,000000	0,114805	5,27						
Q4LE72	0,071752	0,000000	0,000000	5,27						
Q9HAU4	0,081597	0,000000	0,879671	5,27						
P40925	0,092270	0,000000	0,777923	5,27						
Q9NXR1	0,414484	0,000000	0,173212	5,27						
Q8WZ45	0,071831	0,000000	0,000000	5,27						
Q96IM9	0,445438	0,000000	0,161260	5,27						
Q8NEM7	0,000000	0,626451	0,114705	5,27						
Q8IY63	0,000000	0,000000	0,071866	5,27						
Q68DE6	0,071870	0,000000	0,000000	5,27						
Q9H0B3	0,331036	0,000000	0,217206	5,26						
Q9HDB8	0,000000	0,000000	0,071916	5,26						
Q96EY9	0,102705	0,000000	0,700331	5,26						
P37059	0,089473	0,000000	0,804540	5,26						
Q86VM9	0,937030	0,000000	0,076838	5,26						
P51884	0,109794	0,000000	0,655886	5,26						
Q9NP62	0,293821	0,000000	0,245129	5,26						
P31943	0,091127	0,000000	0,790378	5,26						
O15315	0,121923	0,000000	0,590800	5,26						
Q12974	0,098255	0,000000	0,733477	5,26						
Q96BY6	0,913874	0,000000	0,078897	5,26						
Q96AZ6	0,149490	0,000000	0,482322	5,26						
P24821	0,227740	0,000000	0,316693	5,26						
A3KPC7	0,072146	0,000000	0,000000	5,26						
Q9HCJ2	0,244910	0,000000	0,294596	5,26						
Q5HY92	0,000000	0,000000	0,072168	5,26						
Q3C1V8	0,000000	0,000000	0,072218	5,26						
Q6FHT8	0,072225	0,000000	0,000000	5,26						
P04430	0,666286	0,000000	0,108477	5,25						
Q3ZCN5	0,000000	0,000000	0,072368	5,25						
O95273	0,000000	0,000000	0,072419	5,25						
Q9H492	0,189304	0,000000	0,382634	5,25						
O95400	0,111172	0,000000	0,651567	5,25						
P16885	0,914425	0,000000	0,079249	5,25						
Q9NYP3	0,172016	0,000000	0,421304	5,25						
P22090	0,076005	0,000000	0,954098	5,25						
Q9BWH6	0,092663	0,000000	0,782644	5,25						
Q15633	0,209388	0,000000	0,346424	5,25						
Q9Y3F1	0,000000	0,000000	0,072569	5,25						
Q52M44	0,305911	0,237254	0,000000	5,25						
Q9BRB2	0,072579	0,000000	0,000000	5,25						
P56211	0,343835	0,000000	0,211179	5,25						
Q15333	0,072618	0,000000	0,000000	5,25						
Q8IY82	0,000000	0,000000	0,072620	5,25						
Q9Y676	0,449888	0,000000	0,161460	5,24						
P18583	0,000000	0,000000	0,072670	5,24						
Q9NW68	0,757217	0,000000	0,095972	5,24						
Q9UQ84	0,000000	0,943968	0,076989	5,24						
Q6IN77	0,072737	0,000000	0,000000	5,24						
P53805	0,728980	0,000000	0,099789	5,24						
Q06828	0,114047	0,000000	0,637857	5,24						
Q5RHP9	0,000000	0,000000	0,072871	5,24						
Q2TAY7	0,116292	0,000000	0,626657	5,24						
P46087	0,000000	0,130237	0,559763	5,24						
Q96L03	0,275115	0,000000	0,265066	5,24						
Q9GZY1	0,559130	0,000000	0,130424	5,24						
Q8N1F0	0,072933	0,000000	0,000000	5,24						
P31273	0,228567	0,000000	0,319154	5,24						
Q9H583	0,405269	0,000000	0,180042	5,24						
P51116	0,316505	0,000000	0,230615	5,23						
O76013	0,375852	0,000000	0,194255	5,23						
P31930	0,092900	0,000000	0,786561	5,23						
Q99584	0,395109	0,000000	0,184964	5,23						
Q9NRG7	0,074587	0,000000	0,979811	5,23						
Q9BZY1	0,073091	0,000000	0,000000	5,23						
Q6PJG2	0,228921	0,000000	0,319305	5,23						
A7E2V7	0,073130	0,000000	0,000000	5,23						
P55210	0,190289	0,000000	0,384442	5,23						
A8K1E4	0,073170	0,000000	0,000000	5,23						
Q3B7I2	0,000000	0,000000	0,073172	5,23						
Q96LX8	0,720671	0,000000	0,101547	5,23						
O00470	0,512937	0,550227	0,259341	5,23						
Q5T8L2	0,073209	0,000000	0,000000	5,23						
Q8N6M8	0,274997	0,000000	0,266322	5,23						
Q9Y6M9	0,225535	0,000000	0,324729	5,23						
Q5VWX7	0,073249	0,000000	0,000000	5,23						
Q6ZR79	0,073288	0,000000	0,000000	5,23						
Q9NSD9	0,128933	0,000000	0,568501	5,23						
Q9BQA5	0,618438	0,671883	0,176426	5,23						
Q13620	0,000000	0,000000	0,073323	5,23						
Q9BVR6	0,073327	0,000000	0,000000	5,23						
Q8TF61	0,271689	0,000000	0,269988	5,23						
Q9NY43	0,479463	0,000000	0,153023	5,22						
Q92484	0,140472	0,000000	0,522449	5,22						
Q68DS3	0,073406	0,000000	0,000000	5,22						
Q8TEV9	0,000000	0,000000	0,073423	5,22						
Q6NWY8	0,073445	0,000000	0,000000	5,22						
Q7Z4V5	0,722010	0,000000	0,101748	5,22						
Q0VFZ9	0,073485	0,000000	0,000000	5,22						
P49411	0,106013	0,000000	0,693301	5,22						
Q9Y6X8	0,569015	0,000000	0,129219	5,22						
Q16627	0,275036	0,000000	0,267376	5,22						
Q96FF9	0,105580	0,000000	0,696716	5,22						
P24588	0,573505	0,000000	0,128264	5,22						
Q96T21	0,611074	0,000000	0,120380	5,22						
Q5VV70	0,073564	0,000000	0,000000	5,22						
Q9Y4K0	0,080692	0,000000	0,911862	5,22						
Q8N464	0,073603	0,000000	0,000000	5,22						
A7MCY6	0,640531	0,000000	0,114956	5,22						
O95696	0,257866	0,000000	0,285607	5,22						
Q9NPA3	0,197298	0,000000	0,373292	5,22						
Q9NUI1	0,085693	0,000000	0,859582	5,22						
Q92750	0,794274	0,000000	0,092758	5,22						
Q6JBY9	0,277242	0,000000	0,265870	5,22						
Q9BWU1	0,190171	0,000000	0,387907	5,21						
Q9NW61	0,201118	0,000000	0,366814	5,21						
P09529	0,097547	0,000000	0,756378	5,21						
A8MSI8	0,525893	0,000000	0,140317	5,21						
O14686	0,110660	0,666835	0,000000	5,21						
Q96L35	0,073839	0,000000	0,000000	5,21						
Q9HCM3	0,000000	0,000000	0,073875	5,21						
Q9Y5W9	0,418383	0,000000	0,176577	5,21						
Q27J81	0,544205	0,000000	0,135798	5,21						
O43281	0,304218	0,000000	0,242969	5,21						
O00151	0,359272	0,000000	0,205755	5,21						
Q5JYT7	0,000000	0,000000	0,073925	5,21						
Q9NRD0	0,114323	0,000000	0,646746	5,21						
Q9BZA7	0,641555	0,000000	0,115257	5,21						
P98082	0,257118	0,865724	0,332212	5,21						
Q5T5J6	0,537904	0,000000	0,137505	5,21						
A8MW06	0,000000	0,000000	0,073975	5,21						
Q8NEH6	0,000000	0,000000	0,074026	5,21						
Q9Y394	0,085063	0,000000	0,870329	5,21						
P35269	0,313748	0,000000	0,236039	5,21						
Q5QPP4	0,074076	0,000000	0,000000	5,21						
Q59GH5	0,074115	0,000000	0,000000	5,20						
Q7KZ85	0,000000	0,000000	0,074126	5,20						
P34910	0,636002	0,000000	0,116563	5,20						
P49757	0,000000	0,308430	0,240408	5,20						
Q9BXA7	0,191234	0,000000	0,387756	5,20						
Q86YV5	0,478872	0,000000	0,154881	5,20						
O94921	0,199701	0,000000	0,371685	5,20						
P54764	0,075926	0,000000	0,977702	5,20						
Q49SH3	0,074233	0,000000	0,000000	5,20						
Q9NPC3	0,498405	0,567895	0,262304	5,20						
P07384	0,139842	0,000000	0,530936	5,20						
Q7Z429	0,381089	0,261989	0,743672	5,20						
A6NM62	0,987753	0,000000	0,075181	5,20						
Q6FHN9	0,074272	0,000000	0,000000	5,20						
Q5VWT5	0,000000	0,000000	0,074277	5,20						
Q92796	0,168117	0,000000	0,441945	5,20						
O75475	0,294372	0,000000	0,252411	5,20						
Q12857	0,392943	0,777890	0,243120	5,20						
P12755	0,961958	0,982837	0,078646	5,20						
Q65ZQ3	0,074391	0,000000	0,000000	5,20						
A6NNZ2	0,238491	0,000000	0,311973	5,20						
P19474	0,110503	0,000000	0,673413	5,20						
O95336	0,131966	0,000000	0,563982	5,20						
Q99733	0,289804	0,000000	0,256930	5,20						
Q03923	0,525578	0,000000	0,141673	5,20						
Q9UI32	0,096680	0,000000	0,770189	5,19						
Q14703	0,078014	0,000000	0,954550	5,19						
A2RRD9	0,074469	0,000000	0,000000	5,19						
O76070	0,279053	0,000000	0,266924	5,19						
P19237	0,493207	0,000000	0,151065	5,19						
Q2VXS7	0,074509	0,000000	0,000000	5,19						
Q6AZZ1	0,138857	0,000000	0,536812	5,19						
O75533	0,098846	0,000000	0,754419	5,19						
Q9UN36	0,227031	0,000000	0,328495	5,19						
Q8NF99	0,740755	0,000000	0,100693	5,19						
Q14863	0,476194	0,000000	0,156790	5,19						
Q96SE4	0,074666	0,000000	0,000000	5,19						
P48378	0,612373	0,000000	0,121937	5,19						
Q53HF2	0,074706	0,000000	0,000000	5,19						
Q05BV3	0,089592	0,000000	0,834170	5,19						
Q92804	0,077462	0,000000	0,964996	5,19						
Q9P0J1	0,158193	0,000000	0,472579	5,19						
Q14202	0,980664	0,000000	0,076235	5,19						
Q8IX29	0,357382	0,000000	0,209221	5,19						
O76094	0,363762	0,000000	0,205554	5,19						
Q9P2D8	0,000000	0,000000	0,074779	5,19						
Q9BQ15	0,134840	0,000000	0,554791	5,19						
Q5JYV7	0,074824	0,000000	0,000000	5,19						
P05783	0,170283	0,000000	0,439434	5,19						
Q96PF1	0,119088	0,000000	0,628465	5,18						
Q5TLG3	0,074863	0,000000	0,000000	5,18						
Q5QP82	0,272398	0,000000	0,274859	5,18						
Q9ULE4	0,000000	0,000000	0,074879	5,18						
O15371	0,340527	0,000000	0,219918	5,18						
P13686	0,087938	0,000000	0,851647	5,18						
Q8IYI6	0,098334	0,000000	0,761802	5,18						
P55316	0,156579	0,000000	0,478455	5,18						
Q96RE7	0,220139	0,000000	0,340599	5,18						
Q86WU4	0,074981	0,000000	0,000000	5,18						
Q15018	0,605797	0,000000	0,123795	5,18						
Q32NC0	0,000000	0,000000	0,075030	5,18						
Q6FGM0	0,075060	0,000000	0,000000	5,18						
O95551	0,164612	0,000000	0,456006	5,18						
Q9H4R4	0,000000	0,000000	0,075080	5,18						
Q9P2N5	0,301737	0,000000	0,249096	5,18						
Q7Z5J1	0,108534	0,000000	0,692798	5,18						
Q8N6D4	0,075218	0,000000	0,000000	5,17						
Q52LR7	0,000000	0,000000	0,075231	5,17						
P07766	0,098728	0,000000	0,762405	5,17						
Q9NYP9	0,215453	0,000000	0,349387	5,17						
Q86UY6	0,129288	0,000000	0,582362	5,17						
P05387	0,120703	0,000000	0,623795	5,17						
Q5T4I8	0,000000	0,000000	0,075331	5,17						
Q9BWP8	0,086284	0,000000	0,873242	5,17						
A4D2P4	0,075375	0,000000	0,000000	5,17						
A0AVK6	0,631710	0,000000	0,119325	5,17						
P62380	0,115307	0,000000	0,653726	5,17						
Q92570	0,000000	0,000000	0,075382	5,17						
Q8IWB7	0,137676	0,000000	0,547559	5,17						
Q5T7N3	0,570512	0,000000	0,132182	5,17						
Q99836	0,140984	0,000000	0,535004	5,17						
Q5VWP3	0,000000	0,000000	0,075432	5,17						
Q2VXT0	0,075454	0,000000	0,000000	5,17						
Q9NUG6	0,275745	0,000000	0,273654	5,17						
P06741	0,242153	0,000000	0,311671	5,17						
Q8N1N5	0,309180	0,000000	0,244124	5,17						
Q13891	0,352735	0,000000	0,213992	5,17						
Q92828	0,363486	0,000000	0,207714	5,17						
Q9BXN6	0,459103	0,000000	0,164524	5,17						
P09960	0,226047	0,000000	0,334371	5,17						
P15036	0,400268	0,000000	0,188881	5,16						
Q9NRL2	0,000000	0,000000	0,075633	5,16						
Q8N608	0,114795	0,000000	0,658949	5,16						
Q9Y536	0,092506	0,000000	0,817748	5,16						
Q16048	0,482968	0,000000	0,156689	5,16						
Q6IA17	0,133935	0,000000	0,565036	5,16						
Q5JSD8	0,075690	0,000000	0,000000	5,16						
Q15054	0,494979	0,000000	0,152923	5,16						
P19419	0,234671	0,000000	0,322921	5,16						
A5YKK6	0,000000	0,000000	0,075783	5,16						
Q8TBC3	0,150278	0,000000	0,504419	5,16						
P32856	0,199149	0,000000	0,380725	5,16						
P07498	0,623400	0,000000	0,121635	5,16						
Q01085	0,102824	0,000000	0,737947	5,16						
Q8IZC4	0,713819	0,000000	0,106318	5,16						
Q93075	0,763636	0,000000	0,099438	5,16						
O95149	0,650179	0,351843	0,332061	5,16						
Q86W07	0,075966	0,000000	0,000000	5,15						
Q8IUE0	0,686725	0,000000	0,110637	5,15						
Q9UGI0	0,156067	0,000000	0,486993	5,15						
Q96K19	0,122750	0,000000	0,619174	5,15						
Q96BF6	0,367424	0,000000	0,206910	5,15						
Q06141	0,103257	0,000000	0,736290	5,15						
Q5XLA6	0,129327	0,000000	0,588088	5,15						
Q9H930	0,171465	0,000000	0,443602	5,15						
P15531	0,000000	0,123675	0,615558	5,15						
P23396	0,153467	0,618375	0,802380	5,15						
Q68D18	0,076163	0,000000	0,000000	5,15						
O15344	0,000000	0,000000	0,076185	5,15						
Q92949	0,185681	0,000000	0,410356	5,15						
Q6ZP45	0,076202	0,000000	0,000000	5,15						
Q15111	0,246525	0,000000	0,309211	5,15						
Q969M7	0,112669	0,000000	0,676778	5,15						
P55011	0,149726	0,511358	0,996736	5,15						
Q6FHL4	0,076320	0,000000	0,000000	5,15						
A9Z1Y9	0,000000	0,000000	0,076336	5,15						
O43920	0,248966	0,000000	0,306649	5,15						
Q8WVZ7	0,156027	0,000000	0,489353	5,14						
Q9H803	0,076360	0,000000	0,000000	5,14						
Q99523	0,083054	0,000000	0,919496	5,14						
Q7Z3V4	0,135313	0,000000	0,564534	5,14						
Q5QPP3	0,076399	0,000000	0,000000	5,14						
O00204	0,255228	0,000000	0,299367	5,14						
P58743	0,079983	0,000000	0,955806	5,14						
Q96G21	0,095578	0,000000	0,800422	5,14						
Q9Y6J3	0,931280	0,000000	0,082162	5,14						
Q59FQ4	0,076517	0,000000	0,000000	5,14						
Q8N307	0,000000	0,000000	0,076537	5,14						
Q9BSJ6	0,216831	0,000000	0,353053	5,14						
Q6ZSR6	0,000000	0,000000	0,076587	5,14						
P52951	0,409522	0,000000	0,187023	5,14						
P00326	0,086244	0,000000	0,888459	5,14						
P30084	0,094475	0,000000	0,811320	5,14						
Q9P2G4	0,000000	0,000000	0,076687	5,14						
Q9Y6P5	0,195329	0,000000	0,392628	5,14						
B2RAQ1	0,000000	0,076729	0,000000	5,14						
Q9P0W0	0,274170	0,000000	0,279932	5,13						
P56377	0,206711	0,000000	0,371384	5,13						
Q5HYC2	0,000000	0,000000	0,076788	5,13						
Q9NP74	0,653960	0,000000	0,117467	5,13						
Q9UII5	0,762691	0,000000	0,100743	5,13						
A2RTY3	0,598630	0,000000	0,128415	5,13						
Q7RTR0	0,158311	0,000000	0,485687	5,13						
Q86VS3	0,201355	0,000000	0,381930	5,13						
Q9NUU7	0,143543	0,000000	0,535958	5,13						
P54821	0,457016	0,000000	0,168341	5,13						
Q9NQZ5	0,320915	0,000000	0,239805	5,13						
Q9BYG5	0,170716	0,000000	0,450834	5,13						
Q5H9I2	0,076990	0,000000	0,000000	5,13						
P11441	0,391919	0,000000	0,196464	5,13						
Q8WTY6	0,000000	0,000000	0,077039	5,13						
Q5JTW2	0,946993	0,000000	0,081358	5,13						
Q6FHM6	0,077068	0,000000	0,000000	5,13						
Q8N7F7	0,428307	0,000000	0,179942	5,13						
Q9UMS6	0,486000	0,000000	0,158648	5,13						
Q9NRJ2	0,585594	0,000000	0,131679	5,13						
Q96GN5	0,000000	0,000000	0,077139	5,12						
Q5VVZ1	0,077147	0,000000	0,000000	5,12						
Q8IYR2	0,225810	0,000000	0,341804	5,12						
Q9P219	0,000000	0,000000	0,077190	5,12						
Q15542	0,179301	0,000000	0,430645	5,12						
Q69HW4	0,077226	0,000000	0,000000	5,12						
Q92664	0,199346	0,680464	0,569656	5,12						
P42575	0,135746	0,000000	0,569456	5,12						
Q9Y6C9	0,115150	0,000000	0,671605	5,12						
Q9BZP3	0,000000	0,000000	0,077340	5,12						
Q1M183	0,077344	0,000000	0,000000	5,12						
Q13277	0,265743	0,000000	0,291332	5,12						
Q86XV5	0,077423	0,000000	0,000000	5,12						
A8K855	0,626944	0,000000	0,123493	5,12						
Q8NEL0	0,000000	0,000000	0,077441	5,12						
P54296	0,376403	0,000000	0,205806	5,12						
Q53S99	0,465995	0,000000	0,166282	5,12						
P0C7T4	0,000000	0,000000	0,077491	5,12						
Q96BT2	0,077502	0,000000	0,000000	5,11						
Q9P2N2	0,542472	0,000000	0,142879	5,11						
Q9NRI7	0,545347	0,000000	0,142176	5,11						
A5D8V7	0,000000	0,000000	0,077541	5,11						
Q32MZ4	0,000000	0,628975	0,123292	5,11						
Q59GL6	0,077580	0,000000	0,000000	5,11						
O75970	0,000000	0,000000	0,077591	5,11						
O60542	0,081125	0,000000	0,956609	5,11						
Q9NZS2	0,152562	0,000000	0,508738	5,11						
Q92646	0,077620	0,000000	0,000000	5,11						
Q8TDZ4	0,077659	0,000000	0,000000	5,11						
O43847	0,157839	0,000000	0,492065	5,11						
Q5SQH8	0,000000	0,000000	0,077692	5,11						
Q92600	0,283149	0,000000	0,274458	5,11						
P24468	0,216241	0,000000	0,359381	5,11						
O75437	0,419013	0,000000	0,185516	5,11						
Q5VWJ9	0,583468	0,000000	0,133236	5,11						
Q6NSJ2	0,000000	0,000000	0,077742	5,11						
P54687	0,142953	0,000000	0,544044	5,11						
P07355	0,358130	0,799596	0,271595	5,11						
Q5VVX3	0,077777	0,000000	0,000000	5,11						
O75953	0,118773	0,000000	0,655082	5,11						
Q9NU19	0,872485	0,000000	0,089192	5,11						
Q6AI12	0,356555	0,000000	0,218361	5,11						
Q9Y3L5	0,218958	0,000000	0,355615	5,11						
Q9UD71	0,680857	0,000000	0,114403	5,10						
O94966	0,268184	0,000000	0,290579	5,10						
O94819	0,152129	0,000000	0,512254	5,10						
Q8N6F7	0,000000	0,000000	0,077943	5,10						
Q6ZNJ1	0,158390	0,000000	0,492266	5,10						
Q3SX61	0,737644	0,000000	0,105715	5,10						
Q63HN1	0,000000	0,000000	0,077993	5,10						
Q14995	0,367818	0,000000	0,212083	5,10						
Q15695	0,147127	0,000000	0,530283	5,10						
Q15853	0,711535	0,548713	0,199879	5,10						
A8K554	0,000000	0,000000	0,078043	5,10						
Q5W0H0	0,078053	0,000000	0,000000	5,10						
Q9UM63	0,504470	0,484099	0,319958	5,10						
Q17RP2	0,160674	0,000000	0,486340	5,10						
Q9BVS4	0,491001	0,000000	0,159150	5,10						
Q8IVW6	0,282598	0,000000	0,276617	5,10						
Q15025	0,000000	0,000000	0,078194	5,10						
Q8N2Y8	0,364864	0,000000	0,214343	5,10						
Q8IYM2	0,234710	0,000000	0,333216	5,10						
Q8N531	0,124207	0,000000	0,629721	5,10						
O14526	0,485449	0,000000	0,161159	5,10						
A8MUY2	0,000000	0,078243	0,000000	5,10						
Q04743	0,000000	0,000000	0,078244	5,10						
P05976	0,245028	0,000000	0,319355	5,10						
O75106	0,082818	0,000000	0,945259	5,09						
Q9H374	0,000000	0,000000	0,078294	5,09						
Q13502	0,078329	0,000000	0,000000	5,09						
Q8TBN0	0,882645	0,000000	0,088841	5,09						
Q5H9M0	0,000000	0,000000	0,078445	5,09						
Q8N3I9	0,078447	0,000000	0,000000	5,09						
Q9GZT3	0,153271	0,000000	0,511902	5,09						
O43251	0,121805	0,000000	0,644737	5,09						
Q8N7E2	0,413854	0,000000	0,189785	5,09						
O60524	0,000000	0,000000	0,078546	5,09						
P15408	0,380065	0,954064	0,216754	5,09						
P84103	0,129051	0,000000	0,609080	5,09						
Q9UQR1	0,521719	0,000000	0,150663	5,09						
A4FTW3	0,078604	0,000000	0,000000	5,09						
Q7L804	0,375615	0,000000	0,209371	5,09						
Q9BV64	0,078644	0,000000	0,000000	5,09						
Q4G0N6	0,078683	0,000000	0,000000	5,08						
O43280	0,103454	0,000000	0,760848	5,08						
Q92989	0,103493	0,000000	0,760597	5,08						
Q86X94	0,078762	0,000000	0,000000	5,08						
Q8IW19	0,596779	0,000000	0,132031	5,08						
P26358	0,000000	0,611812	0,128817	5,08						
P27707	0,248651	0,000000	0,317045	5,08						
P17861	0,607293	0,000000	0,129821	5,08						
Q6ZU35	0,000000	0,000000	0,078847	5,08						
Q92823	0,290946	0,000000	0,271043	5,08						
Q5JQF3	0,078880	0,000000	0,000000	5,08						
Q53T59	0,703422	0,000000	0,112143	5,08						
Q92610	0,738904	0,000000	0,106770	5,08						
O75838	0,447564	0,000000	0,176326	5,08						
Q99877	0,105226	0,000000	0,750050	5,08						
Q9NYJ1	0,328398	0,000000	0,240358	5,08						
Q05481	0,543890	0,000000	0,145139	5,08						
Q9UNP9	0,127397	0,000000	0,620078	5,08						
Q1M187	0,079038	0,000000	0,000000	5,08						
P01570	0,463159	0,000000	0,170651	5,08						
Q9HC36	0,096562	0,000000	0,818552	5,08						
Q8N6G2	0,000000	0,000000	0,079048	5,08						
Q8N7U6	0,275863	0,000000	0,286561	5,08						
Q9P1T0	0,079077	0,000000	0,000000	5,07						
P09038	0,125428	0,898536	0,701788	5,07						
O60303	0,000000	0,000000	0,079098	5,07						
P20073	0,223526	0,000000	0,354209	5,07						
A4D2C0	0,323081	0,000000	0,245078	5,07						
Q68CP5	0,079195	0,000000	0,000000	5,07						
Q9BUG6	0,659867	0,000000	0,120129	5,07						
P80098	0,543536	0,000000	0,145892	5,07						
Q5RKT7	0,079313	0,000000	0,000000	5,07						
O00141	0,216083	0,000000	0,367216	5,07						
Q8N6G5	0,084433	0,000000	0,939885	5,07						
Q86U12	0,079392	0,000000	0,000000	5,07						
Q5MIZ7	0,000000	0,000000	0,079450	5,07						
Q13563	0,955145	0,096416	0,862746	5,07						
Q9BVG3	0,123617	0,000000	0,642879	5,06						
P81534	0,109558	0,000000	0,725542	5,06						
Q8N4Q1	0,000000	0,000000	0,079500	5,06						
Q9UIS9	0,229197	0,696113	0,498343	5,06						
A1A5E3	0,079510	0,000000	0,000000	5,06						
P49585	0,344623	0,000000	0,230765	5,06						
P13984	0,489032	0,605250	0,268732	5,06						
Q7Z3D7	0,079549	0,000000	0,000000	5,06						
Q96PS1	0,000000	0,000000	0,079550	5,06						
O43364	0,547395	0,000000	0,145390	5,06						
O60739	0,219352	0,000000	0,362847	5,06						
Q9HBY8	0,145946	0,000000	0,545550	5,06						
Q5CAJ2	0,079628	0,000000	0,000000	5,06						
O75145	0,444296	0,000000	0,179239	5,06						
Q7L7V1	0,306896	0,000000	0,259492	5,06						
Q9UHA4	0,000000	0,198889	0,400412	5,06						
Q53TS8	0,000000	0,000000	0,079650	5,06						
Q6SJ96	0,593195	0,000000	0,134291	5,06						
Q5SXM5	0,079668	0,000000	0,000000	5,06						
Q96KS0	0,169929	0,000000	0,468963	5,06						
Q9BT92	0,000000	0,000000	0,079701	5,06						
Q8TCQ1	0,135707	0,000000	0,587334	5,06						
Q9NZT1	0,297759	0,000000	0,267728	5,06						
Q13105	0,414524	0,530540	0,362545	5,06						
Q8IYU4	0,427874	0,000000	0,186370	5,06						
Q8IYT2	0,266963	0,000000	0,298714	5,06						
Q9UBK7	0,446422	0,000000	0,178636	5,06						
Q676U5	0,147836	0,000000	0,539624	5,06						
O43307	0,226243	0,000000	0,352652	5,06						
P54257	0,297523	0,621403	0,431599	5,06						
Q6P9H4	0,290001	0,000000	0,275211	5,06						
O43262	0,666719	0,000000	0,119777	5,06						
Q9BSD4	0,000000	0,000000	0,079902	5,05						
O75100	0,079904	0,000000	0,000000	5,05						
Q5VYJ4	0,328949	0,000000	0,243019	5,05						
Q5JPC4	0,079943	0,000000	0,000000	5,05						
Q8NDZ0	0,000000	0,000000	0,079952	5,05						
Q96GC6	0,666759	0,000000	0,119928	5,05						
A6NMP4	0,000000	0,000000	0,080002	5,05						
Q96RS6	0,358603	0,000000	0,223132	5,05						
O00167	0,281967	0,000000	0,283799	5,05						
P01595	0,663963	0,000000	0,120581	5,05						
Q8N5J4	0,363840	0,000000	0,220068	5,05						
Q6IAX7	0,080101	0,000000	0,000000	5,05						
Q99607	0,000000	0,000000	0,080102	5,05						
P63132	0,199819	0,000000	0,400964	5,05						
Q9H2X5	0,080140	0,000000	0,000000	5,05						
Q6PKH6	0,096129	0,000000	0,833718	5,05						
Q9Y6D5	0,000000	0,634528	0,126306	5,05						
Q13890	0,196511	0,000000	0,407845	5,05						
Q9HCF4	0,000000	0,000000	0,080153	5,05						
Q9UQK8	0,080180	0,000000	0,000000	5,05						
Q5T0B9	0,584610	0,000000	0,137153	5,05						
Q8TAG9	0,415193	0,000000	0,193200	5,05						
Q5JUT8	0,080219	0,000000	0,000000	5,05						
P32881	0,253141	0,000000	0,316995	5,05						
Q9UBF9	0,000000	0,769308	0,104309	5,05						
Q13435	0,533336	0,000000	0,150512	5,04						
Q59GE6	0,080298	0,000000	0,000000	5,04						
P55160	0,549325	0,000000	0,146243	5,04						
P20700	0,000000	0,000000	0,080354	5,04						
O75459	0,530697	0,000000	0,151567	5,04						
Q8IYX7	0,000000	0,000000	0,080454	5,04						
Q13217	0,192415	0,000000	0,418240	5,04						
Q96MF7	0,423542	0,000000	0,190036	5,04						
Q9NYB0	0,000000	0,000000	0,080504	5,04						
P07998	0,199779	0,000000	0,402973	5,04						
Q9UI25	0,000000	0,432610	0,186119	5,04						
Q9BY89	0,000000	0,000000	0,080554	5,04						
O00459	0,282873	0,000000	0,284803	5,04						
A3KN83	0,000000	0,000000	0,080605	5,04						
Q8WYA1	0,244516	0,000000	0,330002	5,03						
Q96A08	0,145749	0,000000	0,553636	5,03						
Q8N1T3	0,119718	0,000000	0,674066	5,03						
Q6ZMR3	0,120230	0,000000	0,671203	5,03						
Q8ND99	0,000000	0,000000	0,080705	5,03						
Q03936	0,564683	0,000000	0,142929	5,03						
Q01449	0,141889	0,000000	0,569204	5,03						
Q8IVS2	0,089552	0,000000	0,901969	5,03						
Q02641	0,159729	0,000000	0,505775	5,03						
P78424	0,000000	0,000000	0,080806	5,03						
O60936	0,171386	0,000000	0,471776	5,03						
A8MZF0	0,000000	0,000000	0,080856	5,03						
O43915	0,672863	0,458859	0,262103	5,03						
Q9H4I2	0,570197	0,000000	0,141924	5,03						
Q9HCI6	0,000000	0,000000	0,080956	5,03						
Q8WYK4	0,080967	0,000000	0,000000	5,03						
Q969T4	0,213327	0,000000	0,379671	5,03						
Q5TBA9	0,000000	0,000000	0,081006	5,03						
Q8IVG5	0,000000	0,000000	0,081107	5,02						
Q13232	0,146812	0,000000	0,552481	5,02						
Q14494	0,766786	0,000000	0,105816	5,02						
Q9HBH0	0,193124	0,000000	0,420199	5,02						
P53365	0,255346	0,717819	0,442949	5,02						
Q96PM7	0,000000	0,000000	0,081207	5,02						
Q9Y675	0,997795	0,479556	0,169747	5,02						
Q6ICV4	0,081243	0,000000	0,000000	5,02						
Q6ZUT3	0,000000	0,000000	0,081258	5,02						
Q9NXU5	0,669200	0,000000	0,121485	5,02						
P24539	0,162564	0,000000	0,500402	5,02						
Q96MR6	0,299768	0,000000	0,271495	5,02						
Q9NYQ7	0,174300	0,000000	0,466955	5,02						
Q9NNX1	0,859331	0,000000	0,094717	5,02						
Q9H6Y6	0,081400	0,000000	0,000000	5,02						
Q7Z419	0,212066	0,000000	0,383889	5,02						
Q96IZ6	0,171977	0,000000	0,473383	5,02						
Q6P2D0	0,714370	0,000000	0,114002	5,02						
Q8N7H5	0,000000	0,000000	0,081509	5,01						
P29279	0,756862	0,140838	0,764665	5,01						
Q9Y3I1	0,249793	0,000000	0,326336	5,01						
Q8IVP1	0,081519	0,000000	0,000000	5,01						
P56555	0,685228	0,000000	0,118973	5,01						
Q86WJ1	0,204269	0,000000	0,399508	5,01						
Q5TIA5	0,081637	0,000000	0,000000	5,01						
Q06520	0,259166	0,000000	0,315036	5,01						
Q9NZN4	0,142677	0,000000	0,572318	5,01						
Q96KP6	0,000000	0,000000	0,081659	5,01						
Q13438	0,100618	0,000000	0,811621	5,01						
Q8IZY5	0,000000	0,000000	0,081710	5,01						
P17676	0,701020	0,685512	0,170048	5,01						
Q9GZT4	0,223447	0,000000	0,365860	5,01						
O94826	0,094120	0,000000	0,868873	5,01						
P50876	0,173040	0,000000	0,472630	5,01						
Q99814	0,290868	0,000000	0,281187	5,01						
P43004	0,094987	0,000000	0,861491	5,01						
Q7Z5V9	0,081834	0,000000	0,000000	5,01						
Q3LI83	0,000000	0,000000	0,081860	5,01						
Q6DKI2	0,197732	0,000000	0,414072	5,01						
Q96T35	0,081952	0,000000	0,000000	5,00						
P45379	0,000000	0,000000	0,081961	5,00						
P25789	0,105856	0,000000	0,774357	5,00						
Q9NZ09	0,707085	0,000000	0,115960	5,00						
A8MVM7	0,000000	0,000000	0,082011	5,00						
Q9NPB6	0,262198	0,543160	0,576035	5,00						
Q5TA50	0,290553	0,000000	0,282644	5,00						
Q16568	0,138581	0,000000	0,593009	5,00						
Q5TCH7	0,082188	0,000000	0,000000	5,00						
Q17RG1	0,700272	0,000000	0,117366	5,00						
Q6PF05	0,696373	0,000000	0,118070	5,00						
Q6NR77	0,082227	0,000000	0,000000	5,00						
P13378	0,270823	0,000000	0,303636	5,00						
Q02086	0,630371	0,000000	0,130474	5,00						
Q5JTD0	0,814476	0,000000	0,100994	5,00						
Q5VSK2	0,083212	0,000000	0,988600	5,00						
Q00403	0,448037	0,707723	0,259442	5,00						
Q5TGM5	0,082267	0,000000	0,000000	5,00						
O00401	0,242193	0,737002	0,460928	5,00						
O00159	0,111369	0,000000	0,739002	4,99						
Q2VXS8	0,082306	0,000000	0,000000	4,99						
Q8IX15	0,853227	0,000000	0,096474	4,99						
Q9H2R7	0,082346	0,000000	0,000000	4,99						
Q6XLA1	0,000000	0,000000	0,082362	4,99						
A8K4X9	0,422794	0,194851	0,000000	4,99						
Q6ZMU5	0,134643	0,000000	0,611993	4,99						
Q9Y283	0,330879	0,000000	0,249046	4,99						
P0C2Y1	0,000000	0,000000	0,082413	4,99						
Q6FI23	0,082424	0,000000	0,000000	4,99						
Q8N841	0,000000	0,000000	0,082463	4,99						
Q5TED7	0,082464	0,000000	0,000000	4,99						
Q9GZR7	0,449140	0,000000	0,183608	4,99						
Q2VXS9	0,082503	0,000000	0,000000	4,99						
Q9BXL5	0,000000	0,000000	0,082513	4,99						
P78426	0,464853	0,000000	0,177531	4,99						
Q5T3I7	0,082542	0,000000	0,000000	4,99						
Q14444	0,351120	0,000000	0,235084	4,99						
O94967	0,536447	0,000000	0,153877	4,99						
Q13203	0,366755	0,000000	0,225090	4,99						
Q9Y2H5	0,714567	0,000000	0,115558	4,99						
P40616	0,165597	0,000000	0,498644	4,99						
Q9BQN1	0,255700	0,000000	0,323021	4,99						
Q6GSK2	0,082621	0,000000	0,000000	4,99						
P62266	0,083488	0,000000	0,989654	4,99						
Q9NPH2	0,119679	0,000000	0,690438	4,99						
Q8TDE3	0,290237	0,000000	0,284753	4,99						
P04350	0,238452	0,000000	0,346625	4,99						
P01834	0,000000	0,000000	0,082664	4,99						
Q8WXX5	0,189147	0,000000	0,437224	4,99						
Q6P5Z6	0,082739	0,000000	0,000000	4,98						
Q9Y388	0,308471	0,000000	0,268381	4,98						
Q15291	0,212184	0,000000	0,390267	4,98						
Q8NEF3	0,000000	0,000000	0,082814	4,98						
P56182	0,136691	0,000000	0,605916	4,98						
O15155	0,116410	0,000000	0,711531	4,98						
Q6IAN0	0,116922	0,000000	0,708517	4,98						
O00533	0,149411	0,000000	0,554490	4,98						
O75436	0,228646	0,000000	0,362344	4,98						
Q8N7B1	0,429213	0,000000	0,193100	4,98						
P43378	0,132517	0,000000	0,625502	4,98						
Q9BZX7	0,082897	0,000000	0,000000	4,98						
Q8N8P6	0,000000	0,000000	0,082915	4,98						
Q5VX97	0,082976	0,000000	0,000000	4,98						
O15530	0,148939	0,000000	0,557202	4,98						
Q9H9V4	0,229630	0,000000	0,361491	4,98						
Q99717	0,542787	0,588592	0,259843	4,98						
Q504R3	0,083015	0,000000	0,000000	4,98						
Q5SZJ8	0,000000	0,000000	0,083015	4,98						
P02795	0,387666	0,912166	0,234783	4,98						
Q8NBE8	0,249754	0,000000	0,332463	4,98						
O95479	0,089985	0,000000	0,922810	4,98						
Q8N3F8	0,807348	0,000000	0,102903	4,98						
Q96NW4	0,219549	0,000000	0,378465	4,98						
Q59GG2	0,083094	0,000000	0,000000	4,98						
Q5VWB9	0,083133	0,000000	0,000000	4,97						
B1AJZ1	0,000000	0,000000	0,083166	4,97						
Q59FE1	0,083173	0,000000	0,000000	4,97						
Q5T3J3	0,000000	0,000000	0,083216	4,97						
Q9ULC4	0,137912	0,000000	0,603656	4,97						
Q9NY87	0,457410	0,000000	0,182202	4,97						
Q4ZG48	0,083369	0,000000	0,000000	4,97						
Q9GZY8	0,554523	0,000000	0,150362	4,97						
Q7Z7A4	0,000000	0,000000	0,083417	4,97						
Q9Y692	0,652503	0,000000	0,127863	4,97						
Q53EP3	0,083448	0,000000	0,000000	4,97						
P48745	0,122317	0,000000	0,682252	4,97						
Q8TAD1	0,462608	0,000000	0,180394	4,97						
O15061	0,440239	0,000000	0,189584	4,97						
Q16760	0,254322	0,000000	0,328244	4,97						
P22736	0,324696	0,784957	0,327591	4,97						
Q6ZRC1	0,000000	0,000000	0,083517	4,97						
P17540	0,115859	0,000000	0,720872	4,97						
Q5R3A8	0,083527	0,000000	0,000000	4,97						
Q5VUG0	0,678967	0,000000	0,123041	4,96						
Q9P232	0,722049	0,155477	0,744375	4,96						
Q5T7G6	0,083566	0,000000	0,000000	4,96						
Q9Y284	0,444099	0,000000	0,188228	4,96						
P55075	0,182885	0,559818	0,816543	4,96						
Q8WWB5	0,000000	0,000000	0,083618	4,96						
Q9UII6	0,165282	0,000000	0,506027	4,96						
Q9Y5V3	0,582405	0,000000	0,143632	4,96						
Q59GT6	0,083684	0,000000	0,000000	4,96						
Q86VW1	0,099870	0,000000	0,837987	4,96						
P53367	0,651715	0,000000	0,128465	4,96						
Q7Z4K8	0,141456	0,000000	0,591904	4,96						
Q5TEZ4	0,000000	0,000000	0,083769	4,96						
Q99929	0,149017	0,000000	0,562224	4,96						
Q569K6	0,000000	0,000000	0,083819	4,96						
Q6ZZB6	0,083842	0,000000	0,000000	4,96						
Q8IYA2	0,000000	0,000000	0,083869	4,96						
A6NIV6	0,331075	0,000000	0,253365	4,96						
Q8IV53	0,532312	0,000000	0,157644	4,96						
Q6VEP2	0,000000	0,000000	0,083919	4,96						
A4D1E1	0,000000	0,000000	0,083969	4,95						
Q04206	0,221478	0,000000	0,379721	4,95						
A8MUL3	0,000000	0,000000	0,084120	4,95						
P31483	0,144922	0,000000	0,580454	4,95						
Q14651	0,302091	0,000000	0,278576	4,95						
P07476	0,304808	0,961636	0,287164	4,95						
Q86UY5	0,255661	0,000000	0,329349	4,95						
O14508	0,174812	0,000000	0,482222	4,95						
A6NLD4	0,000000	0,084301	0,000000	4,95						
Q9NQZ3	0,000000	0,000000	0,084321	4,95						
Q13705	0,095735	0,000000	0,880976	4,95						
Q9UEF7	0,085338	0,000000	0,988349	4,95						
A0AV46	0,084393	0,000000	0,000000	4,94						
Q9UHP7	0,134722	0,000000	0,626456	4,94						
O75366	0,132320	0,000000	0,638057	4,94						
O75791	0,191706	0,000000	0,440589	4,94						
Q9BV38	0,263498	0,000000	0,320560	4,94						
O96007	0,000000	0,000000	0,084472	4,94						
Q13614	0,000000	0,000000	0,084522	4,94						
A0N0K6	0,084551	0,000000	0,000000	4,94						
Q96QF0	0,985980	0,000000	0,085777	4,94						
Q9H668	0,174615	0,000000	0,484431	4,94						
Q8IYM0	0,000000	0,000000	0,084622	4,94						
Q549T6	0,084630	0,000000	0,000000	4,94						
Q8NFW5	0,284567	0,000000	0,297459	4,94						
P62913	0,353877	0,244321	0,979108	4,94						
Q9Y233	0,125310	0,000000	0,675974	4,94						
Q4KN68	0,000000	0,000000	0,084723	4,94						
Q8IZ20	0,626236	0,000000	0,135295	4,94						
Q6IPL9	0,084748	0,000000	0,000000	4,94						
Q96P63	0,276690	0,000000	0,306348	4,94						
A8MTZ7	0,000000	0,000000	0,084773	4,94						
Q8TCG1	0,600165	0,000000	0,141272	4,94						
Q5HY55	0,084787	0,000000	0,000000	4,94						
Q9UH73	0,237979	0,000000	0,356368	4,93						
Q5TI62	0,084827	0,000000	0,000000	4,93						
Q9NP72	0,150711	0,000000	0,562927	4,93						
Q96EV8	0,000000	0,000000	0,084873	4,93						
Q9UEU0	0,180207	0,000000	0,471073	4,93						
Q9HC38	0,102036	0,000000	0,832011	4,93						
Q9NUL3	0,256685	0,000000	0,330806	4,93						
Q9NWG8	0,084945	0,000000	0,000000	4,93						
Q96F63	0,000000	0,000000	0,084974	4,93						
Q7Z2K2	0,084984	0,000000	0,000000	4,93						
Q6PJ69	0,134762	0,000000	0,630775	4,93						
Q9Y678	0,356437	0,000000	0,238499	4,93						
Q6S380	0,085023	0,000000	0,000000	4,93						
Q13885	0,238373	0,000000	0,357021	4,93						
Q9H6F5	0,276139	0,000000	0,308206	4,93						
Q9BZ95	0,000000	0,000000	0,085125	4,93						
Q9UL62	0,168196	0,000000	0,506278	4,93						
Q9NZR1	0,465089	0,000000	0,183106	4,93						
Q9BZD3	0,000000	0,000000	0,085175	4,93						
Q9Y6M1	0,185839	0,000000	0,458417	4,93						
Q5TB30	0,321939	0,000000	0,264665	4,93						
Q9H9S4	0,576340	0,000000	0,147851	4,93						
Q8IXC7	0,085220	0,000000	0,000000	4,93						
Q9NWB7	0,393652	0,000000	0,216503	4,92						
P49643	0,255425	0,000000	0,333869	4,92						
Q16548	0,204623	0,000000	0,416784	4,92						
Q9BTD8	0,139527	0,000000	0,611239	4,92						
Q8NDG6	0,144370	0,000000	0,590749	4,92						
Q8TBY0	0,373449	0,000000	0,228455	4,92						
Q9GZV5	0,530225	0,000000	0,160908	4,92						
O15294	0,355649	0,000000	0,239956	4,92						
P01877	0,768007	0,000000	0,111139	4,92						
Q8IWB9	0,000000	0,000000	0,085376	4,92						
Q9BVC5	0,526838	0,000000	0,162063	4,92						
O00418	0,212775	0,000000	0,401316	4,92						
O14770	0,290434	0,000000	0,294094	4,92						
Q86YB8	0,098767	0,000000	0,864956	4,92						
Q8N137	0,000000	0,000000	0,085476	4,92						
Q5D862	0,348679	0,000000	0,245179	4,92						
Q86XT4	0,144804	0,000000	0,590398	4,92						
Q53YA2	0,085496	0,000000	0,000000	4,92						
P60328	0,000000	0,000000	0,085526	4,92						
Q2Q1W2	0,149923	0,000000	0,570611	4,92						
Q9UHB0	0,085575	0,000000	0,000000	4,92						
Q8WUM4	0,000000	0,000000	0,085577	4,92						
O15194	0,178317	0,000000	0,480062	4,92						
Q5T3I6	0,085614	0,000000	0,000000	4,92						
P05452	0,126688	0,000000	0,675874	4,92						
A2RUB1	0,000000	0,000000	0,085627	4,92						
Q70EK8	0,816288	0,000000	0,104912	4,92						
O14657	0,107431	0,000000	0,797157	4,92						
Q9NZV7	0,671799	0,000000	0,127511	4,91						
Q9BWT6	0,320521	0,000000	0,267276	4,91						
Q9H2G9	0,460048	0,000000	0,186270	4,91						
P17706	0,135785	0,000000	0,631127	4,91						
Q495Y8	0,000000	0,000000	0,085727	4,91						
P57053	0,116686	0,000000	0,734733	4,91						
Q04695	0,323042	0,000000	0,265418	4,91						
Q8N111	0,165203	0,000000	0,519034	4,91						
Q8TDX7	0,202103	0,000000	0,424417	4,91						
Q6UXS9	0,245146	0,000000	0,350141	4,91						
P08567	0,125350	0,000000	0,684813	4,91						
Q9GZV1	0,341826	0,481070	0,522047	4,91						
Q9NPB8	0,178671	0,000000	0,480564	4,91						
Q8NB12	0,122435	0,000000	0,701436	4,91						
Q8N684	0,327689	0,000000	0,262204	4,91						
Q56NI9	0,000000	0,000000	0,085928	4,91						
P24928	0,561375	0,000000	0,153074	4,91						
Q59EG3	0,085969	0,000000	0,000000	4,91						
P14653	0,414563	0,000000	0,207463	4,91						
P78563	0,241523	0,000000	0,356117	4,91						
Q9NZH5	0,369551	0,000000	0,232774	4,91						
Q99447	0,100894	0,000000	0,852652	4,91						
Q12860	0,105974	0,000000	0,811822	4,91						
Q5BKY1	0,543221	0,000000	0,158447	4,91						
P60008	0,149529	0,000000	0,575984	4,90						
Q96Q77	0,757768	0,000000	0,113700	4,90						
P10620	0,188241	0,000000	0,457764	4,90						
Q8N433	0,086205	0,000000	0,000000	4,90						
Q9H7T9	0,403891	0,000000	0,213439	4,90						
Q9Y6Z7	0,090379	0,000000	0,954299	4,90						
A4D1S0	0,169220	0,000000	0,509843	4,90						
Q96GW7	0,115819	0,000000	0,744928	4,90						
Q9HCK0	0,512267	0,000000	0,168441	4,90						
Q8TE82	0,267751	0,000000	0,322268	4,90						
Q6NUN7	0,985350	0,000000	0,087585	4,90						
P41214	0,171150	0,000000	0,504319	4,90						
Q5T248	0,086323	0,000000	0,000000	4,90						
Q9BT40	0,129563	0,000000	0,666332	4,90						
Q9NY72	0,141535	0,000000	0,610135	4,90						
Q5T0U0	0,000000	0,000000	0,086380	4,90						
Q9UKC9	0,227582	0,000000	0,379620	4,90						
Q5QP88	0,086402	0,000000	0,000000	4,90						
Q9BTE0	0,211909	0,000000	0,407744	4,90						
Q5VZW8	0,086441	0,000000	0,000000	4,90						
Q96PV0	0,263537	0,000000	0,328043	4,90						
Q5VV17	0,405466	0,000000	0,213238	4,90						
Q5VZB3	0,086481	0,000000	0,000000	4,90						
Q6P597	0,381247	0,000000	0,226848	4,90						
P55036	0,396093	0,000000	0,218411	4,90						
Q8IWF7	0,275391	0,000000	0,314182	4,89						
A5D8T8	0,102784	0,000000	0,841854	4,89						
Q99598	0,126295	0,000000	0,685165	4,89						
Q8NEV1	0,086559	0,000000	0,000000	4,89						
Q9Y2M0	0,677352	0,000000	0,127812	4,89						
Q9NUQ3	0,000000	0,000000	0,086581	4,89						
Q9Y608	0,908361	0,000000	0,095319	4,89						
P14619	0,119561	0,000000	0,724237	4,89						
O95626	0,665105	0,000000	0,130223	4,89						
A8K031	0,086638	0,000000	0,000000	4,89						
P17936	0,147875	0,000000	0,585928	4,89						
B1AQT3	0,086677	0,000000	0,000000	4,89						
Q96AY4	0,770842	0,000000	0,112445	4,89						
Q9H596	0,484464	0,000000	0,178988	4,89						
Q9HAP6	0,146379	0,000000	0,592407	4,89						
B1AQT4	0,086717	0,000000	0,000000	4,89						
O00519	0,095932	0,000000	0,904078	4,89						
Q49A88	0,000000	0,000000	0,086732	4,89						
Q05DQ6	0,086756	0,000000	0,000000	4,89						
O43505	0,098177	0,000000	0,883889	4,89						
Q15011	0,344150	0,000000	0,252160	4,89						
Q9Y605	0,000000	0,000000	0,086782	4,89						
Q5JX02	0,086796	0,000000	0,000000	4,89						
P08758	0,292088	0,000000	0,297258	4,89						
Q71VN3	0,086835	0,000000	0,000000	4,89						
Q9UGR2	0,151380	0,000000	0,573674	4,89						
Q96EI4	0,086874	0,000000	0,000000	4,89						
Q8NA72	0,000000	0,000000	0,086882	4,89						
O43813	0,137046	0,000000	0,634090	4,89						
Q8TF01	0,000000	0,000000	0,086933	4,89						
Q9H4M9	0,151813	0,000000	0,572770	4,88						
O75822	0,187335	0,000000	0,464243	4,88						
A4D1W7	0,086992	0,000000	0,000000	4,88						
A1L020	0,148545	0,000000	0,585677	4,88						
Q8IXA5	0,213642	0,000000	0,407242	4,88						
Q9NX55	0,419801	0,000000	0,207262	4,88						
Q5JXM5	0,087032	0,000000	0,000000	4,88						
Q6VEP3	0,000000	0,000000	0,087033	4,88						
Q5W0Q7	0,675541	0,000000	0,128867	4,88						
Q69YJ1	0,217895	0,000000	0,399608	4,88						
Q8N0V3	0,180562	0,000000	0,482523	4,88						
Q9Y6R6	0,342614	0,000000	0,254319	4,88						
Q9Y3D0	0,446737	0,000000	0,195058	4,88						
Q5HY57	0,087150	0,000000	0,000000	4,88						
Q16342	0,243453	0,000000	0,357975	4,88						
Q71RC2	0,637302	0,000000	0,136802	4,88						
Q5QPP2	0,087189	0,000000	0,000000	4,88						
Q86Y01	0,142362	0,838970	0,730012	4,88						
Q8WV41	0,337967	0,000000	0,258035	4,88						
Q8N2N5	0,087229	0,000000	0,000000	4,88						
Q13075	0,522703	0,000000	0,166884	4,88						
P24386	0,000000	0,000000	0,087234	4,88						
O75570	0,253495	0,000000	0,344215	4,88						
Q9UNT1	0,450400	0,000000	0,193803	4,88						
Q9UN30	0,617454	0,000000	0,141422	4,88						
A6NDM6	0,000000	0,087330	0,000000	4,88						
Q1M186	0,087347	0,000000	0,000000	4,88						
Q8TDD2	0,259087	0,000000	0,337234	4,88						
Q4KMX7	0,000000	0,000000	0,087384	4,87						
Q5QP39	0,087386	0,000000	0,000000	4,87						
Q9NQM4	0,000000	0,000000	0,087435	4,87						
A1L167	0,273816	0,000000	0,319405	4,87						
O95661	0,224038	0,689551	0,566141	4,87						
Q6ZMD7	0,087465	0,000000	0,000000	4,87						
O94760	0,151183	0,000000	0,578546	4,87						
P63098	0,362698	0,000000	0,241161	4,87						
Q3YEC7	0,385382	0,000000	0,226999	4,87						
Q08257	0,109125	0,000000	0,801728	4,87						
Q9HAV5	0,192967	0,000000	0,453495	4,87						
Q9BTE1	0,205490	0,000000	0,426225	4,87						
O43309	0,488954	0,000000	0,179138	4,87						
P22303	0,102154	0,000000	0,857674	4,87						
Q53QW1	0,000000	0,000000	0,087636	4,87						
Q6ZR37	0,240066	0,000000	0,365056	4,87						
Q7Z7G0	0,715867	0,000000	0,122439	4,87						
A6NH57	0,000000	0,000000	0,087686	4,87						
Q9P134	0,087701	0,000000	0,000000	4,87						
A6NKG5	0,000000	0,000000	0,087736	4,87						
Q14626	0,099713	0,000000	0,880123	4,87						
Q6ZP09	0,087780	0,000000	0,000000	4,87						
Q6V1P9	0,669988	0,000000	0,131027	4,87						
Q9NZH6	0,426456	0,000000	0,205906	4,87						
Q59F08	0,087819	0,000000	0,000000	4,87						
Q9HDB5	0,143189	0,000000	0,613399	4,86						
O15287	0,000000	0,146896	0,598031	4,86						
P07996	0,136967	0,000000	0,641573	4,86						
Q8N2Z9	0,000000	0,000000	0,087887	4,86						
Q8TDJ5	0,087898	0,000000	0,000000	4,86						
Q5CZA5	0,272201	0,000000	0,322971	4,86						
Q9P086	0,000000	0,000000	0,087937	4,86						
Q9GZN2	0,617611	0,419485	0,339594	4,86						
A6NHP3	0,000000	0,000000	0,087987	4,86						
Q9C0B9	0,375418	0,000000	0,234431	4,86						
O76014	0,407593	0,000000	0,215950	4,86						
Q53TN1	0,088056	0,000000	0,000000	4,86						
Q2TU77	0,088095	0,000000	0,000000	4,86						
Q8NHP6	0,486866	0,000000	0,180946	4,86						
Q15797	0,337022	0,000000	0,261450	4,86						
O15156	0,454456	0,000000	0,193953	4,86						
Q6ZUT1	0,551451	0,000000	0,159904	4,86						
Q9UHU1	0,000000	0,000000	0,088188	4,86						
Q06F08	0,088213	0,000000	0,000000	4,86						
Q9ULJ7	0,491907	0,000000	0,179389	4,86						
P16118	0,164140	0,000000	0,537666	4,86						
Q8IWA6	0,000000	0,000000	0,088288	4,85						
Q96D38	0,088292	0,000000	0,000000	4,85						
Q9H9L7	0,756823	0,000000	0,116714	4,85						
P16870	0,269602	0,391217	0,837585	4,85						
Q58FG0	0,199504	0,000000	0,443049	4,85						
Q13748	0,238294	0,000000	0,370982	4,85						
A1L1B7	0,088410	0,000000	0,000000	4,85						
Q3B8N2	0,223487	0,000000	0,395641	4,85						
Q14586	0,499508	0,000000	0,177029	4,85						
P21941	0,090694	0,000000	0,975040	4,85						
A6NCZ7	0,088450	0,000000	0,000000	4,85						
A8MPQ8	0,088489	0,000000	0,000000	4,85						
Q16696	0,094435	0,000000	0,937274	4,85						
Q5JPS9	0,088528	0,000000	0,000000	4,85						
O75400	0,000000	0,000000	0,088540	4,85						
Q9UDX3	0,319104	0,000000	0,277471	4,85						
Q6NX58	0,088568	0,000000	0,000000	4,85						
Q5JSS6	0,000000	0,000000	0,088590	4,85						
Q6PJT7	0,936479	0,000000	0,094616	4,85						
Q5SQT9	0,088607	0,000000	0,000000	4,85						
Q8WVL7	0,311700	0,000000	0,284301	4,85						
Q70SY1	0,950262	0,000000	0,093260	4,85						
Q9H501	0,000000	0,000000	0,088640	4,85						
P52566	0,182452	0,000000	0,486039	4,85						
Q9NYQ8	0,088686	0,000000	0,000000	4,85						
Q16630	0,116213	0,000000	0,763560	4,84						
A2A3L6	0,109085	0,000000	0,813630	4,84						
Q9C0D3	0,606073	0,000000	0,146495	4,84						
Q8IVW4	0,217265	0,000000	0,408799	4,84						
Q494X3	0,453668	0,000000	0,195812	4,84						
Q9P0A0	0,088843	0,000000	0,000000	4,84						
Q03154	0,222069	0,000000	0,400211	4,84						
Q5FBW8	0,088883	0,000000	0,000000	4,84						
Q8WYQ9	0,368487	0,000000	0,241211	4,84						
O60285	0,228252	0,000000	0,389514	4,84						
Q155Q3	0,572166	0,000000	0,155484	4,84						
Q9UJG1	0,201788	0,000000	0,440940	4,84						
Q969T9	0,233647	0,000000	0,381227	4,84						
Q7Z569	0,000000	0,000000	0,089092	4,84						
A4FU99	0,089119	0,000000	0,000000	4,84						
Q75MX9	0,089158	0,000000	0,000000	4,83						
Q9H2S9	0,529083	0,000000	0,168542	4,83						
Q86TP8	0,089198	0,000000	0,000000	4,83						
Q9NSP4	0,193045	0,000000	0,462083	4,83						
Q9H0R8	0,194857	0,000000	0,457915	4,83						
O15060	0,532273	0,000000	0,167638	4,83						
A4D1T7	0,089237	0,000000	0,000000	4,83						
Q7L0X2	0,000000	0,000000	0,089243	4,83						
P58005	0,319813	0,000000	0,279329	4,83						
B2R6M2	0,000000	0,089349	0,000000	4,83						
Q86UZ6	0,443823	0,000000	0,201386	4,83						
Q8IYB4	0,326980	0,000000	0,273403	4,83						
Q6IBS0	0,222345	0,000000	0,402069	4,83						
P05549	0,907809	0,283695	0,347228	4,83						
Q8N8L9	0,089434	0,000000	0,000000	4,83						
Q1XH10	0,000000	0,000000	0,089444	4,83						
Q9UPQ4	0,115426	0,000000	0,774960	4,83						
Q68CL5	0,396330	0,000000	0,225743	4,83						
Q12824	0,000000	0,460374	0,194405	4,83						
Q96DT0	0,142795	0,000000	0,626808	4,83						
Q9GZN7	0,428740	0,000000	0,208769	4,83						
P25208	0,504352	0,885916	0,200482	4,83						
Q9HAV0	0,136652	0,000000	0,655735	4,82						
Q9NQW1	0,300280	0,000000	0,298463	4,82						
Q9NR21	0,292167	0,000000	0,306900	4,82						
Q8IZT8	0,095617	0,000000	0,938078	4,82						
Q6P4R8	0,000000	0,000000	0,089745	4,82						
Q9P2F9	0,459694	0,000000	0,195259	4,82						
O95237	0,240854	0,000000	0,372790	4,82						
Q9NRC8	0,127712	0,000000	0,703094	4,82						
Q0VF47	0,000000	0,000000	0,089795	4,82						
Q9P0W5	0,342338	0,000000	0,262354	4,82						
P49588	0,150199	0,000000	0,597981	4,82						
Q96TA1	0,343914	0,000000	0,261199	4,82						
Q9UGU0	0,000000	0,000000	0,089845	4,82						
Q8TBB0	0,487260	0,000000	0,184411	4,82						
Q9H9G7	0,112748	0,000000	0,797710	4,82						
Q9BVA1	0,238412	0,000000	0,377260	4,82						
P24855	0,136258	0,000000	0,660104	4,82						
O94822	0,000000	0,000000	0,089946	4,82						
Q9NQG5	0,704879	0,000000	0,127611	4,82						
Q9UPV7	0,442051	0,000000	0,203696	4,81						
Q9NRM2	0,677313	0,000000	0,132985	4,81						
Q6NS92	0,000000	0,000000	0,090096	4,81						
Q86SG5	0,507935	0,000000	0,177431	4,81						
Q53GG5	0,292522	0,000000	0,308357	4,81						
Q53QE7	0,090222	0,000000	0,000000	4,81						
Q96S86	0,131650	0,000000	0,685566	4,81						
Q9H2Y7	0,534636	0,000000	0,168843	4,81						
Q9H633	0,329067	0,000000	0,274357	4,81						
Q8WU68	0,654905	0,000000	0,137857	4,81						
Q5JP00	0,090300	0,000000	0,000000	4,81						
Q53HC5	0,146458	0,000000	0,617166	4,81						
Q567Q0	0,090419	0,000000	0,000000	4,81						
Q9NSQ6	0,090458	0,000000	0,000000	4,81						
Q96FC7	0,648013	0,000000	0,139614	4,81						
P19105	0,144528	0,000000	0,626306	4,80						
Q96L42	0,249242	0,000000	0,363198	4,80						
Q5H9K5	0,638286	0,000000	0,141824	4,80						
Q6ZS32	0,090537	0,000000	0,000000	4,80						
A1L4Q0	0,090616	0,000000	0,000000	4,80						
Q86UA1	0,693813	0,000000	0,130625	4,80						
P55327	0,365888	0,000000	0,247740	4,80						
P24844	0,148466	0,000000	0,610988	4,80						
O43929	0,174891	0,000000	0,518883	4,80						
Q30KQ8	0,000000	0,000000	0,090749	4,80						
Q8IY31	0,839365	0,000000	0,108126	4,80						
Q5TBR1	0,090773	0,000000	0,000000	4,80						
Q9C0E4	0,385776	0,000000	0,235386	4,80						
Q96BU1	0,000000	0,000000	0,090850	4,80						
A2V838	0,000000	0,090863	0,000000	4,80						
O15225	0,646202	0,000000	0,140619	4,80						
Q13046	0,416256	0,000000	0,218311	4,80						
Q59F30	0,090891	0,000000	0,000000	4,80						
P54792	0,220061	0,000000	0,413067	4,80						
A6NI28	0,000000	0,000000	0,090900	4,80						
Q8IYN0	0,721025	0,000000	0,126105	4,80						
Q96MY1	0,000000	0,000000	0,090950	4,79						
P45844	0,095696	0,000000	0,950683	4,79						
Q8NB16	0,306305	0,000000	0,297157	4,79						
P20671	0,092466	0,000000	0,984482	4,79						
Q2LAE2	0,091049	0,000000	0,000000	4,79						
Q9BQE9	0,000000	0,000000	0,091101	4,79						
P04080	0,000000	0,000000	0,091151	4,79						
Q9UNN4	0,000000	0,000000	0,091201	4,79						
Q9BXW9	0,000000	0,467441	0,195108	4,79						
P04921	0,000000	0,228168	0,399759	4,79						
Q6IPE9	0,091246	0,000000	0,000000	4,79						
O43295	0,368763	0,000000	0,247439	4,79						
Q9UKI2	0,243689	0,000000	0,374448	4,79						
Q32MJ9	0,091285	0,000000	0,000000	4,79						
P59037	0,000000	0,000000	0,091352	4,79						
P78545	0,337455	0,000000	0,270791	4,79						
Q9BZ68	0,236286	0,000000	0,386752	4,79						
Q5HYW3	0,804474	0,000000	0,113600	4,79						
Q5T6G6	0,091403	0,000000	0,000000	4,79						
Q05CZ1	0,091443	0,000000	0,000000	4,78						
Q9UPP1	0,000000	0,000000	0,091452	4,78						
Q9BZL0	0,091482	0,000000	0,000000	4,78						
Q8TEN7	0,091521	0,000000	0,000000	4,78						
Q5T8Z2	0,091600	0,000000	0,000000	4,78						
Q6ZYL4	0,000000	0,000000	0,091603	4,78						
O94818	0,874375	0,000000	0,104811	4,78						
Q8N9U0	0,728075	0,000000	0,125904	4,78						
P60370	0,000000	0,000000	0,091703	4,78						
Q9BWT3	0,562005	0,000000	0,163218	4,78						
Q8TCR7	0,091758	0,000000	0,000000	4,78						
Q99878	0,101327	0,000000	0,905836	4,78						
Q06730	0,664474	0,000000	0,138158	4,78						
Q9NZW4	0,000000	0,000000	0,091804	4,78						
Q6PKG0	0,404167	0,000000	0,227149	4,78						
Q8N448	0,352814	0,000000	0,260295	4,78						
Q5BKX8	0,000000	0,000000	0,091854	4,78						
Q9HCE7	0,101642	0,000000	0,903877	4,77						
A5YW33	0,000000	0,091873	0,000000	4,77						
Q9UKL6	0,218525	0,000000	0,420601	4,77						
Q5JXM6	0,091915	0,000000	0,000000	4,77						
O94806	0,360336	0,000000	0,255123	4,77						
Q99731	0,185366	0,000000	0,495982	4,77						
Q96IJ6	0,129130	0,000000	0,712033	4,77						
Q16787	0,000000	0,000000	0,091955	4,77						
Q9UKK9	0,163982	0,000000	0,560868	4,77						
P47928	0,345450	0,000000	0,266272	4,77						
Q8ND61	0,000000	0,000000	0,092055	4,77						
Q9NY59	0,180995	0,000000	0,508638	4,77						
Q96M91	0,000000	0,000000	0,092105	4,77						
Q3ZTT3	0,092112	0,000000	0,000000	4,77						
P46782	0,372622	0,000000	0,247238	4,77						
Q8N9V6	0,491671	0,000000	0,187425	4,77						
Q9HCB6	0,183239	0,000000	0,503063	4,77						
Q8TEK3	0,000000	0,000000	0,092206	4,77						
Q05084	0,529674	0,000000	0,174116	4,77						
P27539	0,115504	0,000000	0,798714	4,77						
O60292	0,566967	0,000000	0,162816	4,77						
Q92886	0,349939	0,000000	0,263811	4,77						
Q96L96	0,301461	0,000000	0,306298	4,76						
Q6IB29	0,092348	0,000000	0,000000	4,76						
P50583	0,213917	0,000000	0,431900	4,76						
Q9NP77	0,383492	0,000000	0,240960	4,76						
Q3KR37	0,634821	0,000000	0,145691	4,76						
P22891	0,141929	0,000000	0,651768	4,76						
O95136	0,107116	0,000000	0,863700	4,76						
Q13888	0,473634	0,275114	0,710074	4,76						
P55199	0,339345	0,000000	0,272800	4,76						
P39905	0,203363	0,840485	0,541633	4,76						
Q5JNZ9	0,092585	0,000000	0,000000	4,76						
Q96FQ6	0,665065	0,000000	0,139213	4,76						
Q8N4P3	0,311897	0,000000	0,297107	4,76						
Q6UW15	0,131572	0,000000	0,704701	4,76						
O43423	0,308392	0,000000	0,300673	4,76						
P49773	0,161580	0,000000	0,573875	4,76						
Q9BTP7	0,308550	0,000000	0,300824	4,75						
Q9BWW0	0,092821	0,000000	0,000000	4,75						
O95361	0,778915	0,000000	0,119174	4,75						
Q14157	0,648092	0,000000	0,143280	4,75						
Q9H098	0,000000	0,000000	0,092859	4,75						
Q5VUA4	0,000000	0,000000	0,092959	4,75						
Q92935	0,097074	0,000000	0,957915	4,75						
Q13237	0,140235	0,000000	0,663319	4,75						
Q9NSK0	0,200685	0,000000	0,463590	4,75						
Q14206	0,690072	0,000000	0,134843	4,75						
Q96MY7	0,000000	0,000000	0,093059	4,75						
Q8TF30	0,544796	0,000000	0,170952	4,75						
Q969Z2	0,093136	0,000000	0,000000	4,75						
O94772	0,156224	0,000000	0,596274	4,75						
Q9NUX5	0,474304	0,000000	0,196414	4,75						
Q9BUL2	0,093175	0,000000	0,000000	4,75						
O43151	0,000000	0,000000	0,093210	4,75						
Q99676	0,437168	0,000000	0,213288	4,75						
P10914	0,415114	0,801111	0,280434	4,74						
O14745	0,404245	0,000000	0,230816	4,74						
P51148	0,257315	0,000000	0,362796	4,74						
P01611	0,670224	0,000000	0,139313	4,74						
Q5U0E9	0,093372	0,000000	0,000000	4,74						
P52758	0,165951	0,000000	0,562676	4,74						
P23527	0,126728	0,000000	0,737093	4,74						
P80511	0,327531	0,000000	0,285205	4,74						
P22362	0,524121	0,000000	0,178234	4,74						
Q5MJ68	0,810972	0,000000	0,115207	4,74						
Q5JXC2	0,000000	0,000000	0,093461	4,74						
O96001	0,571614	0,000000	0,163620	4,74						
O43187	0,200016	0,000000	0,467708	4,74						
Q9H3U1	0,108928	0,000000	0,858980	4,74						
Q9BUD7	0,093569	0,000000	0,000000	4,74						
Q6ZN92	0,374316	0,000000	0,250000	4,74						
P43361	0,000000	0,000000	0,093612	4,74						
Q14833	0,096405	0,000000	0,971073	4,74						
Q6PEY2	0,238333	0,000000	0,392828	4,74						
P01600	0,653842	0,000000	0,143230	4,74						
Q92743	0,107156	0,000000	0,874096	4,74						
Q8IZ41	0,223014	0,000000	0,420048	4,74						
P53816	0,166896	0,000000	0,561420	4,74						
P04628	0,101603	0,000000	0,923061	4,73						
Q9GZV8	0,369748	0,000000	0,253767	4,73						
P68363	0,238255	0,000000	0,393833	4,73						
P15515	0,591462	0,511863	0,310014	4,73						
A6NJ88	0,000000	0,000000	0,093913	4,73						
Q6FG50	0,093924	0,000000	0,000000	4,73						
Q9HAU8	0,222739	0,000000	0,421706	4,73						
Q6PL24	0,000000	0,000000	0,093963	4,73						
Q8IWE4	0,213405	0,000000	0,440337	4,73						
Q6ZW61	0,604655	0,000000	0,155434	4,73						
A1Z1Q3	0,577324	0,000000	0,162917	4,73						
Q5SQP8	0,094081	0,000000	0,000000	4,73						
Q9H6L4	0,680345	0,000000	0,138359	4,73						
Q96A65	0,000000	0,000000	0,094164	4,73						
Q86U70	0,612452	0,000000	0,153827	4,72						
Q96PK6	0,157484	0,000000	0,598433	4,72						
Q7Z451	0,094317	0,000000	0,000000	4,72						
P22492	0,147009	0,000000	0,641673	4,72						
Q96KT1	0,094357	0,000000	0,000000	4,72						
Q6PI97	0,000000	0,000000	0,094365	4,72						
P29084	0,144410	0,000000	0,653626	4,72						
Q9BWW2	0,094396	0,000000	0,000000	4,72						
Q96ND8	0,693538	0,000000	0,136149	4,72						
Q9UIY3	0,203166	0,000000	0,464795	4,72						
Q8NBX0	0,117080	0,000000	0,806750	4,72						
Q96A58	0,138975	0,000000	0,679992	4,72						
P08100	0,000000	0,129732	0,728505	4,72						
Q9NU23	0,000000	0,000000	0,094516	4,72						
P48443	0,584571	0,000000	0,161712	4,72						
Q9Y6B5	0,094554	0,000000	0,000000	4,72						
Q9NR71	0,110306	0,000000	0,857222	4,72						
O14668	0,232859	0,000000	0,406187	4,72						
Q8WYK1	0,107471	0,000000	0,880675	4,72						
O00442	0,128067	0,000000	0,739102	4,72						
Q96SW2	0,000000	0,000000	0,094667	4,71						
Q96SF2	0,094711	0,000000	0,000000	4,71						
Q9UL03	0,407514	0,000000	0,232473	4,71						
Q01081	0,168787	0,000000	0,561470	4,71						
Q9P0N8	0,119009	0,000000	0,796354	4,71						
Q96PY5	0,000000	0,000000	0,094817	4,71						
Q6IB39	0,094829	0,000000	0,000000	4,71						
P09017	0,712755	0,000000	0,133086	4,71						
Q59FC3	0,418541	0,226653	0,000000	4,71						
Q96N16	0,000000	0,000000	0,094867	4,71						
Q6IAT9	0,094869	0,000000	0,000000	4,71						
Q9BTB3	0,094908	0,000000	0,000000	4,71						
Q9H3H9	0,150750	0,000000	0,629620	4,71						
Q9Y561	0,218210	0,000000	0,435115	4,71						
Q9NVL8	0,561533	0,000000	0,169094	4,71						
Q8WTQ7	0,152325	0,000000	0,623443	4,71						
P02778	0,523530	0,904594	0,200583	4,71						
O43572	0,444847	0,000000	0,213640	4,71						
Q5QJ38	0,663805	0,000000	0,143180	4,71						
Q6PIW4	0,267908	0,000000	0,354811	4,71						
Q5STP7	0,095066	0,000000	0,000000	4,71						
P62263	0,101091	0,000000	0,940488	4,71						
Q13126	0,198716	0,000000	0,478505	4,71						
P50120	0,830898	0,190813	0,599789	4,71						
A3EXL0	0,095105	0,000000	0,000000	4,71						
O14907	0,190761	0,000000	0,498895	4,70						
Q86XC7	0,095184	0,000000	0,000000	4,70						
Q96BN6	0,906037	0,000000	0,105062	4,70						
Q7Z3E5	0,502855	0,000000	0,189333	4,70						
O14990	0,360060	0,000000	0,264564	4,70						
Q9BTN8	0,095302	0,000000	0,000000	4,70						
Q03924	0,384791	0,000000	0,247790	4,70						
P09429	0,182137	0,000000	0,523604	4,70						
Q8N123	0,000000	0,000000	0,095370	4,70						
O43414	0,147954	0,000000	0,644687	4,70						
Q5SRH9	0,218761	0,000000	0,436069	4,70						
Q96NT1	0,985823	0,000000	0,096776	4,70						
P62304	0,165872	0,000000	0,575432	4,70						
Q8WUD1	0,215571	0,000000	0,442849	4,70						
Q92527	0,162643	0,000000	0,587083	4,70						
Q541G6	0,095499	0,000000	0,000000	4,70						
P51178	0,144174	0,000000	0,662616	4,70						
Q6ICP4	0,095538	0,000000	0,000000	4,70						
Q9UBU9	0,172961	0,000000	0,552431	4,70						
A6NC98	0,000000	0,000000	0,095571	4,70						
Q96JF6	0,647619	0,000000	0,147700	4,69						
Q8NAA4	0,099949	0,000000	0,957413	4,69						
Q9BYE2	0,358248	0,000000	0,267125	4,69						
Q9NR20	0,458197	0,000000	0,208869	4,69						
Q9Y343	0,399992	0,000000	0,239303	4,69						
Q9UHR4	0,000000	0,000000	0,095721	4,69						
Q92824	0,126807	0,000000	0,754871	4,69						
Q7Z7L7	0,000000	0,000000	0,095771	4,69						
P27815	0,680739	0,000000	0,140719	4,69						
Q9H223	0,213720	0,000000	0,448574	4,69						
Q8N5V2	0,914268	0,000000	0,104861	4,69						
P45974	0,173315	0,000000	0,553234	4,69						
O75344	0,939353	0,232206	0,439634	4,69						
Q96JB3	0,289410	0,000000	0,331458	4,69						
Q7Z556	0,095971	0,000000	0,000000	4,69						
P12524	0,000000	0,000000	0,096022	4,69						
Q92609	0,596385	0,000000	0,161008	4,69						
O95561	0,999094	0,000000	0,096123	4,69						
Q6ZSG2	0,000000	0,000000	0,096073	4,69						
Q86W69	0,096089	0,000000	0,000000	4,69						
Q9NYM9	0,275824	0,000000	0,348483	4,68						
Q9BUK0	0,717993	0,000000	0,133889	4,68						
O95182	0,558737	0,000000	0,172208	4,68						
Q5EBL4	0,000000	0,000000	0,096223	4,68						
Q14919	0,271532	0,000000	0,354460	4,68						
O94989	0,360414	0,000000	0,267075	4,68						
Q96G28	0,000000	0,000000	0,096274	4,68						
Q8TEQ0	0,488796	0,000000	0,197017	4,68						
P20962	0,715591	0,000000	0,134592	4,68						
Q9P1Y5	0,421691	0,000000	0,228405	4,68						
A1L3B0	0,096326	0,000000	0,000000	4,68						
Q9H2U2	0,125192	0,000000	0,769586	4,68						
Q9HAN9	0,310243	0,000000	0,310566	4,68						
P78337	0,470169	0,475013	0,431448	4,68						
Q5U050	0,096365	0,000000	0,000000	4,68						
Q16832	0,102194	0,000000	0,943049	4,68						
Q05BX1	0,096444	0,000000	0,000000	4,68						
Q9UJA9	0,157209	0,000000	0,613600	4,68						
Q5SY41	0,096483	0,000000	0,000000	4,68						
P05231	0,458040	0,590611	0,356669	4,68						
Q3ZCT8	0,250581	0,000000	0,385094	4,68						
Q5JQP3	0,096523	0,000000	0,000000	4,68						
P17022	0,446383	0,000000	0,216302	4,68						
Q8IXQ6	0,274564	0,000000	0,351798	4,67						
Q4G123	0,096601	0,000000	0,000000	4,67						
Q14849	0,112433	0,000000	0,859281	4,67						
A8MV65	0,000000	0,000000	0,096625	4,67						
P24390	0,114402	0,000000	0,844767	4,67						
O95259	0,113141	0,000000	0,854259	4,67						
Q9Y2L9	0,275942	0,000000	0,350291	4,67						
Q8NDN9	0,177844	0,000000	0,543542	4,67						
Q96RU7	0,114599	0,000000	0,843662	4,67						
Q15700	0,787816	0,000000	0,122740	4,67						
O75534	0,209664	0,000000	0,461280	4,67						
A1L4F9	0,096798	0,000000	0,000000	4,67						
Q8N7R0	0,853936	0,000000	0,113399	4,67						
Q9HCM2	0,503249	0,000000	0,192447	4,67						
Q59EB1	0,096916	0,000000	0,000000	4,67						
A2RTX5	0,167330	0,000000	0,579349	4,67						
A2RU18	0,097035	0,000000	0,000000	4,67						
Q96FX2	0,652188	0,000000	0,148805	4,67						
P11586	0,179026	0,000000	0,542135	4,66						
Q9BZF2	0,263655	0,000000	0,368120	4,66						
Q00796	0,146221	0,000000	0,663771	4,66						
P63126	0,203954	0,000000	0,476045	4,66						
Q8N6Y2	0,527783	0,000000	0,184010	4,66						
Q9UHE5	0,134053	0,000000	0,724538	4,66						
Q8TCX5	0,305045	0,000000	0,318501	4,66						
Q8IUE3	0,097192	0,000000	0,000000	4,66						
Q96PH1	0,099752	0,000000	0,974387	4,66						
Q86VZ2	0,197141	0,000000	0,493170	4,66						
P21554	0,109282	0,000000	0,889715	4,66						
Q5JQ16	0,097232	0,000000	0,000000	4,66						
Q8TAC9	0,139763	0,000000	0,695711	4,66						
Q96JM7	0,676249	0,000000	0,143833	4,66						
Q13161	0,097271	0,000000	0,000000	4,66						
A4D1Z8	0,225692	0,000000	0,430996	4,66						
Q96B36	0,000000	0,000000	0,097278	4,66						
Q5H8Y5	0,097310	0,000000	0,000000	4,66						
Q86XH1	0,184815	0,000000	0,526617	4,66						
Q1MSJ5	0,000000	0,000000	0,097328	4,66						
O00712	0,000000	0,776880	0,125301	4,66						
Q9NZ08	0,299098	0,579505	0,561671	4,66						
P35711	0,340212	0,000000	0,286209	4,66						
Q92482	0,701453	0,156487	0,887204	4,66						
Q9H165	0,580278	0,000000	0,167838	4,66						
Q6UXF7	0,119521	0,000000	0,814986	4,66						
Q9Y442	0,800260	0,000000	0,121736	4,66						
Q2L6I0	0,097428	0,000000	0,000000	4,66						
Q9P1N6	0,000000	0,000000	0,097429	4,66						
P01598	0,660851	0,000000	0,147449	4,66						
P20132	0,240814	0,499748	0,809813	4,66						
O00327	0,215532	0,000000	0,452491	4,66						
P54252	0,000000	0,000000	0,097529	4,66						
A2RRF8	0,097586	0,000000	0,000000	4,65						
P53814	0,506006	0,000000	0,192899	4,65						
Q9NXH3	0,999921	0,000000	0,097630	4,65						
P29475	0,305439	0,000000	0,319656	4,65						
Q86UF2	0,000000	0,000000	0,097680	4,65						
Q8IZP7	0,216792	0,000000	0,450583	4,65						
Q9NS86	0,171425	0,000000	0,569908	4,65						
O14977	0,376836	0,000000	0,259291	4,65						
Q9H1E1	0,249360	0,000000	0,391874	4,65						
P54646	0,226677	0,000000	0,431097	4,65						
P63127	0,203993	0,000000	0,479108	4,65						
Q16777	0,104320	0,000000	0,937123	4,65						
Q8WZ60	0,320324	0,000000	0,305293	4,65						
Q8N824	0,000000	0,000000	0,097830	4,65						
Q8IUG1	0,461505	0,000000	0,212033	4,65						
Q59GV3	0,097862	0,000000	0,000000	4,65						
P20340	0,277911	0,000000	0,352149	4,65						
P52655	0,641476	0,000000	0,152571	4,65						
Q9UI54	0,561651	0,000000	0,174367	4,65						
Q6IAH1	0,097980	0,000000	0,000000	4,65						
Q9BQI6	0,181585	0,000000	0,539675	4,65						
Q14602	0,980743	0,000000	0,099940	4,65						
Q4G170	0,098019	0,000000	0,000000	4,65						
Q4VXU2	0,221951	0,000000	0,441643	4,65						
O75348	0,460402	0,000000	0,212937	4,64						
Q58A51	0,098059	0,000000	0,000000	4,64						
Q9Y2U9	0,188044	0,000000	0,521595	4,64						
Q5VZF2	0,786595	0,000000	0,124699	4,64						
Q9HD26	0,279605	0,697123	0,503264	4,64						
Q13034	0,098098	0,000000	0,000000	4,64						
Q96N95	0,506084	0,000000	0,193853	4,64						
Q14566	0,316938	0,000000	0,309562	4,64						
Q9Y576	0,164573	0,000000	0,596575	4,64						
Q9UG01	0,361950	0,000000	0,271344	4,64						
Q5VZ79	0,098216	0,000000	0,000000	4,64						
Q8NB14	0,000000	0,000000	0,098232	4,64						
P06703	0,244004	0,949520	0,424166	4,64						
Q9H898	0,419643	0,000000	0,234331	4,64						
Q9Y2C9	0,236404	0,000000	0,415980	4,64						
Q92837	0,706021	0,329127	0,423363	4,64						
O43252	0,143465	0,000000	0,685818	4,64						
Q13976	0,124247	0,000000	0,791985	4,64						
Q6IAM1	0,098413	0,000000	0,000000	4,64						
Q13151	0,106171	0,000000	0,927079	4,64						
P0C0S5	0,099634	0,000000	0,988248	4,64						
Q9Y6K1	0,098610	0,000000	0,998644	4,64						
Q9H6D7	0,503840	0,000000	0,195460	4,64						
Q16827	0,260977	0,000000	0,377461	4,64						
Q5JUT3	0,098531	0,000000	0,000000	4,63						
Q9Y577	0,218092	0,000000	0,451788	4,63						
P56278	0,806600	0,000000	0,122238	4,63						
Q8TB45	0,393534	0,000000	0,250552	4,63						
P36952	0,527941	0,505300	0,369626	4,63						
P31249	0,359351	0,000000	0,274407	4,63						
Q5W0V3	0,000000	0,000000	0,098634	4,63						
Q3S611	0,098649	0,000000	0,000000	4,63						
Q9H773	0,315520	0,000000	0,312676	4,63						
Q8IYY4	0,737408	0,000000	0,133789	4,63						
Q9BRL5	0,098689	0,000000	0,000000	4,63						
Q93097	0,105108	0,000000	0,939182	4,63						
Q6ZRS4	0,000000	0,000000	0,098734	4,63						
Q9P0J0	0,128421	0,000000	0,769184	4,63						
Q96MP9	0,000000	0,000000	0,098785	4,63						
Q96RI1	0,580002	0,000000	0,170350	4,63						
P47755	0,589218	0,000000	0,167688	4,63						
P52907	0,587524	0,000000	0,168190	4,63						
Q8TCW7	0,163707	0,000000	0,604209	4,63						
Q53TS6	0,098925	0,000000	0,000000	4,63						
Q9HAW0	0,468121	0,000000	0,211380	4,63						
Q8IY37	0,262001	0,000000	0,377712	4,63						
Q5TEE5	0,098964	0,000000	0,000000	4,63						
Q86VD5	0,448194	0,000000	0,220822	4,63						
Q6R6M4	0,467137	0,000000	0,211882	4,63						
Q9BRF8	0,168550	0,000000	0,587384	4,63						
Q8N3Y7	0,124680	0,000000	0,794144	4,63						
Q8TDA2	0,099043	0,000000	0,000000	4,62						
Q9NZC4	0,357421	0,000000	0,277119	4,62						
Q96NE9	0,811799	0,000000	0,122037	4,62						
P51157	0,367227	0,000000	0,269787	4,62						
Q96MH7	0,000000	0,000000	0,099086	4,62						
Q9H8W5	0,144764	0,000000	0,684512	4,62						
Q8TBK2	0,290671	0,000000	0,340950	4,62						
Q9BVE2	0,099122	0,000000	0,000000	4,62						
O00214	0,234828	0,000000	0,422157	4,62						
Q5T5S1	0,000000	0,000000	0,099186	4,62						
Q68CQ1	0,303233	0,000000	0,327139	4,62						
O95177	0,644233	0,000000	0,154028	4,62						
Q92838	0,476509	0,222615	0,935667	4,62						
Q1HBJ4	0,099279	0,000000	0,000000	4,62						
Q9BXY8	0,000000	0,000000	0,099337	4,62						
Q96PE7	0,154570	0,000000	0,642778	4,62						
Q8IX91	0,099358	0,000000	0,000000	4,62						
Q5QNW6	0,136888	0,000000	0,725844	4,62						
P10155	0,124995	0,000000	0,795098	4,62						
Q5SVJ3	0,000000	0,000000	0,099387	4,62						
P50224	0,339464	0,000000	0,292788	4,62						
P51858	0,270153	0,000000	0,368019	4,62						
P16520	0,126137	0,000000	0,788720	4,62						
Q8IXP5	0,000000	0,000000	0,099488	4,62						
P30626	0,160635	0,000000	0,619476	4,62						
Q5T1U7	0,099516	0,000000	0,000000	4,61						
Q7Z4D2	0,099555	0,000000	0,000000	4,61						
Q9Y6Q2	0,000000	0,000000	0,099588	4,61						
P15407	0,417083	0,000000	0,238801	4,61						
O75969	0,469972	0,000000	0,211933	4,61						
O43293	0,257906	0,000000	0,386199	4,61						
Q10713	0,115937	0,000000	0,859331	4,61						
Q8N6M6	0,364155	0,000000	0,273604	4,61						
Q9UJU5	0,163352	0,000000	0,610185	4,61						
O14645	0,000000	0,000000	0,099689	4,61						
Q6GMV2	0,209467	0,000000	0,475944	4,61						
Q15032	0,396251	0,000000	0,251808	4,61						
Q6PI25	0,266648	0,000000	0,374297	4,61						
Q93079	0,135431	0,000000	0,737445	4,61						
Q9NSY0	0,000000	0,000000	0,099890	4,61						
Q9UQ13	0,184106	0,000000	0,542587	4,61						
Q68DY1	0,502619	0,000000	0,198875	4,61						
Q16778	0,136061	0,000000	0,734833	4,61						
O14579	0,271098	0,000000	0,368923	4,60						
Q8N157	0,742291	0,000000	0,134793	4,60						
Q8TER5	0,259048	0,000000	0,386350	4,60						
Q9UEE5	0,169771	0,000000	0,589644	4,60						
Q96F04	0,100106	0,000000	0,000000	4,60						
Q00059	0,350018	0,000000	0,286109	4,60						
Q96D09	0,598945	0,000000	0,167387	4,60						
Q14213	0,406923	0,000000	0,246384	4,60						
P42338	0,242783	0,788995	0,523503	4,60						
Q6ZVF9	0,000000	0,000000	0,100291	4,60						
Q9H8G1	0,719411	0,000000	0,139413	4,60						
Q8WUV3	0,100303	0,000000	0,000000	4,60						
Q9C0J8	0,105817	0,000000	0,947971	4,60						
Q6P5Z2	0,179065	0,000000	0,560215	4,60						
O75596	0,114677	0,000000	0,875000	4,60						
Q9BZE9	0,362423	0,000000	0,276918	4,60						
Q70EL2	0,000000	0,000000	0,100392	4,60						
Q15170	0,502304	0,380111	0,525814	4,60						
Q9H290	0,100461	0,000000	0,000000	4,60						
P22749	0,285079	0,000000	0,352401	4,60						
Q9NYF3	0,802662	0,000000	0,125201	4,60						
A6NF36	0,000000	0,000000	0,100542	4,59						
A4D209	0,100579	0,000000	0,000000	4,59						
Q13045	0,987162	0,000000	0,101898	4,59						
Q6ZWK4	0,000000	0,000000	0,100593	4,59						
Q96ST8	0,000000	0,000000	0,100643	4,59						
Q96NN9	0,105935	0,000000	0,950181	4,59						
Q9P2P6	0,100658	0,000000	0,000000	4,59						
Q5KTZ5	0,100697	0,000000	0,000000	4,59						
P14373	0,000000	0,256941	0,392125	4,59						
Q9NX08	0,000000	0,000000	0,100793	4,59						
Q8TCB7	0,166503	0,000000	0,605564	4,59						
Q17RI8	0,100855	0,000000	0,000000	4,59						
Q2NL67	0,639231	0,000000	0,157895	4,59						
Q53T31	0,100933	0,000000	0,000000	4,59						
Q96HA8	0,559406	0,000000	0,180444	4,59						
Q5VYL2	0,100973	0,000000	0,000000	4,59						
A2A3Q7	0,101012	0,000000	0,000000	4,59						
Q5T2S8	0,541015	0,000000	0,186722	4,58						
Q06330	0,167684	0,000000	0,602501	4,58						
Q9NZI5	0,000000	0,000000	0,101045	4,58						
Q9ULX6	0,273934	0,000000	0,368873	4,58						
Q2YDC5	0,101051	0,000000	0,000000	4,58						
Q5TAP6	0,937187	0,000000	0,107824	4,58						
Q9UKY1	0,567400	0,000000	0,178134	4,58						
Q9BRX5	0,296893	0,000000	0,340448	4,58						
Q8WVT3	0,401370	0,000000	0,251858	4,58						
Q8NCQ7	0,000000	0,000000	0,101095	4,58						
Q96JK2	0,743433	0,000000	0,135998	4,58						
Q14872	0,527074	0,000000	0,191894	4,58						
Q04864	0,444611	0,868248	0,262053	4,58						
Q4VXC1	0,101170	0,000000	0,000000	4,58						
Q92621	0,352499	0,000000	0,287013	4,58						
O14832	0,000000	0,231196	0,437626	4,58						
Q7Z2Y8	0,000000	0,000000	0,101195	4,58						
Q6ZU45	0,163549	0,000000	0,618823	4,58						
A4D2K9	0,101209	0,000000	0,000000	4,58						
Q9UPQ0	0,572205	0,000000	0,176928	4,58						
Q5JR91	0,101248	0,000000	0,000000	4,58						
Q5VZM0	0,101288	0,000000	0,000000	4,58						
Q4G112	0,313551	0,000000	0,323323	4,58						
P62857	0,287205	0,000000	0,353003	4,58						
Q5TKA1	0,000000	0,000000	0,101396	4,58						
Q5TDG2	0,101406	0,000000	0,000000	4,58						
Q9UBC0	0,382546	0,000000	0,265117	4,58						
O15205	0,360375	0,000000	0,281438	4,58						
O75309	0,113811	0,000000	0,891221	4,58						
O43447	0,155161	0,000000	0,653877	4,58						
A6NM11	0,987437	0,000000	0,102802	4,58						
A2NHL8	0,101524	0,000000	0,000000	4,57						
O15127	0,183555	0,000000	0,553284	4,57						
Q92519	0,268027	0,000000	0,379018	4,57						
P04141	0,584492	0,877839	0,198072	4,57						
Q13595	0,161659	0,000000	0,628716	4,57						
Q9GZU7	0,227701	0,000000	0,446515	4,57						
P50222	0,347615	0,000000	0,292487	4,57						
P13693	0,261411	0,000000	0,389012	4,57						
P98170	0,522742	0,000000	0,194707	4,57						
Q6IAW1	0,101800	0,000000	0,000000	4,57						
O75807	0,503997	0,000000	0,201989	4,57						
P60981	0,000000	0,287229	0,354560	4,57						
Q9UHF0	0,144607	0,000000	0,704299	4,57						
Q86TP1	0,700744	0,000000	0,145440	4,57						
Q6IBM3	0,101918	0,000000	0,000000	4,57						
Q8WUW1	0,000000	0,000000	0,101949	4,57						
P78357	0,118734	0,000000	0,858929	4,57						
Q7KZJ7	0,101997	0,000000	0,000000	4,57						
P17181	0,248730	0,000000	0,410104	4,57						
P38570	0,114480	0,000000	0,891071	4,57						
P46783	0,155830	0,000000	0,654781	4,56						
Q9BSY4	0,000000	0,000000	0,102049	4,56						
P14735	0,170834	0,000000	0,597378	4,56						
Q5TGJ1	0,102075	0,000000	0,000000	4,56						
Q9BVW5	0,000000	0,000000	0,102099	4,56						
O75840	0,417320	0,000000	0,244677	4,56						
P48357	0,000000	0,350328	0,291533	4,56						
P14136	0,000000	0,000000	0,102149	4,56						
P42858	0,429134	0,000000	0,238047	4,56						
P02511	0,434962	0,000000	0,234934	4,56						
O94985	0,157327	0,000000	0,649558	4,56						
Q92738	0,587800	0,000000	0,173865	4,56						
O95989	0,209113	0,000000	0,488851	4,56						
Q9UQB3	0,000000	0,000000	0,102250	4,56						
Q96PL2	0,176466	0,000000	0,579450	4,56						
Q92686	0,118576	0,000000	0,862595	4,56						
O15302	0,102312	0,000000	0,000000	4,56						
Q59FA6	0,102351	0,000000	0,000000	4,56						
Q15696	0,177962	0,000000	0,575181	4,56						
Q5LJB0	0,102390	0,000000	0,000000	4,56						
Q8IUD6	0,133304	0,000000	0,768230	4,56						
Q96T76	0,429370	0,300858	0,792788	4,56						
Q9UK00	0,405072	0,000000	0,252863	4,56						
Q6ZT94	0,102430	0,000000	0,000000	4,56						
Q00888	0,403930	0,000000	0,253616	4,56						
Q92844	0,986414	0,849066	0,122338	4,56						
P51686	0,241602	0,000000	0,424116	4,56						
B2R4N0	0,000000	0,102473	0,000000	4,56						
Q01432	0,000000	0,000000	0,102501	4,56						
Q8TC05	0,000000	0,000000	0,102551	4,55						
Q6ZVJ0	0,102587	0,000000	0,000000	4,55						
Q9BVN2	0,394518	0,000000	0,260044	4,55						
Q8IX95	0,000000	0,000000	0,102601	4,55						
Q9P2S2	0,107510	0,000000	0,954450	4,55						
Q59F73	0,102627	0,000000	0,000000	4,55						
Q8N2S1	0,141023	0,000000	0,727853	4,55						
Q9H521	0,000000	0,000000	0,102652	4,55						
Q86TT8	0,102666	0,000000	0,000000	4,55						
P01733	0,442366	0,000000	0,232121	4,55						
Q8IW93	0,340881	0,000000	0,301276	4,55						
Q14934	0,357539	0,712771	0,403023	4,55						
Q5U0N2	0,102745	0,000000	0,000000	4,55						
Q9UPQ9	0,000000	0,000000	0,102752	4,55						
P01569	0,271650	0,000000	0,378264	4,55						
P22692	0,144292	0,000000	0,712384	4,55						
A2A3H9	0,371598	0,276628	0,000000	4,55						
P21781	0,284330	0,515396	0,701587	4,55						
Q8N0U6	0,000000	0,000000	0,102853	4,55						
Q8N6W0	0,224393	0,000000	0,458568	4,55						
Q05CW5	0,102902	0,000000	0,000000	4,55						
P49746	0,119954	0,000000	0,857975	4,55						
Q9BXH1	0,280353	0,000000	0,367166	4,55						
Q0MT80	0,102942	0,000000	0,000000	4,55						
Q5JU67	0,000000	0,000000	0,103003	4,55						
O95793	0,296302	0,000000	0,347730	4,55						
Q9Y2Z4	0,111409	0,000000	0,924869	4,55						
Q9NRI0	0,103060	0,000000	0,000000	4,54						
Q5U0Q1	0,103099	0,000000	0,000000	4,54						
Q9UI47	0,000000	0,000000	0,103104	4,54						
Q12980	0,949592	0,000000	0,108628	4,54						
Q92733	0,000000	0,000000	0,103154	4,54						
Q5VWC9	0,103178	0,000000	0,000000	4,54						
Q12952	0,143859	0,000000	0,717256	4,54						
P47756	0,421809	0,000000	0,244626	4,54						
O15054	0,714725	0,000000	0,144385	4,54						
Q1A5X7	0,000000	0,000000	0,103204	4,54						
Q9H112	0,689206	0,000000	0,149759	4,54						
Q9H2I8	0,591344	0,000000	0,174568	4,54						
O43908	0,147324	0,000000	0,700884	4,54						
Q86YS7	0,478400	0,000000	0,215850	4,54						
Q9BYP9	0,389005	0,000000	0,265468	4,54						
P09630	0,339621	0,000000	0,304088	4,54						
P45973	0,390186	0,000000	0,264715	4,54						
Q96S53	0,213366	0,000000	0,484130	4,54						
Q53GB2	0,103336	0,000000	0,000000	4,54						
O15264	0,157091	0,000000	0,657845	4,54						
Q5JQC9	0,000000	0,000000	0,103355	4,54						
Q86Z20	0,000000	0,000000	0,103405	4,54						
Q5T0A8	0,103414	0,000000	0,000000	4,54						
P19532	0,000000	0,000000	0,103455	4,54						
Q5TG08	0,000000	0,000000	0,103505	4,54						
Q5T0A5	0,103532	0,000000	0,000000	4,54						
P08579	0,166621	0,000000	0,621535	4,54						
O95470	0,104596	0,000000	0,990157	4,54						
O14944	0,165479	0,765270	0,817849	4,54						
Q5T0A2	0,103572	0,000000	0,000000	4,54						
Q9UI26	0,283937	0,000000	0,364805	4,53						
Q7Z736	0,158823	0,000000	0,652270	4,53						
Q96AY2	0,000000	0,000000	0,103606	4,53						
Q5TB20	0,103611	0,000000	0,000000	4,53						
A2RUS2	0,244674	0,000000	0,423564	4,53						
Q547Q3	0,103651	0,000000	0,000000	4,53						
Q5T0A1	0,103690	0,000000	0,000000	4,53						
P60410	0,000000	0,000000	0,103706	4,53						
Q15884	0,517229	0,000000	0,200532	4,53						
Q701P4	0,103729	0,000000	0,000000	4,53						
Q9H8Y8	0,360690	0,000000	0,287666	4,53						
Q5U5U6	0,103769	0,000000	0,000000	4,53						
Q7Z7K0	0,000000	0,000000	0,103807	4,53						
P19484	0,792620	0,000000	0,130976	4,53						
Q9UBQ0	0,212933	0,000000	0,487796	4,53						
O14815	0,276887	0,000000	0,375151	4,53						
Q8N5Z5	0,471469	0,000000	0,220470	4,53						
O95049	0,353247	0,000000	0,294295	4,53						
P04731	0,498208	0,000000	0,208668	4,53						
A4D2E2	0,103966	0,000000	0,000000	4,53						
P37108	0,240775	0,000000	0,431800	4,53						
Q9Y4E6	0,125783	0,000000	0,826687	4,53						
A8K437	0,000000	0,103988	0,000000	4,53						
A6NKU9	0,000000	0,000000	0,104008	4,53						
Q14990	0,563305	0,000000	0,184713	4,53						
Q96AE7	0,562242	0,000000	0,185064	4,53						
Q53ES0	0,104084	0,000000	0,000000	4,53						
Q96Q42	0,000000	0,705704	0,147499	4,53						
Q9HCR9	0,116961	0,000000	0,890066	4,52						
P42127	0,523254	0,000000	0,198975	4,52						
Q9ULC5	0,108888	0,000000	0,956207	4,52						
Q6MZV5	0,104123	0,000000	0,000000	4,52						
O14717	0,226992	0,000000	0,458919	4,52						
Q9GZW5	0,935573	0,000000	0,111390	4,52						
O14730	0,213248	0,000000	0,488751	4,52						
Q6P2M8	0,151656	0,000000	0,687324	4,52						
Q86YQ7	0,104241	0,000000	0,000000	4,52						
Q9H4I0	0,000000	0,000000	0,104259	4,52						
Q15366	0,188595	0,000000	0,552933	4,52						
Q3SX80	0,776671	0,134276	0,000000	4,52						
A4D173	0,104359	0,000000	0,000000	4,52						
P01854	0,688772	0,000000	0,151517	4,52						
P04434	0,677470	0,000000	0,154078	4,52						
Q53TK1	0,104478	0,000000	0,000000	4,52						
P59095	0,424487	0,000000	0,246133	4,52						
Q9C0D0	0,759028	0,000000	0,137656	4,52						
Q502W6	0,608357	0,000000	0,171756	4,52						
Q8N9Q2	0,730083	0,000000	0,143130	4,52						
Q49AM3	0,245107	0,000000	0,426376	4,52						
Q14749	0,173237	0,000000	0,603405	4,52						
Q7Z5Q3	0,104556	0,000000	0,000000	4,52						
O95460	0,127200	0,000000	0,822770	4,51						
O75146	0,000000	0,000000	0,104661	4,51						
Q8N7P1	0,323121	0,000000	0,323975	4,51						
Q5JVX7	0,000000	0,000000	0,104711	4,51						
Q8TDP9	0,104714	0,000000	0,000000	4,51						
P61925	0,461072	0,000000	0,227200	4,51						
P26718	0,167920	0,000000	0,623845	4,51						
O43781	0,204033	0,000000	0,513459	4,51						
Q9UBR2	0,108376	0,000000	0,967708	4,51						
Q9NR30	0,124089	0,000000	0,845520	4,51						
P0C1S8	0,288347	0,000000	0,364002	4,51						
Q7RTX8	0,405584	0,000000	0,258839	4,51						
Q53GS4	0,104990	0,000000	0,000000	4,51						
Q8NEG4	0,255622	0,000000	0,410958	4,51						
Q9H0K4	0,868901	0,000000	0,120932	4,51						
Q86SY8	0,000000	0,000000	0,105112	4,51						
Q9NPD8	0,215768	0,000000	0,487344	4,50						
P54922	0,163785	0,000000	0,642376	4,50						
Q12983	0,210255	0,000000	0,500502	4,50						
P32456	0,459497	0,000000	0,229108	4,50						
Q9H082	0,428622	0,000000	0,245631	4,50						
Q9Y5A6	0,681014	0,000000	0,154630	4,50						
Q9BWW1	0,105344	0,000000	0,000000	4,50						
Q68D51	0,000000	0,000000	0,105364	4,50						
Q3SXY7	0,457685	0,000000	0,230263	4,50						
Q9H074	0,355374	0,000000	0,296655	4,50						
Q8N5B7	0,114520	0,000000	0,920701	4,50						
A8MS94	0,000000	0,000000	0,105464	4,50						
Q5VX85	0,105502	0,000000	0,000000	4,50						
Q96DF0	0,105541	0,000000	0,000000	4,50						
A2CJ06	0,704525	0,000000	0,149809	4,50						
Q3MJ40	0,000000	0,000000	0,105564	4,50						
Q63HK3	0,715748	0,000000	0,147549	4,50						
Q9Y342	0,207734	0,000000	0,508387	4,50						
Q9UKA9	0,217186	0,000000	0,486440	4,50						
Q53XP2	0,105659	0,000000	0,000000	4,50						
Q5SYE7	0,000000	0,000000	0,105665	4,50						
P62820	0,187532	0,000000	0,563881	4,49						
O60231	0,198559	0,000000	0,532593	4,49						
Q5T0A6	0,105777	0,000000	0,000000	4,49						
Q13643	0,284252	0,000000	0,372137	4,49						
Q9UIW2	0,227228	0,000000	0,465548	4,49						
Q8TAC1	0,218013	0,000000	0,485235	4,49						
Q9H0C5	0,258063	0,000000	0,410155	4,49						
Q9NPJ4	0,471980	0,623423	0,359783	4,49						
P02786	0,182609	0,640081	0,905886	4,49						
P0C5K6	0,000000	0,000000	0,105916	4,49						
P15882	0,305320	0,000000	0,346977	4,49						
Q9P0L1	0,714921	0,000000	0,148252	4,49						
P29992	0,182964	0,000000	0,579299	4,49						
Q7Z465	0,246603	0,000000	0,429892	4,49						
Q9UJT9	0,285157	0,000000	0,371937	4,49						
Q96FH0	0,000000	0,000000	0,106067	4,49						
A3KMH1	0,206592	0,000000	0,513861	4,49						
Q9BWV3	0,176269	0,000000	0,602551	4,48						
Q5TCS8	0,663766	0,000000	0,160054	4,48						
Q96IZ5	0,302406	0,000000	0,351346	4,48						
Q5TI72	0,106250	0,000000	0,000000	4,48						
Q9H2D1	0,156342	0,000000	0,679791	4,48						
Q6NVH6	0,106289	0,000000	0,000000	4,48						
Q6FGC6	0,106329	0,000000	0,000000	4,48						
Q8N9C4	0,106368	0,000000	0,000000	4,48						
Q13867	0,219824	0,000000	0,483980	4,48						
P63128	0,203914	0,000000	0,521746	4,48						
O43711	0,631513	0,000000	0,168491	4,48						
Q6ZVX7	0,553578	0,000000	0,192246	4,48						
Q6IAZ3	0,106565	0,000000	0,000000	4,48						
Q9ULK2	0,000000	0,000000	0,106569	4,48						
Q16555	0,271965	0,642100	0,610436	4,48						
Q96GX8	0,000000	0,000000	0,106619	4,48						
Q9BYS1	0,461348	0,000000	0,231117	4,48						
O94983	0,330839	0,000000	0,322318	4,48						
Q53XL4	0,106644	0,000000	0,000000	4,48						
Q96EP0	0,370260	0,000000	0,288218	4,48						
Q6ZR02	0,106762	0,000000	0,000000	4,47						
P01718	0,764463	0,000000	0,139715	4,47						
Q9ULJ6	0,697633	0,000000	0,153124	4,47						
Q8TC76	0,906549	0,000000	0,117869	4,47						
Q13033	0,177293	0,000000	0,602702	4,47						
Q6ZN66	0,512622	0,000000	0,208517	4,47						
P32322	0,157642	0,000000	0,678134	4,47						
Q86Y25	0,000000	0,000000	0,106920	4,47						
P08648	0,198204	0,000000	0,539574	4,47						
Q68DV4	0,106959	0,000000	0,000000	4,47						
P38936	0,323239	0,416456	0,794747	4,47						
Q9UJ43	0,107037	0,000000	0,000000	4,47						
Q6IBB7	0,107077	0,000000	0,000000	4,47						
Q8WXI8	0,159178	0,000000	0,672810	4,47						
P40937	0,216713	0,897527	0,551025	4,47						
A2APY2	0,107195	0,000000	0,000000	4,47						
Q9BYZ8	0,153349	0,000000	0,699076	4,47						
Q9UKT5	0,225928	0,000000	0,474538	4,47						
Q6IB18	0,107234	0,000000	0,000000	4,47						
Q9HBL8	0,155870	0,000000	0,688178	4,46						
P47985	0,146851	0,000000	0,730715	4,46						
O95183	0,219431	0,000000	0,489052	4,46						
Q8IWZ5	0,000000	0,000000	0,107322	4,46						
Q9BU65	0,107352	0,000000	0,000000	4,46						
Q53XJ5	0,107392	0,000000	0,000000	4,46						
Q96KG9	0,429410	0,411408	0,608327	4,46						
Q9H201	0,192021	0,000000	0,559813	4,46						
P98153	0,120072	0,000000	0,895691	4,46						
Q13239	0,439058	0,000000	0,245028	4,46						
Q6P4I2	0,311739	0,000000	0,345219	4,46						
O95759	0,425787	0,000000	0,252762	4,46						
Q17RD7	0,000000	0,000000	0,107624	4,46						
Q96AJ9	0,645335	0,000000	0,166834	4,46						
Q5VWL4	0,107667	0,000000	0,000000	4,46						
Q8IVG9	0,589060	0,000000	0,182804	4,46						
P62888	0,209034	0,000000	0,515267	4,46						
Q9BW83	0,458552	0,000000	0,234984	4,46						
Q86WN1	0,251644	0,000000	0,428385	4,45						
A0JLU2	0,107825	0,000000	0,000000	4,45						
P52789	0,452329	0,288238	0,827240	4,45						
A8K5A6	0,107864	0,000000	0,000000	4,45						
Q96PE3	0,644626	0,000000	0,167336	4,45						
Q53QE4	0,107904	0,000000	0,000000	4,45						
Q96PS6	0,000000	0,000000	0,107925	4,45						
Q9UJW8	0,601307	0,000000	0,179490	4,45						
Q59H80	0,107943	0,000000	0,000000	4,45						
Q9UJ78	0,000000	0,000000	0,107975	4,45						
Q59HH6	0,107983	0,000000	0,000000	4,45						
Q96EY7	0,858229	0,000000	0,125854	4,45						
Q6ZN84	0,952979	0,000000	0,113349	4,45						
Q6W6M6	0,108022	0,000000	0,000000	4,45						
A7LFZ5	0,000000	0,108026	0,000000	4,45						
P54819	0,497145	0,000000	0,217356	4,45						
Q8WTY5	0,108061	0,000000	0,000000	4,45						
Q6ZN03	0,000000	0,000000	0,108076	4,45						
Q8WV50	0,108101	0,000000	0,000000	4,45						
P0C0E4	0,320403	0,000000	0,337435	4,45						
Q12996	0,138188	0,000000	0,782543	4,45						
O96028	0,000000	0,000000	0,108176	4,45						
Q8IVU3	0,362029	0,000000	0,298815	4,45						
Q9UGP5	0,330682	0,913680	0,358076	4,45						
Q8N3F0	0,000000	0,000000	0,108226	4,45						
P35611	0,000000	0,000000	0,108327	4,45						
Q9BTL4	0,696097	0,000000	0,155635	4,45						
Q86YS3	0,626905	0,000000	0,172861	4,44						
Q9NP95	0,122553	0,000000	0,884592	4,44						
Q9Y661	0,371835	0,000000	0,291633	4,44						
Q8NCW0	0,112905	0,000000	0,960526	4,44						
Q5T0A0	0,108494	0,000000	0,000000	4,44						
Q7Z6J8	0,000000	0,000000	0,108528	4,44						
A8MU92	0,000000	0,108531	0,000000	4,44						
Q14571	0,395227	0,000000	0,274759	4,44						
Q8IZ67	0,108613	0,000000	0,000000	4,44						
Q674X7	0,595794	0,000000	0,182302	4,44						
Q14194	0,171583	0,000000	0,633086	4,44						
O00329	0,273579	0,906108	0,438228	4,44						
Q9H1M4	0,596660	0,000000	0,182101	4,44						
Q59F32	0,108691	0,000000	0,000000	4,44						
Q32NB0	0,108731	0,000000	0,000000	4,44						
O75679	0,134683	0,000000	0,807503	4,44						
A2RUU6	0,108810	0,000000	0,000000	4,44						
Q9H2C1	0,257984	0,000000	0,421806	4,44						
Q86V48	0,000000	0,000000	0,108829	4,44						
P20645	0,153625	0,000000	0,708467	4,44						
Q7Z4Z6	0,108849	0,000000	0,000000	4,44						
Q6NVV7	0,000000	0,000000	0,108929	4,43						
Q9BQI0	0,289883	0,000000	0,375804	4,43						
O60813	0,325483	0,000000	0,334723	4,43						
Q9BR77	0,000000	0,000000	0,108980	4,43						
O15079	0,589572	0,377082	0,490207	4,43						
Q13772	0,000000	0,690056	0,157945	4,43						
Q92551	0,340763	0,000000	0,319857	4,43						
Q9NZ70	0,109006	0,000000	0,000000	4,43						
P41567	0,281259	0,000000	0,387656	4,43						
P01605	0,657937	0,000000	0,165729	4,43						
Q5SQN1	0,483401	0,000000	0,225593	4,43						
Q9BTP6	0,404954	0,000000	0,269335	4,43						
Q86SG3	0,000000	0,000000	0,109080	4,43						
Q9NX04	0,540306	0,000000	0,201888	4,43						
Q96L12	0,143780	0,000000	0,759190	4,43						
Q9UQ52	0,147403	0,000000	0,740558	4,43						
Q9Y4X1	0,143268	0,000000	0,762505	4,43						
Q15378	0,110464	0,000000	0,989002	4,43						
Q96EH5	0,307486	0,000000	0,355313	4,43						
P49591	0,193439	0,000000	0,565086	4,43						
Q6ZSL5	0,109321	0,000000	0,000000	4,43						
Q8TD17	0,667034	0,000000	0,163921	4,43						
Q00887	0,402237	0,000000	0,271947	4,43						
Q9H0C1	0,593825	0,000000	0,184211	4,43						
Q14457	0,258457	0,000000	0,423413	4,42						
Q6ICQ5	0,109440	0,000000	0,000000	4,42						
Q562R5	0,109479	0,000000	0,000000	4,42						
Q8NDH6	0,985941	0,000000	0,111089	4,42						
Q96G61	0,197850	0,000000	0,553686	4,42						
P01621	0,657031	0,000000	0,166734	4,42						
Q9HBH5	0,119482	0,000000	0,916985	4,42						
O95236	0,163431	0,000000	0,670450	4,42						
O60260	0,874729	0,281171	0,445510	4,42						
Q9BSP9	0,109597	0,000000	0,000000	4,42						
P49184	0,214232	0,000000	0,511601	4,42						
P49593	0,220888	0,000000	0,496384	4,42						
Q5T4U8	0,109676	0,000000	0,000000	4,42						
Q96JK9	0,605639	0,000000	0,181097	4,42						
Q14667	0,000000	0,000000	0,109683	4,42						
Q9H9A5	0,458000	0,000000	0,239504	4,42						
Q8N3J3	0,862561	0,000000	0,127210	4,42						
Q13613	0,172764	0,000000	0,635195	4,42						
Q9NVP1	0,172449	0,000000	0,636400	4,42						
Q9BTK6	0,707675	0,000000	0,155082	4,42						
Q9NVH6	0,197023	0,000000	0,557453	4,42						
O60784	0,000000	0,000000	0,109833	4,42						
Q9ULC3	0,365613	0,000000	0,300522	4,42						
O60725	0,140590	0,000000	0,781539	4,42						
O75398	0,491553	0,000000	0,223584	4,42						
Q53FT5	0,109912	0,000000	0,000000	4,42						
Q9H9R9	0,840901	0,000000	0,130725	4,42						
Q8NHV4	0,533809	0,000000	0,205956	4,42						
Q9NQX0	0,320049	0,000000	0,343612	4,42						
Q6PJG6	0,248887	0,000000	0,441894	4,41						
Q8WWF3	0,000000	0,000000	0,110034	4,41						
Q15485	0,111527	0,000000	0,987043	4,41						
Q8TB52	0,000000	0,000000	0,110084	4,41						
Q14162	0,118891	0,000000	0,925974	4,41						
Q06495	0,152916	0,000000	0,720169	4,41						
Q9NY84	0,131729	0,000000	0,836079	4,41						
Q14135	0,587957	0,000000	0,187324	4,41						
Q05329	0,245225	0,000000	0,449227	4,41						
O75810	0,110188	0,000000	0,000000	4,41						
O75554	0,339109	0,000000	0,324980	4,41						
O75431	0,324144	0,000000	0,340096	4,41						
O60507	0,114126	0,000000	0,966201	4,41						
Q8IZU0	0,000000	0,000000	0,110285	4,41						
Q9P2J3	0,326625	0,000000	0,337736	4,41						
Q93083	0,496554	0,000000	0,222178	4,41						
Q5T5C0	0,301146	0,000000	0,366462	4,41						
Q96ME4	0,110385	0,000000	0,000000	4,41						
Q9NR28	0,197810	0,000000	0,558206	4,41						
Q6N009	0,110424	0,000000	0,000000	4,41						
Q8WWL2	0,409601	0,000000	0,269737	4,41						
Q580R0	0,000000	0,000000	0,110486	4,41						
O95841	0,861930	0,134780	0,951185	4,41						
Q9BY78	0,130666	0,000000	0,845822	4,41						
P98077	0,206002	0,000000	0,537164	4,40						
Q9BRL7	0,179971	0,000000	0,615106	4,40						
Q07343	0,000000	0,000000	0,110737	4,40						
Q5UBV6	0,110739	0,000000	0,000000	4,40						
P16403	0,225850	0,000000	0,490508	4,40						
Q9Y5X2	0,582798	0,000000	0,190086	4,40						
Q9NZM4	0,000000	0,000000	0,110787	4,40						
P08243	0,154846	0,000000	0,715850	4,40						
Q59FV7	0,110857	0,000000	0,000000	4,40						
O43708	0,268066	0,000000	0,413670	4,40						
A2A3N6	0,110897	0,000000	0,000000	4,40						
A4FTY3	0,110936	0,000000	0,000000	4,40						
Q96EZ8	0,608199	0,000000	0,182503	4,40						
P48736	0,197574	0,000000	0,561822	4,40						
P12277	0,247273	0,000000	0,448975	4,40						
O94953	0,000000	0,000000	0,111039	4,40						
P17655	0,178632	0,000000	0,621886	4,39						
P33076	0,987122	0,309440	0,363851	4,39						
Q86SE5	0,314575	0,000000	0,353355	4,39						
Q9NR22	0,162722	0,000000	0,683206	4,39						
Q9NQ55	0,189974	0,000000	0,585476	4,39						
P55318	0,226637	0,000000	0,490810	4,39						
Q70EL1	0,000000	0,000000	0,111239	4,39						
O75322	0,111330	0,000000	0,000000	4,39						
O95751	0,504548	0,000000	0,220671	4,39						
Q07627	0,435947	0,000000	0,255474	4,39						
O76015	0,423857	0,000000	0,262806	4,39						
P51671	0,421533	0,924281	0,285958	4,39						
Q5T2T5	0,111448	0,000000	0,000000	4,39						
Q92888	0,927500	0,000000	0,120179	4,39						
O00602	0,119206	0,000000	0,935215	4,39						
Q59GS3	0,111487	0,000000	0,000000	4,39						
Q13323	0,580199	0,000000	0,192196	4,39						
Q5QJE6	0,000000	0,000000	0,111541	4,39						
A8MU75	0,000000	0,111560	0,000000	4,39						
Q12771	0,111566	0,000000	0,000000	4,39						
Q14061	0,769779	0,000000	0,144938	4,39						
P04746	0,121884	0,000000	0,915679	4,39						
Q12778	0,000000	0,662797	0,168391	4,39						
Q9H0E2	0,220533	0,000000	0,506127	4,39						
Q08623	0,281692	0,000000	0,396294	4,39						
Q96J75	0,111645	0,000000	0,000000	4,38						
Q92991	0,111684	0,000000	0,000000	4,38						
Q7L3B6	0,000000	0,000000	0,111691	4,38						
Q07869	0,575434	0,684503	0,283598	4,38						
Q53RX3	0,111724	0,000000	0,000000	4,38						
Q13296	0,978852	0,000000	0,114152	4,38						
O75159	0,328791	0,000000	0,339845	4,38						
Q96JB2	0,000000	0,000000	0,111742	4,38						
Q9BYQ4	0,462687	0,000000	0,241714	4,38						
P22392	0,224117	0,000000	0,499196	4,38						
P05109	0,428268	0,000000	0,261249	4,38						
O00471	0,182806	0,000000	0,612093	4,38						
Q06732	0,596227	0,000000	0,187726	4,38						
P09543	0,122869	0,000000	0,911059	4,38						
Q5VVP1	0,000000	0,000000	0,111943	4,38						
Q5T5X7	0,000000	0,000000	0,112043	4,38						
Q9Y6Y8	0,000000	0,000000	0,112093	4,38						
Q9NR64	0,214744	0,000000	0,521997	4,38						
O43315	0,299728	0,436143	0,857573	4,38						
Q5T413	0,112157	0,000000	0,000000	4,38						
Q13907	0,358997	0,000000	0,312475	4,38						
Q5VWV1	0,112196	0,000000	0,000000	4,38						
P15090	0,379199	0,000000	0,295902	4,37						
Q12800	0,543733	0,588087	0,350944	4,37						
Q6FGX6	0,112236	0,000000	0,000000	4,37						
Q8NCV1	0,285315	0,000000	0,393381	4,37						
Q9NSY2	0,320600	0,000000	0,350090	4,37						
P01033	0,275548	0,000000	0,407393	4,37						
Q5T411	0,112275	0,000000	0,000000	4,37						
Q107X0	0,000000	0,000000	0,112294	4,37						
O75078	0,113417	0,000000	0,990106	4,37						
Q59GN5	0,112314	0,000000	0,000000	4,37						
P35273	0,687237	0,000000	0,163469	4,37						
Q96L14	0,000000	0,000000	0,112344	4,37						
O75683	0,249045	0,000000	0,451135	4,37						
Q7Z698	0,188359	0,000000	0,596675	4,37						
Q8N300	0,000000	0,000000	0,112395	4,37						
P35789	0,481708	0,000000	0,233377	4,37						
Q5T0N1	0,400150	0,000000	0,280986	4,37						
Q6IBM2	0,112472	0,000000	0,000000	4,37						
Q99470	0,155043	0,000000	0,725492	4,37						
Q68DQ2	0,337888	0,000000	0,332915	4,37						
Q96P53	0,253101	0,000000	0,444456	4,37						
Q8NEC5	0,128185	0,000000	0,877611	4,37						
Q9Y2B5	0,631473	0,000000	0,178184	4,37						
Q86UD3	0,148860	0,000000	0,755876	4,37						
Q5TCU3	0,112551	0,000000	0,000000	4,37						
Q99968	0,000000	0,112569	0,000000	4,37						
Q14524	0,331784	0,000000	0,339343	4,37						
Q6ICS1	0,112590	0,000000	0,000000	4,37						
P42658	0,146340	0,000000	0,769385	4,37						
P22670	0,458709	0,834932	0,293994	4,37						
Q9ULT6	0,134171	0,000000	0,839393	4,37						
Q4VB88	0,112629	0,000000	0,000000	4,37						
P59991	0,000000	0,000000	0,112646	4,37						
Q5TZF3	0,369669	0,000000	0,304791	4,37						
Q05996	0,269011	0,000000	0,418843	4,37						
P01608	0,661048	0,000000	0,170450	4,37						
Q96JI7	0,000000	0,000000	0,112696	4,37						
Q8N4T4	0,237270	0,000000	0,474990	4,37						
Q05BV1	0,112708	0,000000	0,000000	4,37						
Q5VVC0	0,000000	0,000000	0,112746	4,37						
O00192	0,000000	0,259465	0,434713	4,36						
Q9H777	0,219706	0,000000	0,513610	4,36						
Q9BQE6	0,000000	0,000000	0,112847	4,36						
Q5T412	0,112866	0,000000	0,000000	4,36						
Q9H7X0	0,251053	0,000000	0,449578	4,36						
Q9ULM6	0,302839	0,000000	0,372740	4,36						
Q86T90	0,000000	0,000000	0,112897	4,36						
Q8N1E8	0,112984	0,000000	0,000000	4,36						
O94910	0,132911	0,000000	0,850090	4,36						
Q9UHT9	0,857126	0,000000	0,131830	4,36						
Q3ZCX4	0,641240	0,000000	0,176225	4,36						
P43359	0,703383	0,000000	0,160657	4,36						
Q9H0U6	0,180916	0,000000	0,624749	4,36						
P56159	0,125665	0,000000	0,899458	4,36						
Q13308	0,124759	0,000000	0,906187	4,36						
P20774	0,199898	0,000000	0,565589	4,36						
Q7Z4S9	0,693341	0,000000	0,163067	4,36						
Q7Z713	0,547671	0,000000	0,206458	4,36						
P63010	0,261804	0,514891	0,838941	4,36						
Q8TAB7	0,000000	0,000000	0,113098	4,36						
P43146	0,247194	0,000000	0,457563	4,36						
Q5DX21	0,155791	0,000000	0,726145	4,36						
Q96N20	0,713543	0,000000	0,158548	4,36						
Q9BW71	0,428780	0,000000	0,263911	4,36						
Q0D2K3	0,000000	0,000000	0,113248	4,36						
Q5T6F6	0,113260	0,000000	0,000000	4,36						
A4D2P6	0,460914	0,000000	0,245731	4,36						
Q4VWZ7	0,113299	0,000000	0,000000	4,36						
P16112	0,000000	0,000000	0,113299	4,36						
Q92841	0,212381	0,000000	0,533598	4,36						
Q9BTE4	0,113338	0,000000	0,000000	4,35						
Q9Y3D8	0,556177	0,000000	0,203797	4,35						
Q9H748	0,113378	0,000000	0,000000	4,35						
Q96PD4	0,379987	0,000000	0,298413	4,35						
O95712	0,314339	0,000000	0,360737	4,35						
Q5HYK7	0,393888	0,000000	0,288017	4,35						
Q6IBM5	0,113456	0,000000	0,000000	4,35						
Q92630	0,192455	0,000000	0,589544	4,35						
Q6ZNH3	0,113496	0,000000	0,000000	4,35						
Q96LL9	0,253731	0,000000	0,447419	4,35						
P80075	0,398889	0,000000	0,284602	4,35						
Q96JS3	0,000000	0,000000	0,113550	4,35						
Q15759	0,255897	0,788491	0,562877	4,35						
Q96IQ9	0,764226	0,000000	0,148654	4,35						
Q4W5J5	0,113614	0,000000	0,000000	4,35						
Q6UVW9	0,164376	0,000000	0,691292	4,35						
Q8NA47	0,000000	0,000000	0,113650	4,35						
Q9UIW0	0,156775	0,000000	0,724940	4,35						
Q8N2D3	0,113653	0,000000	0,000000	4,35						
Q9Y467	0,676722	0,000000	0,167989	4,35						
Q8NET5	0,257394	0,000000	0,441794	4,35						
O75795	0,182255	0,000000	0,623996	4,35						
P51153	0,195605	0,000000	0,581609	4,35						
Q6ZMR1	0,113772	0,000000	0,000000	4,35						
Q15771	0,313236	0,000000	0,363399	4,35						
Q9NPI1	0,604419	0,558304	0,337334	4,35						
Q9BTB7	0,113850	0,000000	0,000000	4,35						
Q6ZSI9	0,188005	0,000000	0,605665	4,35						
Q3KQR7	0,826330	0,137809	0,000000	4,35						
Q2NL68	0,000000	0,000000	0,113901	4,34						
O00482	0,616863	0,809692	0,228053	4,34						
Q5SZ60	0,113929	0,000000	0,000000	4,34						
Q99567	0,341866	0,000000	0,333317	4,34						
O75038	0,127988	0,000000	0,890468	4,34						
Q12913	0,314457	0,000000	0,362445	4,34						
P07316	0,310912	0,000000	0,366613	4,34						
Q58G82	0,723861	0,000000	0,157493	4,34						
Q99467	0,190682	0,000000	0,597931	4,34						
P09471	0,184657	0,000000	0,617467	4,34						
Q9NZ56	0,572047	0,000000	0,199327	4,34						
Q8WXG8	0,360572	0,000000	0,316241	4,34						
Q9NZC9	0,000000	0,000000	0,114052	4,34						
P05161	0,184027	0,000000	0,619827	4,34						
A4D1Q9	0,114087	0,000000	0,000000	4,34						
A6NK02	0,000000	0,000000	0,114102	4,34						
Q5W141	0,114165	0,000000	0,000000	4,34						
Q8TDR0	0,573741	0,000000	0,199026	4,34						
Q5JP02	0,114205	0,000000	0,000000	4,34						
Q684P5	0,365691	0,000000	0,312324	4,34						
Q9ULI4	0,229906	0,000000	0,497137	4,34						
P0C7H8	0,000000	0,000000	0,114303	4,34						
P51689	0,121333	0,000000	0,942196	4,34						
Q9NP86	0,258772	0,000000	0,441844	4,34						
Q13769	0,523885	0,000000	0,218260	4,34						
O15444	0,262710	0,000000	0,435315	4,34						
P13385	0,181664	0,000000	0,629570	4,34						
P55040	0,217658	0,000000	0,525663	4,34						
P20226	0,000000	0,576477	0,198473	4,34						
Q53S56	0,114441	0,000000	0,000000	4,34						
Q9BW66	0,000000	0,000000	0,114454	4,34						
P52630	0,620486	0,000000	0,184462	4,34						
Q9NQ92	0,000000	0,000000	0,114504	4,33						
Q8WUN7	0,388532	0,000000	0,294847	4,33						
Q5U0Q6	0,114559	0,000000	0,000000	4,33						
Q9NYU2	0,174221	0,000000	0,657794	4,33						
A0PJY2	0,708778	0,000000	0,161762	4,33						
Q9UMW8	0,503761	0,000000	0,227652	4,33						
Q8WW32	0,619108	0,000000	0,185315	4,33						
O14798	0,000000	0,255931	0,448373	4,33						
Q5VZ89	0,557555	0,000000	0,205856	4,33						
O75843	0,353129	0,000000	0,325080	4,33						
Q8NEJ0	0,493798	0,000000	0,232573	4,33						
Q96IV6	0,204663	0,000000	0,561169	4,33						
Q15208	0,141850	0,000000	0,809663	4,33						
Q8WXJ5	0,114874	0,000000	0,000000	4,33						
Q9Y6N8	0,117788	0,000000	0,975342	4,33						
Q6NXS1	0,645493	0,000000	0,177983	4,33						
A4D2M0	0,114914	0,000000	0,000000	4,33						
Q9Y6Z2	0,801559	0,000000	0,143381	4,33						
Q9Y2P9	0,114953	0,000000	0,000000	4,33						
Q9Y546	0,477533	0,000000	0,240860	4,33						
P19961	0,122790	0,000000	0,937073	4,32						
Q05DQ5	0,115071	0,000000	0,000000	4,32						
Q8IVF7	0,543496	0,000000	0,211732	4,32						
Q14777	0,115110	0,000000	0,000000	4,32						
Q68DC2	0,484267	0,000000	0,237796	4,32						
Q8TBA6	0,000000	0,000000	0,115157	4,32						
Q8NGA2	0,203324	0,000000	0,566392	4,32						
Q9BWM5	0,414760	0,000000	0,277722	4,32						
Q9BY31	0,461229	0,000000	0,249749	4,32						
Q4LE43	0,115268	0,000000	0,000000	4,32						
Q5VXD3	0,676052	0,000000	0,170550	4,32						
O00222	0,116449	0,000000	0,990207	4,32						
Q8TDW7	0,115347	0,000000	0,000000	4,32						
O75426	0,121372	0,000000	0,950532	4,32						
Q5JRC9	0,000000	0,000000	0,115408	4,32						
Q53QV2	0,000000	0,000000	0,115458	4,32						
Q53FP2	0,130627	0,000000	0,884090	4,32						
Q9Y3B6	0,460166	0,000000	0,251004	4,32						
Q5VIY5	0,518765	0,000000	0,222780	4,32						
O43707	0,518923	0,000000	0,222730	4,32						
Q53XK0	0,115622	0,000000	0,000000	4,31						
Q9UKV8	0,148151	0,000000	0,780484	4,31						
P21281	0,196983	0,000000	0,587033	4,31						
Q8NA92	0,468476	0,000000	0,246836	4,31						
P49619	0,152719	0,000000	0,757282	4,31						
Q0P6D6	0,000000	0,000000	0,115659	4,31						
Q9P126	0,155594	0,000000	0,743421	4,31						
Q9NWS9	0,703974	0,000000	0,164323	4,31						
Q5FWF5	0,000000	0,000000	0,115709	4,31						
Q96DU9	0,169653	0,000000	0,682101	4,31						
O95633	0,142047	0,000000	0,814735	4,31						
P56279	0,634033	0,000000	0,182553	4,31						
O75175	0,526523	0,000000	0,219867	4,31						
A4D0Q6	0,200528	0,577486	0,000000	4,31						
Q86UW2	0,000000	0,000000	0,115810	4,31						
Q7Z5N4	0,717560	0,000000	0,161410	4,31						
Q9NZJ7	0,136219	0,000000	0,850442	4,31						
Q5T871	0,000000	0,000000	0,115860	4,31						
P16284	0,565510	0,311459	0,658146	4,31						
Q9BUD6	0,385854	0,000000	0,300573	4,31						
Q96EK4	0,359863	0,000000	0,322368	4,31						
Q9GZT6	0,446659	0,000000	0,259793	4,31						
Q86W28	0,215217	0,000000	0,539172	4,31						
Q13946	0,694089	0,000000	0,167186	4,31						
Q069I8	0,116095	0,000000	0,000000	4,31						
A6NI79	0,000000	0,000000	0,116111	4,31						
Q96LW9	0,701099	0,000000	0,165679	4,31						
Q96KR1	0,000000	0,000000	0,116161	4,31						
Q8N7U9	0,000000	0,000000	0,116211	4,30						
Q96PI1	0,823337	0,000000	0,141171	4,30						
Q5YLC1	0,116253	0,000000	0,000000	4,30						
Q3KRA6	0,000000	0,000000	0,116262	4,30						
Q96NM4	0,782499	0,000000	0,148604	4,30						
P26583	0,226480	0,000000	0,513560	4,30						
Q9H9Q4	0,559012	0,000000	0,208266	4,30						
Q9Y2H1	0,144213	0,000000	0,807453	4,30						
Q14097	0,116489	0,000000	0,000000	4,30						
O14581	0,187296	0,000000	0,621987	4,30						
P62945	0,866735	0,000000	0,134442	4,30						
P37837	0,162958	0,000000	0,715749	4,30						
Q99541	0,693104	0,000000	0,168290	4,30						
Q5T0Y4	0,116646	0,000000	0,000000	4,30						
Q9H2U6	0,909069	0,000000	0,128315	4,30						
Q96B23	0,646477	0,000000	0,180494	4,30						
Q8WVJ9	0,478085	0,000000	0,244074	4,30						
Q9NQF3	0,322766	0,000000	0,361541	4,30						
Q9H299	0,649667	0,000000	0,179640	4,30						
Q9P2E8	0,138306	0,000000	0,843913	4,30						
Q3ZE25	0,116764	0,000000	0,000000	4,30						
Q9UK45	0,232702	0,000000	0,502210	4,29						
Q53XB6	0,116883	0,000000	0,000000	4,29						
P17028	0,531918	0,000000	0,219767	4,29						
Q8NFV5	0,000000	0,000000	0,116914	4,29						
Q9BYQ2	0,823534	0,000000	0,141975	4,29						
Q96J87	0,152404	0,000000	0,767226	4,29						
P00813	0,000000	0,545684	0,214293	4,29						
Q7Z309	0,000000	0,000000	0,116965	4,29						
Q2VIM1	0,117001	0,000000	0,000000	4,29						
Q6P5X5	0,000000	0,000000	0,117015	4,29						
Q96T66	0,252983	0,000000	0,462686	4,29						
Q9P0V3	0,279841	0,000000	0,418341	4,29						
O43760	0,199661	0,000000	0,586481	4,29						
Q3MIS4	0,000000	0,000000	0,117115	4,29						
Q9C0I1	0,368606	0,000000	0,317798	4,29						
Q9UPU6	0,489347	0,000000	0,239403	4,29						
Q5SXM9	0,117158	0,000000	0,000000	4,29						
Q9BYT5	0,000000	0,000000	0,117166	4,29						
Q9NPJ1	0,264246	0,000000	0,443401	4,29						
Q9HB90	0,225259	0,000000	0,520239	4,29						
A8K220	0,710038	0,165068	0,000000	4,29						
Q96KC2	0,336313	0,000000	0,348634	4,29						
O75056	0,221163	0,791015	0,670400	4,29						
Q9NQE9	0,295948	0,000000	0,396344	4,29						
Q9Y2K7	0,987359	0,000000	0,118823	4,29						
Q9Y6M4	0,157012	0,000000	0,747288	4,29						
Q15942	0,713898	0,000000	0,164373	4,29						
Q9HCU8	0,233174	0,000000	0,503365	4,28						
Q6ZP65	0,000000	0,000000	0,117417	4,28						
P13688	0,296932	0,000000	0,395490	4,28						
O43532	0,117434	0,000000	0,000000	4,28						
Q8WUI4	0,000000	0,214538	0,547660	4,28						
P04433	0,670185	0,000000	0,175321	4,28						
Q96N29	0,117513	0,000000	0,000000	4,28						
Q8NCY6	0,000000	0,000000	0,117517	4,28						
Q15513	0,810538	0,000000	0,144988	4,28						
Q6ZPA8	0,117552	0,000000	0,000000	4,28						
O14562	0,207144	0,000000	0,567547	4,28						
Q8WTZ4	0,886386	0,000000	0,132634	4,28						
Q96DQ3	0,000000	0,000000	0,117567	4,28						
A8K648	0,000000	0,117617	0,000000	4,28						
A1A5E0	0,117631	0,000000	0,000000	4,28						
O60243	0,141181	0,000000	0,833317	4,28						
Q8IYS0	0,615524	0,000000	0,191141	4,28						
O75112	0,000000	0,000000	0,117668	4,28						
Q86W26	0,218170	0,000000	0,539373	4,28						
Q9P003	0,271216	0,000000	0,433959	4,28						
Q8WX80	0,117710	0,000000	0,000000	4,28						
P12829	0,296853	0,000000	0,396545	4,28						
Q5SZQ6	0,117749	0,000000	0,000000	4,28						
P63244	0,742882	0,309944	0,511450	4,28						
Q8WXE9	0,000000	0,000000	0,117768	4,28						
P08670	0,000000	0,395255	0,297961	4,28						
P01111	0,378372	0,000000	0,311320	4,28						
O14682	0,184972	0,000000	0,636902	4,28						
Q6ZTI6	0,000000	0,000000	0,117818	4,28						
P00492	0,000000	0,217062	0,542788	4,28						
Q9UNY5	0,499705	0,000000	0,235787	4,28						
P49895	0,117828	0,000000	0,000000	4,28						
Q96HE9	0,818730	0,000000	0,143933	4,28						
Q9Y3Z3	0,284055	0,000000	0,414926	4,28						
Q96K62	0,592289	0,000000	0,199076	4,28						
Q9H6K1	0,785650	0,000000	0,150110	4,28						
Q659B7	0,117946	0,000000	0,000000	4,28						
Q8TD88	0,000000	0,000000	0,117969	4,27						
Q9NQ88	0,221675	0,000000	0,532342	4,27						
Q14CX7	0,696019	0,000000	0,169546	4,27						
Q07283	0,624463	0,000000	0,188982	4,27						
O95602	0,000000	0,000000	0,118019	4,27						
Q9Y5Z4	0,883905	0,000000	0,133538	4,27						
Q9UQ10	0,153231	0,000000	0,770591	4,27						
O75676	0,196117	0,000000	0,602149	4,27						
Q5TBR0	0,118103	0,000000	0,000000	4,27						
Q96K17	0,226283	0,000000	0,521947	4,27						
Q9UL40	0,785374	0,510853	0,294395	4,27						
Q15452	0,118143	0,000000	0,000000	4,27						
Q9H0N0	0,254598	0,000000	0,464092	4,27						
P16452	0,149136	0,000000	0,792437	4,27						
Q9UBS9	0,444965	0,000000	0,265669	4,27						
Q6ISB3	0,000000	0,000000	0,118220	4,27						
Q9H2H8	0,278187	0,000000	0,424970	4,27						
Q8NCN2	0,528689	0,000000	0,223634	4,27						
Q08462	0,126531	0,000000	0,934462	4,27						
Q13557	0,155673	0,000000	0,759592	4,27						
Q562Q3	0,118261	0,000000	0,000000	4,27						
Q7Z4N2	0,551136	0,000000	0,214594	4,27						
Q5SZ10	0,118300	0,000000	0,000000	4,27						
P08559	0,153979	0,000000	0,768682	4,27						
P61026	0,176072	0,000000	0,672258	4,27						
Q99648	0,118379	0,000000	0,000000	4,27						
Q8IYS1	0,214587	0,000000	0,551778	4,27						
Q8NDY3	0,203678	0,000000	0,581358	4,27						
Q8N0T1	0,000000	0,000000	0,118421	4,27						
P30876	0,235025	0,000000	0,504018	4,27						
Q96EG6	0,118458	0,000000	0,000000	4,27						
Q5U5Z8	0,000000	0,000000	0,118471	4,27						
Q59GE1	0,118497	0,000000	0,000000	4,27						
O95125	0,442012	0,000000	0,268130	4,27						
P16519	0,126846	0,000000	0,934361	4,27						
Q6PID6	0,281889	0,000000	0,420550	4,26						
Q86Y28	0,000000	0,000000	0,118572	4,26						
Q49AU1	0,118615	0,000000	0,000000	4,26						
Q9NQ60	0,000000	0,000000	0,118622	4,26						
A4FUJ8	0,000000	0,118627	0,000000	4,26						
Q9HD47	0,413815	0,000000	0,286762	4,26						
Q8WXU2	0,598826	0,000000	0,198172	4,26						
Q13554	0,388414	0,000000	0,305695	4,26						
Q6QN14	0,468279	0,000000	0,253566	4,26						
P16499	0,000000	0,000000	0,118773	4,26						
Q8NFU5	0,645178	0,000000	0,184110	4,26						
Q8TE47	0,118812	0,000000	0,000000	4,26						
Q9UMR3	0,000000	0,000000	0,118873	4,26						
Q9BUL8	0,000000	0,000000	0,118923	4,26						
Q6NZ53	0,118970	0,000000	0,000000	4,26						
P14210	0,150829	0,792024	0,996183	4,26						
Q8WTU0	0,409128	0,000000	0,290880	4,26						
A8MWE9	0,000000	0,000000	0,119024	4,26						
Q9NRY5	0,823140	0,000000	0,144687	4,26						
A8K274	0,000000	0,119132	0,000000	4,26						
Q02833	0,552436	0,000000	0,215800	4,25						
Q4G0S7	0,000000	0,000000	0,119225	4,25						
Q5SVA1	0,119245	0,000000	0,000000	4,25						
Q01973	0,135234	0,000000	0,881830	4,25						
Q99612	0,000000	0,000000	0,119275	4,25						
Q8N143	0,553499	0,000000	0,215498	4,25						
Q659E8	0,119285	0,000000	0,000000	4,25						
O00750	0,408420	0,000000	0,292085	4,25						
O00165	0,000000	0,235235	0,507282	4,25						
O95210	0,128776	0,000000	0,926728	4,25						
O94823	0,168944	0,000000	0,706559	4,25						
Q8NBH2	0,172528	0,000000	0,691894	4,25						
P29218	0,329146	0,000000	0,362696	4,25						
Q9NYT0	0,210373	0,000000	0,567497	4,25						
P47710	0,806010	0,000000	0,148152	4,25						
Q6PEX3	0,000000	0,000000	0,119425	4,25						
P49366	0,248100	0,000000	0,481368	4,25						
O75820	0,376639	0,000000	0,317095	4,25						
Q9H6I2	0,198047	0,000000	0,603505	4,25						
Q92545	0,000000	0,000000	0,119526	4,25						
O15229	0,131375	0,000000	0,910255	4,25						
P22059	0,313275	0,000000	0,381730	4,25						
P34896	0,229473	0,000000	0,521193	4,25						
Q8NFN6	0,119600	0,000000	0,000000	4,25						
Q9NZD2	0,371677	0,000000	0,321816	4,25						
O15540	0,323199	0,000000	0,370430	4,25						
Q96LM6	0,000000	0,000000	0,119727	4,25						
Q14019	0,340133	0,000000	0,352099	4,24						
P20472	0,253653	0,000000	0,472178	4,24						
Q562T7	0,119797	0,000000	0,000000	4,24						
P43363	0,823180	0,000000	0,145540	4,24						
Q9UPZ9	0,319537	0,000000	0,374950	4,24						
Q9UI46	0,742527	0,000000	0,161360	4,24						
Q6PJ02	0,119836	0,000000	0,000000	4,24						
Q9NSI8	0,460087	0,000000	0,260496	4,24						
Q5VV43	0,195290	0,000000	0,613851	4,24						
Q9HCP0	0,189895	0,000000	0,631328	4,24						
Q9NRR8	0,178514	0,723877	0,928033	4,24						
P51571	0,246485	0,000000	0,486541	4,24						
O75167	0,935376	0,000000	0,128214	4,24						
Q7RTS6	0,180877	0,000000	0,663118	4,24						
Q53GS7	0,707793	0,000000	0,169496	4,24						
Q9UNH5	0,000000	0,000000	0,119978	4,24						
Q12953	0,119994	0,000000	0,000000	4,24						
Q86XN6	0,659788	0,000000	0,181900	4,24						
Q01130	0,233135	0,000000	0,514815	4,24						
Q6Q795	0,000000	0,000000	0,120028	4,24						
Q9NQR1	0,149332	0,000000	0,803837	4,24						
O95070	0,161304	0,000000	0,744425	4,24						
P09455	0,737999	0,456840	0,356318	4,24						
Q9H9Q2	0,441145	0,000000	0,272348	4,24						
Q53TJ7	0,120151	0,000000	0,000000	4,24						
Q8N4H0	0,803686	0,000000	0,149508	4,24						
O14786	0,162683	0,772337	0,956458	4,24						
Q15029	0,320679	0,000000	0,374799	4,24						
Q96G75	0,207262	0,000000	0,580102	4,24						
Q9BTC5	0,120269	0,000000	0,000000	4,24						
Q7Z5H3	0,212342	0,000000	0,566744	4,23						
Q5H927	0,120348	0,000000	0,000000	4,23						
Q1ZYL4	0,120388	0,000000	0,000000	4,23						
O60279	0,134565	0,000000	0,894737	4,23						
Q86UP8	0,595558	0,000000	0,202190	4,23						
P47974	0,407238	0,000000	0,295701	4,23						
Q53GL6	0,120427	0,000000	0,000000	4,23						
Q8N402	0,000000	0,000000	0,120430	4,23						
Q59FX3	0,120545	0,000000	0,000000	4,23						
Q9UK32	0,183515	0,000000	0,656890	4,23						
Q547D0	0,120584	0,000000	0,000000	4,23						
Q9NV35	0,217343	0,000000	0,554841	4,23						
P55822	0,522467	0,000000	0,230916	4,23						
Q9BXY5	0,756705	0,000000	0,159452	4,23						
Q6ZSQ4	0,120663	0,000000	0,000000	4,23						
Q6ZWB6	0,852676	0,000000	0,141523	4,23						
Q8N7K9	0,000000	0,000000	0,120681	4,23						
Q13405	0,221045	0,000000	0,546002	4,23						
A4D130	0,317135	0,380616	0,000000	4,23						
P36575	0,176387	0,000000	0,684462	4,23						
Q969J3	0,000000	0,000000	0,120731	4,23						
Q6S377	0,120742	0,000000	0,000000	4,23						
Q6DKJ4	0,201867	0,000000	0,598383	4,23						
Q92585	0,521443	0,000000	0,231669	4,23						
Q96PQ0	0,133541	0,000000	0,904681	4,23						
Q9H252	0,164022	0,000000	0,736591	4,23						
A0MNP5	0,120821	0,000000	0,000000	4,23						
P28070	0,228291	0,000000	0,529279	4,23						
Q58A67	0,120860	0,000000	0,000000	4,23						
P02144	0,282755	0,000000	0,427481	4,23						
Q96LP6	0,000000	0,000000	0,120882	4,23						
Q5JST6	0,371795	0,000000	0,325131	4,23						
Q63HQ2	0,123892	0,000000	0,976045	4,23						
Q5QPM2	0,120978	0,000000	0,000000	4,22						
O95716	0,327649	0,000000	0,369275	4,22						
Q96HR3	0,796282	0,000000	0,151969	4,22						
Q2M243	0,000000	0,000000	0,121083	4,22						
Q6ZMJ1	0,121096	0,000000	0,000000	4,22						
P59043	0,000000	0,000000	0,121133	4,22						
Q5VUC7	0,121136	0,000000	0,000000	4,22						
Q9Y244	0,000000	0,000000	0,121183	4,22						
Q15399	0,433072	0,000000	0,279831	4,22						
O95258	0,139093	0,000000	0,871284	4,22						
Q53XC8	0,121215	0,000000	0,000000	4,22						
O75414	0,203442	0,000000	0,595922	4,22						
Q16849	0,143977	0,000000	0,842356	4,22						
Q9H213	0,210924	0,000000	0,575030	4,22						
Q7Z3R3	0,121293	0,000000	0,000000	4,22						
Q96M60	0,000000	0,000000	0,121334	4,22						
P51814	0,368960	0,000000	0,328947	4,22						
P01593	0,656008	0,000000	0,185014	4,22						
Q49A41	0,121411	0,000000	0,000000	4,22						
Q53SE2	0,121451	0,000000	0,000000	4,22						
Q96D59	0,418029	0,000000	0,290629	4,22						
O75746	0,217816	0,000000	0,557804	4,22						
Q86Y97	0,320482	0,000000	0,379168	4,22						
Q8N1S6	0,121530	0,000000	0,000000	4,22						
Q969W0	0,297247	0,000000	0,408899	4,22						
Q9NSA1	0,308943	0,000000	0,393532	4,21						
Q92622	0,000000	0,000000	0,121685	4,21						
Q8IXG5	0,121687	0,000000	0,000000	4,21						
Q96II8	0,415784	0,000000	0,292688	4,21						
Q5VTU6	0,121726	0,000000	0,000000	4,21						
P11801	0,182294	0,000000	0,667788	4,21						
Q9H013	0,124129	0,000000	0,980916	4,21						
Q9H6X5	0,000000	0,000000	0,121786	4,21						
Q9NWW0	0,564486	0,000000	0,215749	4,21						
Q92979	0,191037	0,000000	0,637555	4,21						
Q5W0B1	0,000000	0,000000	0,121836	4,21						
Q7Z789	0,121845	0,000000	0,000000	4,21						
Q6ZTN6	0,708187	0,000000	0,172157	4,21						
P11465	0,340999	0,000000	0,357624	4,21						
Q5H924	0,121963	0,000000	0,000000	4,21						
Q6ZUX3	0,251408	0,000000	0,485185	4,21						
Q7RTZ2	0,467097	0,000000	0,261149	4,21						
Q96C45	0,429685	0,000000	0,284000	4,21						
Q5VYV5	0,122042	0,000000	0,000000	4,21						
Q96JL9	0,729768	0,000000	0,167236	4,21						
O00187	0,414366	0,386169	0,762706	4,21						
Q9Y5F2	0,223920	0,000000	0,545098	4,21						
O15145	0,589651	0,000000	0,207011	4,21						
P43897	0,169496	0,000000	0,720269	4,21						
Q8WXX7	0,000000	0,000000	0,122087	4,21						
Q6IC75	0,122120	0,000000	0,000000	4,21						
P21980	0,175442	0,000000	0,696163	4,21						
Q9Y248	0,000000	0,000000	0,122137	4,21						
P48147	0,247588	0,000000	0,493321	4,21						
Q8IXY8	0,278541	0,000000	0,438530	4,21						
B1AH42	0,000000	0,122161	0,000000	4,20						
Q59F81	0,122199	0,000000	0,000000	4,20						
Q8N1N0	0,791635	0,000000	0,154379	4,20						
Q53XJ6	0,122238	0,000000	0,000000	4,20						
Q9C010	0,690308	0,000000	0,177129	4,20						
Q59GK8	0,122278	0,000000	0,000000	4,20						
Q5T8P6	0,000000	0,000000	0,122288	4,20						
P33402	0,225495	0,000000	0,542387	4,20						
Q8IV63	0,436301	0,000000	0,280384	4,20						
Q9P255	0,447446	0,000000	0,273453	4,20						
O60256	0,238215	0,000000	0,513660	4,20						
Q92624	0,233293	0,000000	0,524508	4,20						
Q9NPI5	0,454889	0,000000	0,269034	4,20						
Q9H0L4	0,164218	0,000000	0,745380	4,20						
Q9BW92	0,167369	0,000000	0,731368	4,20						
Q8TAA9	0,123420	0,000000	0,991914	4,20						
O60320	0,285748	0,000000	0,428435	4,20						
Q5VZI9	0,122475	0,000000	0,000000	4,20						
P25686	0,214193	0,000000	0,571967	4,20						
Q6FG96	0,122514	0,000000	0,000000	4,20						
P22415	0,830780	0,652701	0,225944	4,20						
A8MTJ6	0,000000	0,000000	0,122539	4,20						
Q8NHM4	0,180168	0,000000	0,680293	4,20						
Q562X1	0,122593	0,000000	0,000000	4,20						
Q9NVM4	0,185563	0,000000	0,660657	4,20						
Q8WVV9	0,313472	0,000000	0,391121	4,20						
P52790	0,190722	0,000000	0,643029	4,20						
Q9Y2H9	0,888276	0,000000	0,138108	4,20						
Q8ND30	0,553972	0,000000	0,221474	4,20						
Q9NPA5	0,525066	0,000000	0,233678	4,20						
Q3MNF0	0,122711	0,000000	0,000000	4,20						
P43366	0,321270	0,000000	0,381981	4,20						
Q13315	0,000000	0,427057	0,287364	4,20						
Q96RF0	0,257197	0,000000	0,477200	4,20						
P26678	0,470130	0,000000	0,261099	4,20						
Q9H3S7	0,854054	0,000000	0,143732	4,20						
Q9UBH6	0,196275	0,000000	0,625603	4,19						
Q9BZM2	0,318789	0,000000	0,385295	4,19						
O75147	0,181704	0,000000	0,676025	4,19						
P31350	0,463514	0,502776	0,527320	4,19						
P15918	0,000000	0,000000	0,122891	4,19						
Q15599	0,000000	0,183241	0,670701	4,19						
Q13882	0,144134	0,000000	0,853053	4,19						
P01023	0,193321	0,803130	0,791935	4,19						
A4LBB8	0,122987	0,000000	0,000000	4,19						
Q9UPX6	0,648131	0,000000	0,189835	4,19						
Q5VZ03	0,655259	0,000000	0,187776	4,19						
Q7LBC6	0,565707	0,000000	0,217507	4,19						
P98175	0,370220	0,000000	0,332362	4,19						
Q96RI3	0,123105	0,000000	0,000000	4,19						
Q5VYM1	0,000000	0,000000	0,123142	4,19						
Q3MNF1	0,123144	0,000000	0,000000	4,19						
Q8NBT0	0,298862	0,000000	0,412164	4,19						
Q96GF1	0,145316	0,000000	0,847680	4,19						
Q53XL1	0,123184	0,000000	0,000000	4,19						
P57060	0,320285	0,000000	0,384642	4,19						
P51786	0,262671	0,000000	0,469114	4,19						
A0MNN4	0,123223	0,000000	0,000000	4,19						
P01589	0,312882	0,620899	0,634391	4,19						
P55212	0,194384	0,000000	0,634040	4,19						
Q5JVW7	0,123262	0,000000	0,000000	4,19						
Q13287	0,317647	0,000000	0,388208	4,19						
Q6P179	0,301422	0,000000	0,409150	4,19						
O43541	0,285512	0,443715	0,973534	4,19						
Q9BZL4	0,349545	0,000000	0,352853	4,19						
Q86W61	0,123341	0,000000	0,000000	4,19						
Q5VUC6	0,123380	0,000000	0,000000	4,19						
Q13889	0,000000	0,251388	0,491010	4,18						
Q7LBR1	0,425826	0,000000	0,289976	4,18						
Q9H3W5	0,148821	0,000000	0,830052	4,18						
Q9Y6X1	0,209073	0,000000	0,590850	4,18						
O43503	0,123538	0,000000	0,000000	4,18						
Q9H9A7	0,000000	0,000000	0,123544	4,18						
P00751	0,132162	0,000000	0,935115	4,18						
A8MYB1	0,000000	0,000000	0,123594	4,18						
P51857	0,443862	0,000000	0,278526	4,18						
Q6ZMV8	0,638956	0,000000	0,193501	4,18						
Q96F24	0,000000	0,000000	0,123644	4,18						
Q2KHT3	0,954082	0,000000	0,129620	4,18						
Q9UG07	0,123696	0,000000	0,000000	4,18						
A1IGU5	0,246091	0,000000	0,502662	4,18						
P07550	0,257039	0,658758	0,730564	4,18						
Q8TC36	0,161974	0,000000	0,763811	4,18						
O15382	0,140117	0,000000	0,883136	4,18						
Q5T1D4	0,123814	0,000000	0,000000	4,18						
Q6P9A1	0,421652	0,000000	0,293642	4,18						
Q9BXU9	0,380656	0,000000	0,325281	4,18						
O00411	0,151420	0,000000	0,817798	4,18						
Q86WR0	0,000000	0,000000	0,123845	4,18						
O60826	0,702201	0,000000	0,176376	4,18						
Q9Y5B8	0,186193	0,000000	0,665327	4,18						
P60409	0,000000	0,000000	0,123895	4,18						
Q9H987	0,788170	0,000000	0,157242	4,18						
Q96SQ5	0,326389	0,000000	0,379871	4,18						
Q8TAU3	0,326192	0,000000	0,380575	4,17						
P20827	0,562950	0,000000	0,220520	4,17						
Q53XJ9	0,124168	0,000000	0,000000	4,17						
A4D1B1	0,000000	0,124180	0,000000	4,17						
Q9UGB4	0,000000	0,000000	0,124196	4,17						
O95248	0,914189	0,000000	0,135898	4,17						
Q9BZA5	0,000000	0,000000	0,124247	4,17						
Q5H964	0,124286	0,000000	0,000000	4,17						
P01612	0,769622	0,000000	0,161511	4,17						
Q16221	0,124365	0,000000	0,000000	4,17						
Q8TAL5	0,000000	0,000000	0,124397	4,17						
P82979	0,582286	0,000000	0,213740	4,17						
Q572P5	0,124483	0,000000	0,000000	4,17						
Q96Q80	0,156815	0,000000	0,793843	4,17						
Q9UBW8	0,441893	0,000000	0,281790	4,17						
Q53QP3	0,124523	0,000000	0,000000	4,17						
P61803	0,216359	0,000000	0,575633	4,17						
Q8TCY5	0,000000	0,000000	0,124548	4,17						
P14543	0,156854	0,000000	0,794094	4,17						
Q9BVC3	0,195369	0,000000	0,637605	4,17						
Q562N6	0,124641	0,000000	0,000000	4,16						
Q14254	0,364195	0,000000	0,342256	4,16						
P01562	0,462568	0,762241	0,353606	4,16						
Q53RZ9	0,124719	0,000000	0,000000	4,16						
Q9H814	0,000000	0,000000	0,124749	4,16						
P06401	0,648171	0,000000	0,192547	4,16						
Q8IZJ6	0,166188	0,000000	0,751055	4,16						
Q15393	0,138503	0,000000	0,901266	4,16						
A4D2D3	0,124838	0,000000	0,000000	4,16						
Q0D2I5	0,949435	0,000000	0,131529	4,16						
P06702	0,469106	0,000000	0,266221	4,16						
A2RUT8	0,124916	0,000000	0,000000	4,16						
Q8WUA7	0,361359	0,000000	0,345822	4,16						
P82664	0,351042	0,000000	0,356016	4,16						
Q7L5N1	0,279683	0,000000	0,447067	4,16						
Q8WWR9	0,000000	0,000000	0,125100	4,16						
Q9BXX0	0,999212	0,175669	0,712836	4,16						
P40225	0,000000	0,672892	0,185968	4,16						
Q5MJ07	0,000000	0,000000	0,125151	4,16						
Q53GY0	0,125153	0,000000	0,000000	4,16						
Q9GZV3	0,161895	0,000000	0,773252	4,16						
Q96N38	0,604497	0,000000	0,207162	4,16						
Q13162	0,164809	0,000000	0,759894	4,16						
Q6FIF0	0,000000	0,000000	0,125251	4,15						
Q147X0	0,125271	0,000000	0,000000	4,15						
Q9Y2Q5	0,349269	0,000000	0,358678	4,15						
P50548	0,484228	0,000000	0,258738	4,15						
P56199	0,213563	0,000000	0,586681	4,15						
O43365	0,541409	0,000000	0,231468	4,15						
Q63ZY6	0,850628	0,000000	0,147348	4,15						
Q9NWT1	0,227622	0,000000	0,550673	4,15						
Q15370	0,000000	0,596164	0,210275	4,15						
Q5GAN3	0,294924	0,000000	0,425070	4,15						
O75711	0,218052	0,000000	0,574930	4,15						
Q96JA3	0,257473	0,000000	0,486943	4,15						
Q12955	0,125389	0,000000	0,000000	4,15						
Q8N7L0	0,000000	0,000000	0,125402	4,15						
O95190	0,286221	0,000000	0,438178	4,15						
Q8NC42	0,134210	0,000000	0,934663	4,15						
O96002	0,495806	0,000000	0,253013	4,15						
Q5T7I7	0,125468	0,000000	0,000000	4,15						
Q9HD33	0,620092	0,000000	0,202340	4,15						
Q5EG05	0,241563	0,519435	0,000000	4,15						
Q6ZRY4	0,355019	0,000000	0,353455	4,15						
O00744	0,145473	0,000000	0,862646	4,15						
P20783	0,373489	0,756689	0,444054	4,15						
Q99218	0,628047	0,000000	0,199829	4,15						
A6NNG1	0,000000	0,000000	0,125502	4,15						
Q8NFA6	0,125546	0,000000	0,000000	4,15						
P01722	0,726106	0,000000	0,172911	4,15						
Q96NB3	0,000000	0,000000	0,125552	4,15						
Q96L94	0,488481	0,000000	0,257031	4,15						
Q6YL44	0,125586	0,000000	0,000000	4,15						
P59780	0,299846	0,000000	0,418943	4,15						
Q8N4Y2	0,625330	0,000000	0,200934	4,15						
Q9NQL2	0,425944	0,000000	0,294998	4,15						
Q14410	0,188674	0,000000	0,666131	4,15						
Q9Y2X0	0,326035	0,000000	0,385496	4,15						
Q7Z3W6	0,125704	0,000000	0,000000	4,15						
Q7Z3Z0	0,424605	0,000000	0,296053	4,15						
P10589	0,472886	0,650177	0,408949	4,15						
Q6NV95	0,125743	0,000000	0,000000	4,15						
O60879	0,000000	0,000000	0,125753	4,15						
Q9Y6G1	0,139802	0,000000	0,899759	4,15						
Q8IYD1	0,234277	0,000000	0,536963	4,15						
Q9H765	0,271728	0,000000	0,463037	4,15						
Q32Q12	0,125822	0,000000	0,000000	4,15						
Q9UPR0	0,178199	0,000000	0,706157	4,15						
Q9P1J0	0,842555	0,000000	0,149458	4,14						
Q6ZT21	0,167960	0,000000	0,749799	4,14						
Q96JQ2	0,807073	0,000000	0,156087	4,14						
Q9UHG3	0,153861	0,000000	0,818753	4,14						
O95630	0,367779	0,000000	0,342557	4,14						
Q9C0B7	0,255188	0,000000	0,493722	4,14						
Q13685	0,329028	0,000000	0,383035	4,14						
P61549	0,000000	0,000000	0,126055	4,14						
Q5T650	0,126058	0,000000	0,000000	4,14						
Q9UI08	0,518647	0,000000	0,243070	4,14						
P16402	0,249518	0,000000	0,505273	4,14						
Q9H3Z4	0,281456	0,000000	0,447971	4,14						
P78345	0,761667	0,000000	0,165579	4,14						
O15178	0,000000	0,000000	0,126155	4,14						
Q6FGH3	0,126177	0,000000	0,000000	4,14						
Q5DR82	0,126216	0,000000	0,000000	4,14						
Q8WV44	0,363447	0,000000	0,347378	4,14						
Q6ZRT8	0,126255	0,000000	0,000000	4,14						
Q9NYW8	0,654354	0,000000	0,193049	4,14						
Q8WX92	0,560981	0,356890	0,631027	4,14						
Q99750	0,424566	0,000000	0,297609	4,14						
Q32MH5	0,000000	0,000000	0,126356	4,14						
Q8IY51	0,369314	0,000000	0,342155	4,14						
Q3ZCU5	0,126373	0,000000	0,000000	4,14						
P54289	0,201197	0,000000	0,628114	4,14						
Q8N165	0,266176	0,000000	0,474839	4,14						
Q15477	0,280786	0,000000	0,450181	4,14						
Q3SYM4	0,126413	0,000000	0,000000	4,14						
Q8WZ19	0,199071	0,000000	0,635396	4,14						
Q13518	0,126492	0,000000	0,000000	4,14						
Q96B45	0,000000	0,000000	0,126507	4,13						
O43172	0,176623	0,000000	0,716603	4,13						
Q9H2S6	0,179341	0,000000	0,706308	4,13						
Q8N9N7	0,632418	0,000000	0,200331	4,13						
P48553	0,000000	0,000000	0,126708	4,13						
P55081	0,824991	0,000000	0,153626	4,13						
P63134	0,452802	0,353357	0,792387	4,13						
Q8TC71	0,000000	0,000000	0,126808	4,13						
Q8IV61	0,279880	0,000000	0,453094	4,13						
P16233	0,137558	0,000000	0,921957	4,13						
Q86XE0	0,594061	0,000000	0,213489	4,13						
Q9BTX7	0,291734	0,000000	0,434763	4,13						
A8MPX8	0,576143	0,000000	0,220219	4,13						
Q99259	0,145867	0,000000	0,869877	4,13						
Q9BSW2	0,627417	0,000000	0,202240	4,13						
Q96M86	0,609892	0,000000	0,208065	4,13						
Q6UWF9	0,000000	0,000000	0,126908	4,13						
Q2PYN1	0,126925	0,000000	0,000000	4,13						
Q8N8W4	0,652778	0,000000	0,194456	4,13						
P35498	0,331666	0,000000	0,382734	4,13						
P60412	0,000000	0,000000	0,126959	4,13						
Q68DS0	0,127004	0,000000	0,000000	4,13						
Q8N5T8	0,000000	0,000000	0,127009	4,13						
O14531	0,185209	0,000000	0,685767	4,13						
P29275	0,149687	0,000000	0,848734	4,13						
P23677	0,265585	0,000000	0,478405	4,13						
Q02548	0,336549	0,697627	0,541332	4,13						
Q13361	0,974954	0,000000	0,130374	4,13						
Q562W9	0,127122	0,000000	0,000000	4,13						
P56470	0,193675	0,000000	0,656539	4,12						
Q96C32	0,127161	0,000000	0,000000	4,12						
A1A4Y4	0,680227	0,000000	0,186973	4,12						
A9Z1X7	0,000000	0,127208	0,000000	4,12						
Q5T3J1	0,127240	0,000000	0,000000	4,12						
Q4FZB7	0,000000	0,000000	0,127260	4,12						
Q5JRI3	0,127279	0,000000	0,000000	4,12						
Q8WW14	0,000000	0,000000	0,127310	4,12						
Q7Z3I7	0,734021	0,000000	0,173463	4,12						
Q14498	0,221636	0,667845	0,860335	4,12						
Q5VVP7	0,127358	0,000000	0,000000	4,12						
P48634	0,000000	0,000000	0,127360	4,12						
Q9NUL7	0,127594	0,000000	0,998292	4,12						
Q5TCD1	0,127437	0,000000	0,000000	4,12						
O75794	0,000000	0,000000	0,127461	4,12						
Q96BY7	0,883117	0,000000	0,144335	4,12						
Q6UY18	0,138778	0,000000	0,918491	4,12						
Q9BWP7	0,127476	0,000000	0,000000	4,12						
P08571	0,170323	0,000000	0,748644	4,12						
Q6PJI9	0,743709	0,000000	0,171454	4,12						
Q14188	0,000000	0,733468	0,173965	4,12						
P35398	0,780451	0,000000	0,163570	4,12						
O95447	0,000000	0,000000	0,127662	4,12						
Q9P144	0,883314	0,000000	0,144536	4,12						
Q5VVL7	0,127752	0,000000	0,000000	4,12						
Q96DM1	0,000000	0,000000	0,127762	4,12						
Q96DZ1	0,195408	0,000000	0,653827	4,12						
Q8TET4	0,159099	0,000000	0,803184	4,11						
Q86X02	0,650770	0,000000	0,196364	4,11						
O60664	0,694916	0,000000	0,183909	4,11						
P51864	0,243532	0,000000	0,524809	4,11						
Q6S5H4	0,326468	0,000000	0,391623	4,11						
Q8IXB8	0,127870	0,000000	0,000000	4,11						
Q99798	0,162328	0,000000	0,787816	4,11						
Q9UKI9	0,707360	0,000000	0,180796	4,11						
Q5SQI6	0,127909	0,000000	0,000000	4,11						
Q9NWT9	0,127949	0,000000	0,000000	4,11						
Q9NPJ3	0,194266	0,000000	0,658849	4,11						
A6NHT5	0,000000	0,000000	0,128013	4,11						
Q6P275	0,128027	0,000000	0,000000	4,11						
P05496	0,267003	0,000000	0,479510	4,11						
Q14409	0,178041	0,000000	0,719315	4,11						
Q66LE6	0,000000	0,000000	0,128114	4,11						
A6NGS4	0,128224	0,000000	0,000000	4,11						
Q8WUS7	0,128264	0,000000	0,000000	4,11						
A1KZ92	0,343008	0,000000	0,373996	4,11						
Q96FC3	0,128303	0,000000	0,000000	4,11						
Q9BSK3	0,128342	0,000000	0,000000	4,11						
Q96KW9	0,000000	0,000000	0,128365	4,11						
Q5SQ00	0,128382	0,000000	0,000000	4,11						
Q8N0Z6	0,419958	0,000000	0,305846	4,10						
P15259	0,221518	0,000000	0,579902	4,10						
A2A2T2	0,128461	0,000000	0,000000	4,10						
P42081	0,412712	0,000000	0,311270	4,10						
Q9HC56	0,644823	0,000000	0,199227	4,10						
Q9UPT5	0,668255	0,000000	0,192296	4,10						
O14917	0,185720	0,000000	0,692196	4,10						
O00422	0,324341	0,000000	0,396444	4,10						
Q6NX49	0,705391	0,000000	0,182403	4,10						
Q76KD6	0,000000	0,000000	0,128666	4,10						
Q6IAQ1	0,128697	0,000000	0,000000	4,10						
Q8NA97	0,000000	0,000000	0,128716	4,10						
A8K8A0	0,000000	0,128723	0,000000	4,10						
Q562Q4	0,128736	0,000000	0,000000	4,10						
Q9NY57	0,275233	0,000000	0,467808	4,10						
P49335	0,000000	0,000000	0,128767	4,10						
Q5TIJ1	0,128815	0,000000	0,000000	4,10						
P62491	0,207695	0,000000	0,620279	4,10						
O14607	0,453275	0,000000	0,284251	4,10						
Q9UBF1	0,926436	0,000000	0,139112	4,10						
Q546S1	0,128894	0,000000	0,000000	4,10						
Q6IN85	0,000000	0,000000	0,128917	4,10						
Q8IU85	0,233923	0,000000	0,551225	4,10						
Q9BVK6	0,149057	0,000000	0,865257	4,10						
Q7Z6J6	0,287008	0,000000	0,449377	4,10						
Q01469	0,297444	0,000000	0,433759	4,10						
A8MW99	0,000000	0,000000	0,129118	4,09						
Q96F86	0,314614	0,000000	0,410406	4,09						
Q9P2T0	0,524712	0,000000	0,246083	4,09						
Q9Y2B7	0,129209	0,000000	0,000000	4,09						
Q9UIV1	0,000000	0,235740	0,548162	4,09						
Q9HBM0	0,000000	0,000000	0,129269	4,09						
Q4W5G0	0,368881	0,000000	0,350593	4,09						
Q7RTS7	0,438861	0,000000	0,294747	4,09						
Q6TDU7	0,969086	0,000000	0,133487	4,09						
Q8N2L4	0,129366	0,000000	0,000000	4,09						
Q9BT23	0,449336	0,000000	0,287967	4,09						
Q70CQ4	0,000000	0,000000	0,129419	4,09						
Q53TC2	0,129485	0,000000	0,000000	4,09						
Q9Y6X5	0,187059	0,000000	0,692296	4,09						
Q52LD0	0,129524	0,000000	0,000000	4,09						
P26842	0,183043	0,843009	0,839444	4,09						
Q9BZV1	0,226322	0,000000	0,572670	4,09						
Q9P2S5	0,283582	0,000000	0,457061	4,09						
A4D2F2	0,129642	0,000000	0,000000	4,09						
Q7Z2Q5	0,129681	0,000000	0,000000	4,09						
P18405	0,209428	0,000000	0,619275	4,09						
Q5H9B9	0,000000	0,000000	0,129721	4,08						
Q9BYB0	0,000000	0,000000	0,129771	4,08						
Q5VUM2	0,129839	0,000000	0,000000	4,08						
A8K0B2	0,956327	0,135790	0,000000	4,08						
P50549	0,000000	0,000000	0,129871	4,08						
Q92619	0,581499	0,000000	0,223383	4,08						
Q86XI2	0,405742	0,000000	0,320159	4,08						
Q96FZ7	0,779546	0,000000	0,166683	4,08						
P31937	0,141259	0,000000	0,920048	4,08						
Q8ND83	0,000000	0,000000	0,129972	4,08						
Q8TEX9	0,429331	0,000000	0,302732	4,08						
Q15427	0,226834	0,000000	0,573072	4,08						
P01594	0,769582	0,000000	0,168943	4,08						
Q8WVS4	0,252668	0,000000	0,514614	4,08						
Q5TGM6	0,130036	0,000000	0,000000	4,08						
Q9BQI7	0,571102	0,000000	0,227702	4,08						
Q5Y190	0,130075	0,000000	0,000000	4,08						
Q9Y2T5	0,207813	0,000000	0,626055	4,08						
Q8TEC4	0,130115	0,000000	0,000000	4,08						
Q9H0U4	0,232741	0,000000	0,559110	4,08						
A4D0U1	0,130154	0,000000	0,000000	4,08						
Q96EY4	0,414878	0,000000	0,313730	4,08						
O95648	0,130193	0,000000	0,000000	4,08						
Q5SVM7	0,130233	0,000000	0,000000	4,08						
Q53Y89	0,398771	0,326603	0,000000	4,08						
Q59FI6	0,130272	0,000000	0,000000	4,08						
Q9H1Y3	0,202772	0,000000	0,642527	4,08						
P12980	0,000000	0,593135	0,219667	4,08						
O95992	0,288505	0,000000	0,451637	4,08						
P51523	0,409050	0,000000	0,318602	4,08						
A2ABL3	0,130351	0,000000	0,000000	4,08						
Q9Y3D6	0,581381	0,373549	0,600241	4,08						
Q6IQ21	0,754854	0,000000	0,172710	4,07						
Q59H92	0,130390	0,000000	0,000000	4,07						
Q9BXS5	0,187965	0,000000	0,693753	4,07						
Q99988	0,396448	0,612317	0,537364	4,07						
Q8IWY8	0,698027	0,000000	0,186922	4,07						
Q5HCH8	0,130508	0,000000	0,000000	4,07						
A8KAB0	0,501044	0,260475	0,000000	4,07						
Q9BW85	0,000000	0,000000	0,130524	4,07						
Q6ZVD8	0,501989	0,000000	0,260195	4,07						
Q9HBJ7	0,510298	0,000000	0,256027	4,07						
Q3MJ13	0,303548	0,000000	0,430494	4,07						
Q9NPG2	0,313590	0,000000	0,416734	4,07						
O00571	0,168078	0,000000	0,777521	4,07						
Q8IZU2	0,260150	0,000000	0,502360	4,07						
Q8IVA1	0,411373	0,000000	0,317698	4,07						
Q562W5	0,130745	0,000000	0,000000	4,07						
Q13423	0,131532	0,000000	0,994174	4,07						
P23467	0,237349	0,000000	0,551426	4,07						
Q6ZVV6	0,130902	0,000000	0,000000	4,07						
Q9BX63	0,000000	0,000000	0,130926	4,07						
Q5JTW6	0,130942	0,000000	0,000000	4,07						
A0AUL6	0,131020	0,000000	0,000000	4,06						
O14530	0,400701	0,000000	0,326989	4,06						
Q96LW2	0,197102	0,000000	0,664775	4,06						
Q7Z4Q2	0,180443	0,000000	0,726245	4,06						
P01599	0,663136	0,000000	0,197620	4,06						
O14672	0,133659	0,000000	0,980816	4,06						
Q542Y8	0,131099	0,000000	0,000000	4,06						
Q99250	0,331706	0,000000	0,395239	4,06						
P35236	0,262474	0,928319	0,538168	4,06						
Q9UHV2	0,633167	0,874306	0,236943	4,06						
Q502W7	0,000000	0,000000	0,131177	4,06						
Q9P035	0,192376	0,000000	0,681900	4,06						
Q9BZ01	0,716654	0,000000	0,183055	4,06						
Q9BZA4	0,923128	0,000000	0,142125	4,06						
Q562R4	0,131257	0,000000	0,000000	4,06						
Q14CB8	0,796913	0,000000	0,164725	4,06						
Q15572	0,674517	0,651691	0,298965	4,06						
Q8N302	0,608002	0,000000	0,216151	4,06						
Q9H0G5	0,000000	0,000000	0,131428	4,06						
P08572	0,131493	0,000000	0,999598	4,06						
Q8N7C7	0,145079	0,000000	0,906388	4,06						
Q9C035	0,251565	0,000000	0,522800	4,06						
Q96HC4	0,581656	0,000000	0,226195	4,06						
Q9Y3Q7	0,225968	0,000000	0,582262	4,06						
Q8N2G9	0,131690	0,000000	0,000000	4,05						
Q9BXB7	0,000000	0,000000	0,131730	4,05						
P63272	0,296026	0,000000	0,445008	4,05						
Q6S5L8	0,300988	0,000000	0,437776	4,05						
Q5JPN5	0,131769	0,000000	0,000000	4,05						
Q9UHF3	0,159493	0,000000	0,826185	4,05						
Q6PJB7	0,131808	0,000000	0,000000	4,05						
Q8N815	0,258693	0,000000	0,509793	4,05						
Q6NXP5	0,000000	0,000000	0,131880	4,05						
Q562P9	0,131887	0,000000	0,000000	4,05						
Q9NTG7	0,147797	0,000000	0,892577	4,05						
Q5TZC2	0,131926	0,000000	0,000000	4,05						
O75152	0,601701	0,000000	0,219265	4,05						
Q12998	0,132044	0,000000	0,000000	4,05						
Q8N687	0,000000	0,000000	0,132081	4,05						
Q9BXU8	0,369472	0,000000	0,357523	4,05						
Q06889	0,488087	0,000000	0,270691	4,05						
P53370	0,211397	0,863705	0,723785	4,05						
O43731	0,302642	0,000000	0,436671	4,05						
Q93088	0,224629	0,000000	0,588489	4,05						
Q5XG99	0,306226	0,000000	0,431699	4,05						
Q5JPI9	0,206986	0,000000	0,638710	4,05						
Q6ICH7	0,270429	0,000000	0,488901	4,05						
Q8NG98	0,197377	0,000000	0,669898	4,05						
Q5VZ66	0,000000	0,000000	0,132232	4,05						
A2A2W2	0,132241	0,000000	0,000000	4,05						
Q9BWJ1	0,132281	0,000000	0,000000	4,05						
Q9Y4F4	0,000000	0,000000	0,132332	4,04						
P23771	0,000000	0,822312	0,160958	4,04						
Q96JI4	0,000000	0,000000	0,132382	4,04						
Q6MZW2	0,136416	0,000000	0,970470	4,04						
Q4L235	0,227464	0,000000	0,582111	4,04						
Q8N4F7	0,145158	0,000000	0,912264	4,04						
Q06203	0,339503	0,000000	0,390066	4,04						
Q8TCZ7	0,000000	0,000000	0,132433	4,04						
P48594	0,355413	0,000000	0,372690	4,04						
Q9H3K6	0,000000	0,000000	0,132483	4,04						
Q00889	0,406057	0,000000	0,326286	4,04						
P26006	0,377191	0,489147	0,718612	4,04						
Q9NRW6	0,132596	0,000000	0,000000	4,04						
Q659C4	0,631040	0,000000	0,210125	4,04						
Q53EV4	0,592801	0,000000	0,223684	4,04						
O43306	0,133068	0,000000	0,996836	4,04						
P29372	0,205214	0,000000	0,646444	4,04						
Q99417	0,000000	0,000000	0,132684	4,04						
Q9H972	0,782263	0,000000	0,169646	4,04						
Q5TDI6	0,132753	0,000000	0,000000	4,04						
P39023	0,148624	0,000000	0,893481	4,04						
Q15349	0,235655	0,591620	0,952491	4,04						
P62753	0,485488	0,643614	0,425020	4,04						
Q5VVS0	0,000000	0,000000	0,132834	4,04						
Q5T4F7	0,148663	0,000000	0,893582	4,04						
Q9NZM1	0,256921	0,000000	0,517075	4,04						
Q5T2T6	0,132871	0,000000	0,000000	4,04						
Q6P2S7	0,000000	0,000000	0,132935	4,04						
Q0PHS1	0,132950	0,000000	0,000000	4,04						
P49901	0,968220	0,000000	0,137354	4,04						
Q6FGQ1	0,132989	0,000000	0,000000	4,04						
Q53XR9	0,133029	0,000000	0,000000	4,03						
Q8NEE6	0,632537	0,000000	0,210325	4,03						
P30542	0,185012	0,870772	0,826235	4,03						
Q580I5	0,133147	0,000000	0,000000	4,03						
Q16441	0,133186	0,000000	0,000000	4,03						
Q8NI27	0,000000	0,000000	0,133186	4,03						
P02765	0,175166	0,000000	0,760546	4,03						
Q14869	0,133226	0,000000	0,000000	4,03						
Q16527	0,178593	0,000000	0,746183	4,03						
A8K7R5	0,000000	0,133266	0,000000	4,03						
O94907	0,181034	0,000000	0,736189	4,03						
Q0P5Q8	0,000000	0,000000	0,133286	4,03						
P15374	0,342181	0,000000	0,389665	4,03						
Q5TAG4	0,402040	0,000000	0,331710	4,03						
Q9Y376	0,000000	0,000000	0,133387	4,03						
Q9GZQ9	0,133423	0,000000	0,000000	4,03						
Q96A04	0,000000	0,000000	0,133437	4,03						
Q96M28	0,133462	0,000000	0,000000	4,03						
Q6ICB4	0,252550	0,000000	0,528475	4,03						
Q86XF0	0,210806	0,000000	0,633136	4,03						
O14684	0,560588	0,586068	0,406388	4,03						
Q9NR90	0,000000	0,000000	0,133588	4,03						
P22894	0,235262	0,000000	0,567949	4,03						
P10323	0,267278	0,000000	0,499950	4,03						
P30519	0,296499	0,000000	0,450733	4,03						
Q5VYV0	0,327964	0,000000	0,407543	4,02						
Q9Y666	0,143150	0,000000	0,933859	4,02						
Q9NX47	0,139251	0,000000	0,960074	4,02						
A8K9D3	0,000000	0,133771	0,000000	4,02						
P51861	0,326429	0,000000	0,410004	4,02						
P01624	0,655929	0,000000	0,204048	4,02						
Q99547	0,313945	0,000000	0,426426	4,02						
Q7Z651	0,133895	0,000000	0,000000	4,02						
A8MTN3	0,000000	0,000000	0,133990	4,02						
Q969W8	0,715118	0,000000	0,187374	4,02						
Q6YFQ2	0,000000	0,000000	0,134040	4,02						
P30086	0,584256	0,000000	0,229460	4,02						
Q9P242	0,000000	0,000000	0,134090	4,02						
Q9P0K1	0,139133	0,000000	0,964293	4,02						
Q8N859	0,641515	0,000000	0,209170	4,02						
O75956	0,273146	0,000000	0,491412	4,02						
Q5BKY9	0,000000	0,000000	0,134241	4,02						
Q86YB4	0,134250	0,000000	0,000000	4,02						
Q5VSX7	0,134289	0,000000	0,000000	4,02						
Q5TBK7	0,134328	0,000000	0,000000	4,01						
Q9UMR7	0,000000	0,000000	0,134341	4,01						
Q9UI38	0,151932	0,000000	0,884442	4,01						
Q9UEE9	0,482613	0,000000	0,278475	4,01						
Q7Z3Y8	0,436931	0,000000	0,307603	4,01						
P61964	0,470878	0,000000	0,285707	4,01						
Q49AA0	0,000000	0,000000	0,134542	4,01						
Q6ZNF7	0,134604	0,000000	0,000000	4,01						
P09629	0,423660	0,920242	0,345319	4,01						
Q9Y2B4	0,253771	0,000000	0,530785	4,01						
Q08493	0,695979	0,000000	0,193552	4,01						
P28698	0,534754	0,000000	0,251959	4,01						
Q75MW2	0,000000	0,000000	0,134743	4,01						
Q86W42	0,217225	0,000000	0,620530	4,01						
Q9BUP3	0,254795	0,000000	0,529078	4,01						
P20265	0,218604	0,000000	0,616864	4,01						
P04035	0,140432	0,000000	0,960476	4,01						
Q5R370	0,134919	0,000000	0,000000	4,01						
P49903	0,222542	0,000000	0,606268	4,01						
Q9NV72	0,456346	0,000000	0,295751	4,01						
Q9UK59	0,450833	0,000000	0,299417	4,01						
O43615	0,145906	0,000000	0,925472	4,00						
Q6PJI1	0,135037	0,000000	0,000000	4,00						
Q70CQ1	0,346631	0,000000	0,389614	4,00						
Q5JR96	0,135077	0,000000	0,000000	4,00						
Q9BZL1	0,261292	0,000000	0,516975	4,00						
Q7Z3S7	0,302327	0,000000	0,446816	4,00						
Q8N9W4	0,000000	0,000000	0,135094	4,00						
O75363	0,488245	0,000000	0,276718	4,00						
Q5JTF2	0,135116	0,000000	0,000000	4,00						
Q5VYS8	0,420982	0,000000	0,320962	4,00						
Q546G3	0,135155	0,000000	0,000000	4,00						
Q6ZN94	0,135195	0,000000	0,000000	4,00						
Q86VK4	0,741937	0,000000	0,182252	4,00						
Q8NFP7	0,254480	0,000000	0,531388	4,00						
A3QNQ0	0,890088	0,151943	0,000000	4,00						
Q6P1M9	0,546686	0,000000	0,247389	4,00						
Q96A73	0,000000	0,000000	0,135245	4,00						
Q92485	0,162131	0,000000	0,834421	4,00						
Q9Y5W5	0,175796	0,000000	0,769636	4,00						
Q7L5Y9	0,000000	0,000000	0,135346	4,00						
Q9NZZ3	0,461387	0,000000	0,293592	4,00						
Q6ZRC7	0,135470	0,000000	0,000000	4,00						
A6NMZ2	0,000000	0,000000	0,135496	4,00						
Q8IUY2	0,135510	0,000000	0,000000	4,00						
A4D1P6	0,303194	0,000000	0,447017	4,00						
Q8IVZ3	0,135549	0,000000	0,000000	4,00						
P25092	0,189462	0,000000	0,715548	4,00						
Q99594	0,684874	0,000000	0,198021	4,00						
Q5T657	0,135667	0,000000	0,000000	4,00						
O95208	0,242075	0,000000	0,560466	4,00						
P20160	0,146182	0,000000	0,928134	4,00						
Q96E11	0,643406	0,000000	0,210978	3,99						
Q9BV36	0,000000	0,000000	0,135747	3,99						
O15165	0,639783	0,000000	0,212184	3,99						
Q9Y6F6	0,730792	0,000000	0,185767	3,99						
Q01167	0,608081	0,000000	0,223333	3,99						
P48643	0,264285	0,000000	0,513911	3,99						
Q53GW1	0,135825	0,000000	0,000000	3,99						
Q14767	0,294254	0,996971	0,463138	3,99						
Q9UKV0	0,000000	0,694094	0,195761	3,99						
Q9BYH8	0,483598	0,000000	0,281087	3,99						
O75071	0,681723	0,000000	0,199427	3,99						
Q9H4M7	0,219194	0,000000	0,620329	3,99						
O75052	0,655811	0,000000	0,207362	3,99						
Q6ZND4	0,136022	0,000000	0,000000	3,99						
Q9UIG5	0,000000	0,000000	0,136049	3,99						
Q01851	0,153546	0,000000	0,886400	3,99						
Q16549	0,148978	0,000000	0,913670	3,99						
Q14UU9	0,136179	0,000000	0,000000	3,99						
P11473	0,000000	0,417971	0,325834	3,99						
A6NLI5	0,000000	0,000000	0,136199	3,99						
Q8N6P7	0,000000	0,402827	0,338339	3,99						
A2A279	0,136297	0,000000	0,000000	3,99						
Q9HBU6	0,160005	0,000000	0,851949	3,99						
Q2NKQ1	0,000000	0,000000	0,136450	3,98						
P17035	0,854684	0,000000	0,159703	3,98						
Q5VWK5	0,000000	0,000000	0,136501	3,98						
A2AE51	0,136534	0,000000	0,000000	3,98						
Q9H3P2	0,000000	0,000000	0,136601	3,98						
Q0VDC6	0,136612	0,000000	0,000000	3,98						
O14617	0,000000	0,000000	0,136651	3,98						
P49910	0,667586	0,000000	0,204751	3,98						
Q9H2L5	0,589769	0,000000	0,231820	3,98						
A1L380	0,136731	0,000000	0,000000	3,98						
Q8NEG2	0,000000	0,000000	0,136752	3,98						
Q8NFH5	0,929114	0,000000	0,147198	3,98						
P18031	0,793959	0,000000	0,172258	3,98						
O95563	0,181901	0,000000	0,751908	3,98						
Q9H806	0,136809	0,000000	0,000000	3,98						
P09914	0,354389	0,000000	0,386049	3,98						
Q8N3E9	0,251605	0,000000	0,543793	3,98						
Q96EX2	0,141614	0,000000	0,966352	3,98						
A6NCI8	0,000000	0,000000	0,136902	3,98						
P05413	0,344662	0,000000	0,397248	3,98						
Q9H8N9	0,136927	0,000000	0,000000	3,98						
Q9P109	0,197220	0,000000	0,694405	3,98						
Q96DR4	0,217934	0,000000	0,628415	3,98						
Q96CS7	0,261647	0,000000	0,523453	3,98						
Q9HBT8	0,711495	0,000000	0,192497	3,98						
O14925	0,146694	0,000000	0,933759	3,98						
Q96CT7	0,000000	0,000000	0,137053	3,97						
P04220	0,784468	0,000000	0,174769	3,97						
Q969Q1	0,000000	0,000000	0,137103	3,97						
Q2M296	0,265861	0,000000	0,515769	3,97						
Q5VSQ2	0,137124	0,000000	0,000000	3,97						
P29401	0,256409	0,000000	0,534853	3,97						
Q9HBS4	0,137203	0,000000	0,000000	3,97						
Q96N64	0,000000	0,000000	0,137204	3,97						
Q7LG56	0,511361	0,537102	0,499648	3,97						
Q5T742	0,000000	0,000000	0,137254	3,97						
Q9BRS8	0,632064	0,000000	0,217155	3,97						
O95786	0,356201	0,000000	0,385346	3,97						
Q5VTT5	0,193518	0,000000	0,709572	3,97						
O95370	0,137400	0,000000	0,000000	3,97						
Q8WU08	0,288662	0,000000	0,476095	3,97						
A2AAZ4	0,137439	0,000000	0,000000	3,97						
Q05682	0,586737	0,000000	0,234281	3,97						
Q5T0F6	0,137479	0,000000	0,000000	3,97						
P04843	0,164888	0,000000	0,833919	3,97						
Q7Z4G1	0,000000	0,000000	0,137555	3,97						
Q8TE96	0,355295	0,000000	0,387204	3,97						
P40933	0,497460	0,881373	0,313831	3,97						
A6NCJ1	0,000000	0,000000	0,137605	3,97						
P47902	0,417477	0,000000	0,329650	3,97						
Q96GM8	0,472217	0,000000	0,291583	3,97						
Q03013	0,465325	0,000000	0,295952	3,97						
Q8WY81	0,137754	0,000000	0,000000	3,96						
P48723	0,182649	0,000000	0,754319	3,96						
Q96FV0	0,591541	0,000000	0,232925	3,96						
Q5H928	0,137794	0,000000	0,000000	3,96						
P00167	0,000000	0,000000	0,137806	3,96						
Q7L273	0,213838	0,000000	0,644486	3,96						
P04090	0,272870	0,000000	0,505123	3,96						
Q53TN2	0,137833	0,000000	0,000000	3,96						
Q6ZVL6	0,000000	0,000000	0,137907	3,96						
P23769	0,769385	0,754165	0,237696	3,96						
Q9UKF5	0,456661	0,000000	0,302079	3,96						
Q3MIM1	0,138030	0,000000	0,000000	3,96						
Q8N9C0	0,236167	0,000000	0,584472	3,96						
Q96D70	0,341708	0,000000	0,404128	3,96						
Q9BWA9	0,138109	0,000000	0,000000	3,96						
Q9Y663	0,173512	0,000000	0,796153	3,96						
Q5STU3	0,138148	0,000000	0,000000	3,96						
P14621	0,540582	0,000000	0,255675	3,96						
P10451	0,586264	0,000000	0,235838	3,96						
Q8WVZ9	0,463435	0,000000	0,298363	3,96						
Q5T1V6	0,368212	0,000000	0,375552	3,96						
Q9UQ72	0,319222	0,000000	0,433206	3,96						
Q6ZN57	0,531131	0,000000	0,260396	3,96						
Q9UHH9	0,218722	0,000000	0,632533	3,96						
Q9HD43	0,234868	0,000000	0,589142	3,96						
Q9Y2T7	0,198283	0,000000	0,697921	3,96						
P62333	0,160832	0,000000	0,860637	3,96						
Q75MN6	0,138463	0,000000	0,000000	3,95						
Q9Y5E9	0,213523	0,000000	0,648604	3,95						
Q9NPS7	0,000000	0,000000	0,138509	3,95						
Q8NC54	0,452448	0,000000	0,306147	3,95						
Q5W0W2	0,138542	0,000000	0,000000	3,95						
Q16799	0,424999	0,000000	0,325984	3,95						
P52597	0,219588	0,000000	0,630976	3,95						
Q6P1Q0	0,234947	0,000000	0,589896	3,95						
A8MXZ3	0,000000	0,000000	0,138610	3,95						
Q9H5J0	0,513212	0,000000	0,270088	3,95						
Q6JEL2	0,411846	0,000000	0,336631	3,95						
Q6IAH0	0,138660	0,000000	0,000000	3,95						
Q68D91	0,357736	0,000000	0,387706	3,95						
Q6ZTE2	0,138700	0,000000	0,000000	3,95						
Q5U045	0,138739	0,000000	0,000000	3,95						
Q5SYC1	0,291773	0,000000	0,475542	3,95						
Q9Y448	0,000000	0,000000	0,138761	3,95						
Q9HA65	0,533848	0,000000	0,259944	3,95						
Q53HV7	0,355846	0,000000	0,390016	3,95						
P22234	0,295121	0,000000	0,470370	3,95						
Q53YD8	0,138818	0,000000	0,000000	3,95						
Q59HC6	0,000000	0,138819	0,000000	3,95						
Q96MW7	0,386760	0,000000	0,359030	3,95						
Q9UHS4	0,138897	0,000000	0,000000	3,95						
Q96M61	0,000000	0,000000	0,138911	3,95						
Q9BQ24	0,229236	0,000000	0,606067	3,95						
Q9Y698	0,195723	0,000000	0,709873	3,95						
Q8IUE6	0,142008	0,000000	0,978556	3,95						
Q96JN0	0,652345	0,000000	0,213088	3,95						
O14746	0,722601	0,258455	0,744576	3,95						
Q5JUW0	0,483125	0,000000	0,287867	3,95						
P49767	0,372977	0,000000	0,372941	3,95						
P80362	0,661875	0,000000	0,210175	3,95						
P14652	0,577088	0,000000	0,241061	3,94						
Q9P2E9	0,228764	0,000000	0,608226	3,94						
Q8N9T8	0,000000	0,000000	0,139162	3,94						
Q5T4Q0	0,139172	0,000000	0,000000	3,94						
Q92813	0,139212	0,000000	0,000000	3,94						
Q16775	0,238058	0,000000	0,584873	3,94						
Q5VYP0	0,000000	0,000000	0,139263	3,94						
Q6ZRZ3	0,139290	0,000000	0,000000	3,94						
Q9GZP1	0,204230	0,000000	0,682051	3,94						
Q5JYV5	0,139369	0,000000	0,000000	3,94						
Q8NAW0	0,139448	0,000000	0,000000	3,94						
Q14790	0,000000	0,000000	0,139464	3,94						
Q15437	0,311346	0,000000	0,448021	3,94						
P60866	0,369196	0,000000	0,377913	3,94						
Q5TZJ5	0,000000	0,000000	0,139564	3,94						
Q5H9I1	0,139566	0,000000	0,000000	3,94						
Q53XP4	0,139605	0,000000	0,000000	3,94						
Q8WUB2	0,485173	0,000000	0,287766	3,94						
Q96A05	0,260584	0,000000	0,535858	3,94						
Q53S17	0,139645	0,000000	0,000000	3,94						
O95398	0,252038	0,000000	0,554088	3,94						
Q2TTR0	0,139684	0,000000	0,000000	3,94						
Q562S5	0,139724	0,000000	0,000000	3,94						
P54753	0,145788	0,000000	0,958467	3,94						
P10301	0,207616	0,000000	0,673162	3,94						
Q702N8	0,000000	0,000000	0,139765	3,94						
P11908	0,222975	0,000000	0,626858	3,94						
P17483	0,597212	0,000000	0,234130	3,93						
B2R6J2	0,000000	0,139828	0,000000	3,93						
O95477	0,291183	0,000000	0,480263	3,93						
A2AAZ6	0,139881	0,000000	0,000000	3,93						
Q86UX6	0,165636	0,000000	0,844566	3,93						
O75143	0,000000	0,000000	0,139916	3,93						
Q8N6S4	0,487024	0,000000	0,287314	3,93						
A2AAZ3	0,139960	0,000000	0,000000	3,93						
O76054	0,190998	0,000000	0,733076	3,93						
A2AE48	0,140039	0,000000	0,000000	3,93						
P41252	0,612177	0,000000	0,228807	3,93						
Q5TD89	0,140078	0,000000	0,000000	3,93						
Q8N6T3	0,000000	0,376577	0,372037	3,93						
Q9Y534	0,696412	0,000000	0,201235	3,93						
Q8NHX0	0,140157	0,000000	0,000000	3,93						
Q9UQR0	0,652700	0,000000	0,214795	3,93						
P63121	0,392785	0,000000	0,356971	3,93						
Q6IN97	0,558579	0,000000	0,251055	3,93						
Q16401	0,268342	0,000000	0,522599	3,93						
Q02790	0,770409	0,000000	0,182051	3,93						
Q6YHU6	0,602056	0,000000	0,232975	3,93						
O95754	0,148033	0,000000	0,947519	3,93						
P78368	0,183633	0,000000	0,763911	3,93						
Q9NUW5	0,140314	0,000000	0,000000	3,93						
B2RZG3	0,000000	0,140333	0,000000	3,93						
Q86VW0	0,259481	0,000000	0,540930	3,93						
Q9BTA9	0,000000	0,000000	0,140468	3,93						
Q9BZJ3	0,218289	0,000000	0,643632	3,93						
Q2KN33	0,140511	0,000000	0,000000	3,92						
A3KN85	0,181270	0,775366	0,000000	3,92						
Q6GMV1	0,454850	0,000000	0,309010	3,92						
P54368	0,363210	0,000000	0,387003	3,92						
Q15583	0,000000	0,000000	0,140569	3,92						
Q7L2R6	0,729099	0,000000	0,192849	3,92						
O60675	0,865829	0,000000	0,162415	3,92						
Q5TBT1	0,140629	0,000000	0,000000	3,92						
P11234	0,530146	0,000000	0,265267	3,92						
P13646	0,282440	0,000000	0,497991	3,92						
Q2M2I3	0,255819	0,000000	0,549869	3,92						
Q5D027	0,140669	0,000000	0,000000	3,92						
Q9H4G1	0,260544	0,000000	0,540026	3,92						
Q5JVZ4	0,140708	0,000000	0,000000	3,92						
O75888	0,161619	0,000000	0,870681	3,92						
O94830	0,346592	0,000000	0,406137	3,92						
Q38SD2	0,245068	0,000000	0,574427	3,92						
Q9NVD3	0,279802	0,000000	0,503164	3,92						
Q13164	0,888434	0,653205	0,242618	3,92						
Q8N241	0,140826	0,000000	0,000000	3,92						
Q9H7L9	0,000000	0,000000	0,140870	3,92						
Q5VWP2	0,687158	0,000000	0,205052	3,92						
Q6FG92	0,140905	0,000000	0,000000	3,92						
Q8TBY9	0,300437	0,000000	0,469415	3,92						
P49862	0,188792	0,000000	0,747037	3,92						
O43852	0,196038	0,000000	0,719516	3,92						
Q5VX17	0,141062	0,000000	0,000000	3,92						
P0C7H9	0,000000	0,000000	0,141071	3,92						
Q05C16	0,587564	0,000000	0,240157	3,92						
Q4ZFV8	0,141141	0,000000	0,000000	3,92						
Q00577	0,256803	0,745583	0,737495	3,92						
Q96PP4	0,000000	0,000000	0,141221	3,91						
Q9BT49	0,436616	0,000000	0,323473	3,91						
Q8IUZ5	0,278896	0,000000	0,506629	3,91						
Q14650	0,141299	0,000000	0,000000	3,91						
Q9P2W1	0,827078	0,000000	0,170852	3,91						
Q9NX45	0,906825	0,000000	0,155836	3,91						
P0C7U8	0,000000	0,000000	0,141322	3,91						
Q9BXS9	0,145001	0,000000	0,974638	3,91						
P0C7T5	0,000000	0,000000	0,141372	3,91						
Q9BRR0	0,603907	0,000000	0,234180	3,91						
Q16517	0,288229	0,000000	0,490759	3,91						
Q9Y450	0,210294	0,000000	0,672760	3,91						
Q5JVF6	0,141496	0,000000	0,000000	3,91						
Q9UNW9	0,187886	0,000000	0,753114	3,91						
Q16774	0,337061	0,000000	0,419847	3,91						
Q8TF68	0,690860	0,000000	0,204851	3,91						
Q8N456	0,600441	0,000000	0,235737	3,91						
Q14DF6	0,141574	0,000000	0,000000	3,91						
Q6P0Q8	0,888316	0,000000	0,159401	3,91						
P07911	0,000000	0,222110	0,637756	3,91						
A2AAZ2	0,141653	0,000000	0,000000	3,91						
Q6S8J3	0,436223	0,000000	0,324879	3,91						
Q49AS3	0,000000	0,000000	0,141724	3,91						
Q96PZ2	0,461938	0,000000	0,306850	3,91						
Q96PC3	0,376245	0,000000	0,376758	3,91						
Q5T794	0,141771	0,000000	0,000000	3,91						
Q6X4T0	0,000000	0,000000	0,141774	3,91						
Q9NP50	0,397669	0,000000	0,356569	3,91						
Q5MNZ9	0,496751	0,000000	0,285506	3,91						
Q15007	0,000000	0,000000	0,141874	3,91						
Q96JA4	0,945891	0,000000	0,150010	3,91						
Q9BWW9	0,219509	0,000000	0,646495	3,91						
O75586	0,606584	0,000000	0,233980	3,90						
Q8TE49	0,326153	0,000000	0,435165	3,90						
Q16611	0,236798	0,000000	0,599488	3,90						
Q15034	0,288623	0,000000	0,491864	3,90						
Q15051	0,330957	0,000000	0,428988	3,90						
Q15397	0,167526	0,000000	0,847529	3,90						
Q8N635	0,765565	0,000000	0,185466	3,90						
Q9UK28	0,149766	0,000000	0,948072	3,90						
O15195	0,284291	0,000000	0,499498	3,90						
Q15172	0,356752	0,000000	0,398051	3,90						
Q96PZ0	0,308628	0,000000	0,460325	3,90						
P04554	0,208404	0,000000	0,681750	3,90						
Q53XS7	0,142086	0,000000	0,000000	3,90						
O43155	0,275785	0,000000	0,515569	3,90						
Q5BJH1	0,142205	0,000000	0,000000	3,90						
Q6MZZ7	0,319891	0,000000	0,444556	3,90						
Q9NU22	0,142244	0,000000	0,000000	3,90						
Q5T7V8	0,000000	0,000000	0,142276	3,90						
Q546Z2	0,142323	0,000000	0,000000	3,90						
Q8N5C6	0,000000	0,000000	0,142326	3,90						
Q9Y6S9	0,301343	0,000000	0,472429	3,90						
Q9ULH4	0,632497	0,271075	0,830454	3,90						
Q8N6M0	0,404797	0,000000	0,351748	3,90						
Q6FH16	0,142401	0,000000	0,000000	3,90						
Q0VD67	0,000000	0,000000	0,142427	3,90						
Q5T946	0,142441	0,000000	0,000000	3,90						
P62683	0,310479	0,000000	0,458819	3,90						
P58400	0,142480	0,000000	0,000000	3,90						
Q96B26	0,261962	0,000000	0,543943	3,90						
O43763	0,198007	0,000000	0,719767	3,90						
Q9Y5N5	0,320994	0,000000	0,444104	3,90						
Q6FHT0	0,142559	0,000000	0,000000	3,90						
Q2KJU5	0,142598	0,000000	0,000000	3,90						
Q9C0B1	0,625251	0,000000	0,228104	3,90						
Q71TW8	0,142638	0,000000	0,000000	3,89						
Q5RGS2	0,000000	0,000000	0,142678	3,89						
Q7Z3D4	0,306423	0,000000	0,465699	3,89						
Q53TU3	0,142716	0,000000	0,000000	3,89						
O95936	0,375379	0,000000	0,380273	3,89						
P0C7Q2	0,000000	0,000000	0,142778	3,89						
Q537H7	0,000000	0,000000	0,142828	3,89						
Q15937	0,506951	0,000000	0,281740	3,89						
Q5T0C6	0,142835	0,000000	0,000000	3,89						
P13598	0,849289	0,233216	0,721424	3,89						
Q9UBV8	0,228134	0,000000	0,626356	3,89						
Q5U0F8	0,142913	0,000000	0,000000	3,89						
P78344	0,208561	0,000000	0,685315	3,89						
Q9H6B1	0,881660	0,000000	0,162164	3,89						
P08621	0,217698	0,000000	0,656840	3,89						
Q9HCG1	0,511164	0,000000	0,279781	3,89						
O15211	0,271335	0,000000	0,527170	3,89						
P43652	0,938802	0,000000	0,152370	3,89						
Q8NBA8	0,000000	0,000000	0,143080	3,89						
Q6ZNC4	0,727799	0,000000	0,196615	3,89						
Q10570	0,377506	0,000000	0,379118	3,89						
P29377	0,507029	0,000000	0,282292	3,89						
P28066	0,303785	0,000000	0,471274	3,89						
Q9HAK2	0,382310	0,000000	0,374498	3,89						
A4QPH2	0,337416	0,000000	0,424367	3,89						
Q9NX20	0,191313	0,000000	0,748544	3,89						
Q6TU33	0,143228	0,000000	0,000000	3,89						
Q8NHQ9	0,362620	0,000000	0,395139	3,89						
Q7Z443	0,175560	0,000000	0,816342	3,89						
Q1ZYL3	0,918993	0,155982	0,000000	3,89						
Q59GZ0	0,143347	0,000000	0,000000	3,89						
P06729	0,526799	0,699142	0,389213	3,88						
Q9H5A3	0,143386	0,000000	0,000000	3,88						
Q5RL73	0,355689	0,000000	0,403174	3,88						
Q9UJY1	0,435002	0,000000	0,329701	3,88						
Q9NRX4	0,476234	0,000000	0,301326	3,88						
Q8TC17	0,758752	0,000000	0,189233	3,88						
Q53F19	0,000000	0,000000	0,143582	3,88						
Q6NT97	0,143662	0,000000	0,000000	3,88						
Q53QD6	0,143701	0,000000	0,000000	3,88						
P13010	0,237309	0,000000	0,605765	3,88						
Q8IWB4	0,000000	0,000000	0,143783	3,88						
A6NJT0	0,285551	0,000000	0,503566	3,88						
P38567	0,211633	0,000000	0,679490	3,88						
Q96FI6	0,143819	0,000000	0,000000	3,88						
Q9P0L9	0,197889	0,000000	0,726798	3,88						
Q6ZN08	0,517269	0,000000	0,278124	3,88						
Q96JC9	0,000000	0,000000	0,143883	3,88						
Q9H9L4	0,449179	0,000000	0,320460	3,88						
Q15910	0,000000	0,000000	0,143984	3,88						
Q9Y5E4	0,210491	0,000000	0,684261	3,88						
Q9H3C7	0,000000	0,000000	0,144034	3,88						
P09430	0,174773	0,000000	0,824126	3,88						
Q6UX02	0,485921	0,000000	0,296454	3,88						
Q53ZR1	0,144055	0,000000	0,000000	3,88						
Q96EK5	0,000000	0,000000	0,144084	3,87						
Q9NXZ1	0,869098	0,000000	0,165830	3,87						
P58340	0,810696	0,504291	0,352551	3,87						
P30533	0,220927	0,000000	0,652421	3,87						
Q15722	0,166542	0,000000	0,865609	3,87						
Q86U06	0,241208	0,000000	0,597680	3,87						
P55265	0,000000	0,000000	0,144184	3,87						
Q5JTZ5	0,000000	0,000000	0,144235	3,87						
A0N9W2	0,144252	0,000000	0,000000	3,87						
Q5VZV4	0,000000	0,000000	0,144285	3,87						
Q15382	0,280077	0,000000	0,515518	3,87						
Q7Z5U6	0,537786	0,000000	0,268532	3,87						
Q02252	0,159926	0,000000	0,903074	3,87						
Q9UMX2	0,559839	0,000000	0,257985	3,87						
Q9UBP8	0,938408	0,000000	0,153927	3,87						
Q8IWX2	0,144449	0,000000	0,000000	3,87						
Q8NCU4	0,000000	0,000000	0,144486	3,87						
A2A322	0,144489	0,000000	0,000000	3,87						
P51956	0,888749	0,000000	0,162616	3,87						
Q6P4D5	0,000000	0,000000	0,144586	3,87						
P01622	0,658646	0,000000	0,219616	3,87						
P78346	0,259993	0,000000	0,556499	3,87						
P0C7A2	0,000000	0,000000	0,144737	3,87						
P61604	0,161816	0,000000	0,894636	3,87						
Q8IX94	0,000000	0,000000	0,144787	3,87						
Q8WU10	0,237861	0,000000	0,608829	3,86						
P01876	0,000000	0,000000	0,144837	3,86						
Q6EKJ0	0,601859	0,000000	0,240659	3,86						
Q04227	0,144843	0,000000	0,000000	3,86						
Q6IAX6	0,144882	0,000000	0,000000	3,86						
O43157	0,258024	0,000000	0,561521	3,86						
O00631	0,607766	0,000000	0,238399	3,86						
Q93074	0,607096	0,000000	0,238751	3,86						
P01282	0,258103	0,000000	0,561621	3,86						
Q45VJ4	0,144961	0,000000	0,000000	3,86						
Q495B1	0,217540	0,000000	0,666633	3,86						
Q8TEB6	0,000000	0,000000	0,145038	3,86						
Q53ZX0	0,145119	0,000000	0,000000	3,86						
O60711	0,616115	0,000000	0,235587	3,86						
P42765	0,187493	0,000000	0,774156	3,86						
Q9H6K4	0,379514	0,000000	0,382533	3,86						
Q15697	0,530107	0,000000	0,274056	3,86						
Q86SJ2	0,294884	0,000000	0,492818	3,86						
Q9BX74	0,217973	0,000000	0,666734	3,86						
Q96GA3	0,000000	0,000000	0,145339	3,86						
P53672	0,432796	0,000000	0,335828	3,86						
Q658J6	0,145355	0,000000	0,000000	3,86						
P49716	0,666601	0,000000	0,218059	3,86						
A6NNJ8	0,000000	0,145381	0,000000	3,86						
Q8IXL9	0,274446	0,000000	0,529781	3,86						
O15067	0,240302	0,000000	0,605364	3,86						
Q5SQS8	0,000000	0,000000	0,145490	3,86						
Q149M9	0,206671	0,000000	0,704148	3,85						
O15143	0,176545	0,000000	0,824578	3,85						
Q14832	0,154688	0,000000	0,941191	3,85						
A2AAZ5	0,145709	0,000000	0,000000	3,85						
Q96CX6	0,591817	0,000000	0,246334	3,85						
Q4V348	0,650731	0,000000	0,224086	3,85						
P25490	0,443114	0,530035	0,621083	3,85						
O95202	0,207577	0,000000	0,702792	3,85						
Q6PIY7	0,716615	0,000000	0,203646	3,85						
Q53TQ7	0,145985	0,000000	0,000000	3,85						
Q86VQ0	0,000000	0,000000	0,145992	3,85						
Q7Z6B7	0,797070	0,000000	0,183206	3,85						
Q5KU36	0,146064	0,000000	0,000000	3,85						
Q00013	0,764069	0,000000	0,191191	3,85						
P63241	0,277321	0,000000	0,526768	3,85						
Q14669	0,000000	0,000000	0,146093	3,85						
O95427	0,147285	0,000000	0,992216	3,85						
Q6FID1	0,146143	0,000000	0,000000	3,85						
A2A2V5	0,000000	0,000000	0,146143	3,85						
Q9BQ67	0,292403	0,000000	0,500050	3,85						
P20042	0,611704	0,000000	0,239152	3,84						
Q8NC38	0,000000	0,000000	0,146294	3,84						
Q15543	0,486433	0,000000	0,300773	3,84						
Q96KP4	0,297562	0,000000	0,491814	3,84						
Q8NFA8	0,146418	0,000000	0,000000	3,84						
Q8WVC6	0,277360	0,000000	0,528023	3,84						
O75868	0,146497	0,000000	0,000000	3,84						
P12272	0,345607	0,000000	0,424016	3,84						
Q6ZUT4	0,000000	0,000000	0,146545	3,84						
P20337	0,413539	0,000000	0,354409	3,84						
P55773	0,376285	0,000000	0,389564	3,84						
Q8TAY4	0,000000	0,000000	0,146595	3,84						
P01040	0,581066	0,000000	0,252360	3,84						
Q08AF3	0,169338	0,000000	0,866111	3,84						
P51797	0,161383	0,000000	0,909000	3,84						
Q9HCM9	0,342496	0,000000	0,428335	3,84						
Q4VX67	0,000000	0,000000	0,146746	3,84						
Q86VW2	0,245698	0,000000	0,597328	3,84						
Q53X45	0,146773	0,000000	0,000000	3,84						
A6NKN8	0,000000	0,000000	0,146796	3,84						
Q2NKJ3	0,803017	0,000000	0,182855	3,84						
O43316	0,671248	0,000000	0,218763	3,84						
Q99856	0,322845	0,000000	0,454851	3,84						
Q05952	0,410113	0,000000	0,358126	3,84						
P20138	0,205450	0,000000	0,715096	3,84						
P32242	0,411806	0,000000	0,356770	3,84						
Q6I9R8	0,146930	0,000000	0,000000	3,84						
P19320	0,796164	0,296820	0,621836	3,84						
Q9Y466	0,405978	0,000000	0,362143	3,83						
Q542Y7	0,147048	0,000000	0,000000	3,83						
P49721	0,416611	0,000000	0,353104	3,83						
P49761	0,276297	0,000000	0,532443	3,83						
Q9NYF8	0,345686	0,000000	0,425623	3,83						
O15296	0,227819	0,000000	0,645842	3,83						
O75663	0,582444	0,000000	0,252662	3,83						
Q8N6N2	0,498563	0,000000	0,295199	3,83						
P15735	0,196787	0,000000	0,747941	3,83						
Q6ZSR9	0,000000	0,000000	0,147248	3,83						
Q2TAA8	0,972827	0,000000	0,151366	3,83						
Q16656	0,564880	0,000000	0,260747	3,83						
Q16821	0,000000	0,000000	0,147298	3,83						
Q6ZMZ3	0,970346	0,000000	0,151818	3,83						
P49913	0,324223	0,000000	0,454399	3,83						
Q14249	0,174064	0,000000	0,846424	3,83						
P36639	0,180758	0,000000	0,815086	3,83						
Q8NHY3	0,434805	0,000000	0,338992	3,83						
Q7Z5L2	0,000000	0,000000	0,147399	3,83						
Q9NRL3	0,291261	0,000000	0,506177	3,83						
A1A4S2	0,147442	0,000000	0,000000	3,83						
Q9UHA3	0,283779	0,000000	0,519636	3,83						
Q6ZTB9	0,465443	0,000000	0,316844	3,83						
Q5THS6	0,147482	0,000000	0,000000	3,83						
Q6ZMZ0	0,154294	0,000000	0,955906	3,83						
O95218	0,370338	0,000000	0,398453	3,83						
Q13829	0,625605	0,896517	0,263158	3,83						
Q8NHP7	0,000000	0,000000	0,147599	3,83						
Q5VXQ5	0,147639	0,000000	0,000000	3,83						
Q5T249	0,147678	0,000000	0,000000	3,83						
Q8NBR6	0,719765	0,000000	0,205203	3,83						
Q6ZSU1	0,548104	0,000000	0,269536	3,82						
Q9H944	0,317883	0,000000	0,464745	3,82						
P12724	0,310597	0,000000	0,475793	3,82						
Q9BX97	0,653645	0,000000	0,226095	3,82						
Q9UFM2	0,000000	0,000000	0,147800	3,82						
Q9NP80	0,254952	0,000000	0,579851	3,82						
O43513	0,493364	0,000000	0,299669	3,82						
Q92688	0,583271	0,000000	0,253515	3,82						
Q8IYM1	0,356949	0,000000	0,414273	3,82						
Q5T4E8	0,147915	0,000000	0,000000	3,82						
O76038	0,384988	0,000000	0,384291	3,82						
Q8NBB6	0,000000	0,000000	0,147951	3,82						
Q9BYQ3	0,823928	0,000000	0,179590	3,82						
Q6UY05	0,978537	0,000000	0,151215	3,82						
P82987	0,822116	0,000000	0,179992	3,82						
Q6ZWT8	0,147994	0,000000	0,000000	3,82						
Q9BV23	0,267869	0,000000	0,552632	3,82						
A6NJ09	0,000000	0,000000	0,148051	3,82						
A2RRP3	0,000000	0,000000	0,148102	3,82						
Q53SV2	0,148112	0,000000	0,000000	3,82						
P08254	0,257945	0,654720	0,877260	3,82						
Q9BQ16	0,274328	0,000000	0,540277	3,82						
Q6NY19	0,369275	0,000000	0,401416	3,82						
O75815	0,437640	0,000000	0,338791	3,82						
Q2HIX7	0,148269	0,000000	0,000000	3,82						
O43719	0,000000	0,000000	0,148303	3,82						
Q546R4	0,148309	0,000000	0,000000	3,82						
Q8WV37	0,553066	0,000000	0,268280	3,82						
Q8N1F8	0,600559	0,000000	0,247137	3,82						
Q9H636	0,148427	0,000000	0,000000	3,82						
Q96T25	0,736660	0,000000	0,201487	3,82						
Q6ZUB0	0,000000	0,000000	0,148453	3,82						
O76021	0,000000	0,000000	0,148554	3,81						
Q7Z426	0,148584	0,000000	0,000000	3,81						
P12104	0,266609	0,000000	0,557603	3,81						
Q6UV22	0,148702	0,000000	0,000000	3,81						
Q9NQQ0	0,906667	0,000000	0,164022	3,81						
Q96PL1	0,000000	0,000000	0,148755	3,81						
Q86W50	0,725318	0,000000	0,205102	3,81						
Q6ZRV2	0,420470	0,000000	0,353807	3,81						
Q92874	0,226440	0,000000	0,657292	3,81						
Q02108	0,235065	0,000000	0,633437	3,81						
Q5SYU3	0,148899	0,000000	0,000000	3,81						
A0JP10	0,000000	0,148915	0,000000	3,81						
Q9NWH7	0,000000	0,000000	0,148955	3,81						
Q6PIL6	0,352381	0,000000	0,422810	3,81						
Q0P5P2	0,000000	0,000000	0,149006	3,81						
O00634	0,167881	0,000000	0,887656	3,81						
A8MT51	0,515260	0,000000	0,289223	3,81						
P60983	0,607884	0,000000	0,245229	3,81						
Q6ZNM6	0,000000	0,000000	0,149106	3,81						
Q5VU36	0,000000	0,000000	0,149156	3,81						
P38606	0,270508	0,000000	0,551577	3,80						
Q8NB91	0,000000	0,000000	0,149207	3,80						
Q5T179	0,149214	0,000000	0,000000	3,80						
Q8TF65	0,195920	0,000000	0,761651	3,80						
A8MY48	0,895837	0,166583	0,000000	3,80						
P62684	0,310519	0,000000	0,480615	3,80						
Q9UG47	0,149254	0,000000	0,000000	3,80						
Q969W1	0,000000	0,173650	0,859632	3,80						
P42224	0,000000	0,547703	0,272549	3,80						
A2AE50	0,149293	0,000000	0,000000	3,80						
Q8NFT6	0,529280	0,000000	0,282192	3,80						
Q59FQ9	0,149372	0,000000	0,000000	3,80						
P37173	0,889497	0,000000	0,167939	3,80						
Q9Y316	0,000000	0,000000	0,149407	3,80						
Q6IPY1	0,149451	0,000000	0,000000	3,80						
Q9BXR3	0,455834	0,000000	0,327993	3,80						
O14718	0,183909	0,000000	0,813128	3,80						
P61018	0,260308	0,000000	0,574628	3,80						
Q13884	0,181743	0,000000	0,823122	3,80						
Q2M5E1	0,149608	0,000000	0,000000	3,80						
Q6PCB8	0,315441	0,000000	0,474287	3,80						
P33763	0,000000	0,000000	0,149658	3,80						
Q96A11	0,277596	0,000000	0,539323	3,80						
Q8N693	0,571535	0,000000	0,262003	3,80						
O14737	0,555429	0,000000	0,269636	3,80						
Q86YR6	0,363683	0,000000	0,411812	3,80
[truncated: 1,047,960 more chars]
