# Supplementary material for: Uncovering the Molecular Machinery of the Human Spindle—An Integration of Wet and Dry Systems Biology
Source: PLoS One. 2012 Mar 9;7(3):e31813. doi: 10.1371/journal.pone.0031813 (PMC3302876; doi:10.1371/journal.pone.0031813)
Supplement: Table S5 — Top 250 proteins in SPIPall with annotations related to mitotic function/spindle localization. (Large file). (XLS) [file pone.0031813.s015.xls]

## Sheet: Ranked_lists_spindle_predictors
Supplementary Table S5. Top 250 proteins in SPIPall with annotation regarding mitotic function / spindle localization
Acc_ID	DGC	LM	NNI	Fisher_score	Protein (mitotic-related function; marked in green)	Spindle-apparatus related localization
O00762	3.9e-05	0.144372	0.241663	27.015	Ubiquitin-conjugating enzyme E
P49790	0.000512	0.044422	0.073122	26.6137	Nuclear pore complex protein Nup153	Kinetochores
O95347	0.007561	0.002019	0.157794	25.8727	hCAP-E (SMC2)	Chromatids
Q53T03	0.001103	0	0.00462	24.3742	RanBP2L2
Q99666	0.001221	0	0.005524	23.8135	RanBP2L1
Q5TZA2	0.153428	0.00101	0.048765	23.5861	Rootletin	Centrosomes
Q5SW79	0.083763	0.007572	0.014665	23.1707	Centrosomal protein of 170	Centrosomes
Q15819	0.007207	0.003534	0.412917	22.9251	Ubiquitin-conjugating enzyme E2 variant 2 (MMS2)
P53675	0.000591	0	0.021344	22.5614	Clathrin heavy chain 2
Q9NTJ3	0.000866	0	0.01592	22.3836	hCAP-C (SMC4)	Chromatids
P11142	0.000315	0.159011	0.294496	22.2484	Heat shock cognate 71 kDa protein
Q53EZ4	0.041547	0.021706	0.01808	22.0481	Cep55	Midbody
Q9Y623	0.009491	0	0.002863	21.0266	Myosin-4
Q68DN6	0.004017	0	0.007282	20.8791	RanBP2L6
Q13085	0.011814	0.020697	0.128566	20.7351	Acetyl-CoA carboxylase 1 (Biotin carboxylase)
Q9NQP4	0.000669	0	0.053485	20.4762	Prefoldin subunit 4
Q99689	0.07254	0.023725	0.021947	20.3679	Fasciculation and elongation protein zeta-1; AltName: Full=Zygin-1
Q9UM13	0.003032	0.045432	0.276818	20.3489	Anaphase-promoting complex subunit 10	Several APC subunits are dynamically localized to the spindle apparatus during mitosis	apc is dynamically localized during mitosis (MT asters, spindle poles)
Q9UQ16	0.000236	0	0.173714	20.204	Dynamin-3
Q00987	0.005001	0.293286	0.029379	20.1044	E3 ubiquitin-protein ligase Mdm2
P11137	0.050329	0	0.000904	19.9957	Microtubule-associated protein 2	Spindle-kinetochores
Q86UP3	0	0	5e-05	19.807	Zinc finger homeobox protein 4
Q86VD1	0.001812	0	0.03189	19.5176	MORC family CW-type zinc finger protein 1
O60925	0.02737	0.039374	0.055796	19.438	Prefoldin subunit 1
O14715	0.002796	0	0.022198	19.3746	RanBP2L3
Q14141	0.033159	0.008077	0.23865	19.3159	Septin-6
Q9UI95	0.006262	0.065623	0.15684	19.2992	Mitotic spindle assembly checkpoint protein MAD2B (MD2L2)	Kinetochores
Q9H4B4	0.0013	0.109541	0.462736	19.2549	Serine/threonine-protein kinase PLK3	Centrosomes-spindle poles-midbody
P50502	0.088646	0.003029	0.249397	19.2227	Hsc70-interacting protein
P54652	0.000197	0	0.364253	19.0844	Heat shock-related 70 kDa protein 2
O14513	0	0.009086	0.008035	19.0499	Nck-associated protein 5 (NAP-5)
Q14676	0.096208	0.099445	0.007935	18.9717	Mediator of DNA damage checkpoint protein 1
P49418	0.00697	0.084806	0.13178	18.9203	Amphiphysin
Q8WXK8	0.518962	0	0.000151	18.9083	Bullous pemphigoid antigen 1, isoform 7
Q5TZN3	7.9e-05	0	0	18.8921	Ubiquitin-conjugating enzyme E2C (UBE2C protein)
Q14674	0.003623	0.120646	0.184612	18.8497	Separase
Q9H8V3	0.003505	0.553761	0.043742	18.7481	ECT2	Central spindle-midbody
P61081	0.006025	0.033317	0.425874	18.7343	NEDD8-conjugating enzyme Ubc12
Q14203	0.045958	0.013125	0.146997	18.6612	p150-glued (dynactin subunit 1)	Spindle-kinetochores
O15020	0.519119	0.001514	0.113851	18.643	Spectrin beta chain
Q9UIF9	0.011775	0	0.007734	18.6078	Bromodomain adjacent to zinc finger domain protein 2A (hWALp3)
Q9NQT8	0.012051	0	0.007634	18.5875	Kinesin-like protein KIF13B	Midbody
Q9HAU5	0.024101	0.035336	0.114604	18.4693	Regulator of nonsense transcripts 2 (hUpf2)
O95071	0.075414	0.087834	0.01587	18.3208	E3 ubiquitin-protein ligase UBR5
Q5TDI3	0.000118	0	0	18.0897	Nucleoporin 133kDa	Kinetochores
P82094	0.625684	0.34528	0.000552	18.0685	TATA element modulatory factor (TMF1)
Q12888	0.098492	0.101464	0.013309	17.8503	Tumor suppressor p53-binding protein 1
Q9BZX4	0.000354	0	0.376406	17.8466	Ropporin-1B
Q9UQB9	0.004726	0.066128	0.440187	17.7828	Aurora-C (Serine/threonine-protein kinase 13)	Centrosomes
P49450	0.004056	0.053004	0.660707	17.7188	Histone H3-like centromeric protein A (CENP-A)	Centromere
Q9BZF9	0.026503	0	0.005474	17.6765	Uveal autoantigen with coiled-coil domains and ankyrin repeats
P61970	0.009018	0.076224	0.212234	17.6654	Nuclear transport factor 2 (interacts with p62 and Ran)
P55854	0.006577	0.069662	0.32262	17.6391	SUMO-3
Q9H4G0	0.234474	0.032307	0.020038	17.586	Band 4.1-like protein 1
Q92614	0.018036	0	0.008588	17.5456	Myosin-XVIIIa
Q07161	0.000158	0	0	17.5058	Protein phosphatase type 1 catalytic subunit
O60763	0.13807	0.022211	0.052531	17.467	General vesicular transport factor p115
O75506	0.164691	0.051994	0.020289	17.316	Heat shock factor-binding protein 1
O00409	0.001063	0	0.166483	17.279	Forkhead box protein N3
Q9NTI5	0.001024	0	0.175171	17.2521	Sister chromatid cohesion protein PDS5 homolog B	Centromere
P30307	0.006301	0.141848	0.204349	17.2159	Cdc25C (M-phase inducer phosphatase 3)
Q12923	0.116568	0.098435	0.01602	17.2031	Tyrosine-protein phosphatase non-receptor type 13 (PTP-E1)
P14625	0.004135	0.092882	0.483477	17.1829	Endoplasmin;
Q99741	0.000748	0.560828	0.447368	17.1616	Cell division control protein 6 homolog
Q15075	0.110109	0	0.001708	17.1574	Early endosome antigen 1
O75496	0.001457	0	0.13193	17.1137	Geminin	Centrosomes
P60709	0.004529	0.095406	0.455002	17.0686	Actin
Q96Q15	0.002402	0	0.08402	17.0163	Serine/threonine-protein kinase SMG1
P46821	0.577836	0	0.000352	17.0007	Microtubule-associated protein 1B (MAP1 light chain LC1)
Q9Y224	0.564171	0.000505	0.719817	16.9842	C14orf166 (UPF0568)
P35658	0.021463	0.042908	0.227953	16.9375	Nuclear pore complex protein Nup214
P46013	0.040444	0.125189	0.041985	16.9124	Antigen KI-67
P25054	0	0.122665	0.001758	16.8838	Adenomatous polyposis coli protein
P09651	0.010869	0.020192	0.986541	16.8757	Heterogeneous nuclear ribonucleoprotein A1
P20248	0.000945	0	0.233477	16.838	Cyclin-A2
Q9NRH3	0.000473	0	0.479761	16.7818	Tubulin gamma-2 chain	Spindle
O15047	0.119167	0	0.001908	16.7779	Histone-lysine N-methyltransferase SETD1A
P63279	0.00634	0.176174	0.210878	16.7073	SUMO-conjugating enzyme UBC9
O75376	0.145828	0.423523	0.003817	16.7055	Nuclear receptor corepressor 1
P52209	0.000276	0	0.861842	16.6876	6-phosphogluconate dehydrogenase, decarboxylating
Q15555	0.063285	0.02423	0.155183	16.6868	Microtubule-associated protein RP/EB family member 2
O95817	0.016028	0.113074	0.133337	16.656	BAG family molecular chaperone regulator 3
Q9UBU7	0.012366	0.20949	0.095219	16.6149	Protein DBF4 homolog A
Q9UPS6	0.215886	0	0.001155	16.5933	Histone-lysine N-methyltransferase SETD1B
Q99653	0.418107	0.002524	0.242015	16.5454	Calcium-binding protein p22
Q96EP1	0.018391	0.059566	0.237344	16.5096	E3 ubiquitin-protein ligase CHFR	Spindle poles
P43487	0.016461	0.146391	0.110185	16.4677	RanBP1 (Ran-specific GTPase-activating protein;)	Kinetochores
P62826	0.00508	0.109036	0.482172	16.456	GTP-binding nuclear protein Ran	Spindle
O95996	0.060844	0	0.00452	16.3974	Adenomatous polyposis coli protein 2
P35580	0.045839	0	0.006027	16.3883	Myosin-10
Q9NWA0	0.014807	0	0.018883	16.3643	Mediator of RNA polymerase II transcription subunit 9
Q13131	0.042728	0.039879	0.170249	16.2906	5'-AMP-activated protein kinase catalytic subunit alpha-1
O00291	0.044028	0.094397	0.072017	16.2281	Huntingtin-interacting protein 1 (interacts with Actin)
Q15643	0	0	0.000301	16.2168	Thyroid receptor-interacting protein 11; Short=TRIP-11; AltName: Full=Golgi-associated microtubule-binding protein 210	Centrosome-nucleated microtubules
Q13459	0.331587	0.088339	0.010396	16.1935	Myosin-IXb
P49841	0.001969	0.675921	0.232523	16.1613	Glycogen synthase kinase-3 beta
P17066	0.00063	0	0.49769	16.1351	Heat shock 70 kDa protein 6
Q58FF7	0.001418	0	0.226547	16.0866	Putative heat shock protein HSP 90-beta-3
Q8NEV4	0.003702	0	0.0908	15.996	Myosin IIIA
Q8N1W1	0.156264	0	0.00216	15.9877	Rho-guanine nucleotide exchange factor	Central spindle-cortex
Q9ULW0	0.012129	0	0.027973	15.9773	Targeting protein for Xklp2	Central spindle-midbody
Q5VU43	0.356712	0	0.000954	15.9713	Myomegalin (localizes to centrosomes)
Q7Z7A1	0.564447	0	0.000603	15.971	CP110 (centriolin)	Centrosomes
Q9UKX3	0.056827	0	0.006127	15.9256	Myosin-13
Q9UKK6	0.040247	0.042403	0.204249	15.9233	NTF2-related export protein 1
P34931	0.000709	0	0.492166	15.9212	Heat shock 70 kDa protein 1L
P63313	0.004332	0	0.081559	15.8963	Thymosin beta-10 (actin cytoskeleton)
P53041	0.027055	0.018677	0.702441	15.8871	Serine/threonine-protein phosphatase 5	Kinetochores
Q9H2G2	0.889221	0	0.000402	15.8729	STE20-like serine/threonine-protein kinase
P60880	0.012247	0.125694	0.248644	15.7362	Synaptosomal-associated protein 25 (binds Cenp-F)
Q13098	0.009688	0	0.039976	15.7127	COP9 signalosome complex subunit 1
Q9HAT0	0.000985	0	0.394436	15.7063	Ropporin-1A
Q5TZP9	0.000394	0	0	15.6783	Cyclin B1	Kinetochores
Q9NYY3	0.019612	0.067643	0.301175	15.6504	Serine/threonine-protein kinase PLK2	Centrosomes
P31949	0.004608	0	0.088037	15.6199	Protein S100-A11
Q86UW6	0.080258	0	0.005173	15.5736	NEDD4-binding protein 2
Q5ST81	0.000433	0	0	15.4895	Tubulin, beta polypeptide	Spindle
P16949	0.02292	0.36951	0.051928	15.4584	Stathmin;
Q70CQ2	0	0	0.000452	15.4037	Ubiquitin carboxyl-terminal hydrolase 34;
P98174	0.00319	0	0.142025	15.399	FYVE, RhoGEF and PH domain-containing protein 1;
O95405	0.061946	0	0.007483	15.3532	Zinc finger FYVE domain-containing protein 9;
O15066	0.001654	0	0.280333	15.3527	Kinesin-like protein KIF3B;	Spindle-centrosome
P42695	0.010909	0	0.042939	15.3323	Condensin-2 complex subunit D3;	Chromatids
P10244	0.010042	0.650681	0.07282	15.301	Myb-related protein B;
Q86TM6	0.000827	0	0.577893	15.2921	E3 ubiquitin-protein ligase synoviolin;
O14920	0.015319	0.284705	0.112796	15.2343	Inhibitor of nuclear factor kappa-B kinase subunit beta;
P62166	0.001615	0	0.305243	15.2301	Neuronal calcium sensor 1;
Q9Y496	0.021226	0.328117	0.071264	15.2166	Kinesin-like protein KIF3A;	Spindle-centrosome
A6NKT7	0.235813	0	0.002109	15.2125	RANBP2-like and GRIP domain-containing protein 3;	localization not known
Q3T8J9	0	0	0.000502	15.1938	GON-4-like protein;
Q9H6Z4	0.021108	0.354871	0.067397	15.1825	Ran-binding protein 3;	Spindle midzone-midbody
P24941	0.002166	0.441191	0.530032	15.1759	Cell division protein kinase 2;
P63261	0.001142	0	0.444707	15.1706	Actin, cytoplasmic 2, N-terminally processed;
Q15911	0.604025	0	0.000854	15.1394	Zinc finger homeobox protein 3;
Q8IY18	0.049856	0.462898	0.022599	15.1174	Structural maintenance of chromosomes protein 5;
O15069	0.049738	0	0.010546	15.106	NAC-alpha domain-containing protein 1;
O75691	0.092191	0	0.005775	15.0762	Small subunit processome component 20 homolog;
Q9Y6D6	0.032883	0.153963	0.106268	15.0553	Brefeldin A-inhibited guanine nucleotide-exchange protein 1;
P12882	0.207892	0	0.002611	15.0375	Myosin-1;
P60604	0.003544	0	0.153425	15.0341	Ubiquitin-conjugating enzyme E2 G2;
O43318	0.008349	0	0.065388	15.0261	Mitogen-activated protein kinase kinase kinase 7;
P13533	0.331272	0	0.001657	15.0151	Myosin-6;
Q6WG76	0.000551	0	0	15.0076	Antigen MLAA-20;
Q7Z3J3	0.235852	0	0.00236	14.9873	RANBP2-like and GRIP domain-containing protein 4;
Q07866	0.03627	0.08632	0.178284	14.9817	Kinesin light chain 1;	Spindle
Q14289	0.007325	0.74104	0.10456	14.9483	Protein tyrosine kinase 2 beta;
O95985	0.001181	0	0.482021	14.9423	DNA topoisomerase 3-beta-1;
Q96RN1	0.108967	0.008582	0.611691	14.9327	Testis anion transporter 1;
Q14568	0.008782	0.340232	0.191744	14.9295	Putative heat shock protein HSP 90-alpha A2;
O94909	0.385224	0	0.001507	14.9031	Uncharacterized protein KIAA0819;
P61221	0.000906	0	0.655384	14.858	ATP-binding cassette sub-family E member 1;
Q13112	0.010712	0.181726	0.305193	14.8569	Chromatin assembly factor 1 subunit B;
Q6WCQ1	0.234435	0.224634	0.011501	14.8184	Myosin phosphatase Rho-interacting protein;
Q12981	0.269641	0.01262	0.179088	14.806	Vesicle transport protein SEC20;
O60318	0.043083	0	0.014162	14.8036	80 kDa MCM3-associated protein;
Q9UBE0	0.001693	0	0.367467	14.7648	SUMO-activating enzyme subunit 1;
O95067	0.00512	0.240787	0.507483	14.7535	G2/mitotic-specific cyclin-B2;	Kinetochores
O75962	0.099004	0	0.006328	14.7507	Triple functional domain protein;
Q9UBK2	0.017328	0.70419	0.051577	14.7416	Peroxisome proliferator-activated receptor gamma coactivator 1-alpha;
P61764	0.031229	0.16103	0.127963	14.6972	Syntaxin-binding protein 1;
Q7Z3T8	0.050486	0	0.012756	14.6956	Zinc finger FYVE domain-containing protein 16;
Q76I76	0.170874	0	0.003867	14.6442	Protein phosphatase Slingshot homolog 2;
Q13017	0.029221	0	0.0228	14.6277	Rho GTPase-activating protein 5;
Q9UBW5	0.374985	0.072186	0.024759	14.6159	Bridging integrator 2;
Q9UKT4	0.009176	0.114589	0.644938	14.5923	F-box only protein 5;
Q5S007	0.888237	0.026249	0.029279	14.5791	Leucine-rich repeat serine/threonine-protein kinase 2;
O15151	0.041074	0.379606	0.044194	14.5603	Protein Mdm4;
O15182	0.002008	0	0.347881	14.533	Centrin-3;	Centrosomes
O95782	0.0191	0.058051	0.630072	14.5328	AP-2 complex subunit alpha-1;
Q14149	0.013586	0	0.051426	14.5327	MORC family CW-type zinc finger protein 3;
Q9Y618	0.180365	0.227663	0.017276	14.5022	Nuclear receptor corepressor 2;
Q8IUG5	0.030638	0	0.023202	14.4981	Myosin-XVIIIb;
Q96FJ2	0.004765	0	0.149257	14.4971	Dynein light chain 2, cytoplasmic;
O75563	0.101563	0.028269	0.251256	14.4687	Src kinase-associated phosphoprotein 2;
Q9NQX4	0.059111	0.592125	0.020641	14.4657	Myosin-Vc;
Q99406	0.02225	0	0.032493	14.4643	Thymosin beta-15A;
Q8IWT3	0.070334	0	0.010295	14.4612	Cullin-9;
Q9NS56	0.048399	0.227158	0.066292	14.4481	E3 ubiquitin-protein ligase Topors;
Q13813	0.071279	0	0.010245	14.4442	Spectrin alpha chain, brain;
P37198	0.01398	0.131247	0.398152	14.4434	Nuclear pore glycoprotein p62;
Q9UKA4	0.735833	0	0.001004	14.421	A-kinase anchor protein 11;
O60216	0.012956	0	0.057051	14.42	Double-strand-break repair protein rad21 homolog;	Centromere
Q9UJX2	0.002678	0	0.278074	14.4051	Cell division cycle protein 23 homolog;
P60953	0.015083	0.266027	0.185617	14.4048	Cell division control protein 42 homolog;
Q15102	0.016776	0.101969	0.43632	14.4005	Platelet-activating factor acetylhydrolase IB subunit gamma;
Q16825	0.022526	0	0.033146	14.3998	Tyrosine-protein phosphatase non-receptor type 21;
P46939	0.203757	0	0.003716	14.3719	Utrophin;
Q01082	0.081676	0	0.009492	14.3246	Spectrin beta chain, brain 1;
Q5JP53	0.000788	0	0	14.292	Tubulin, beta;	Spindle
Q3ZCM7	0.002363	0	0.333668	14.2909	Tubulin beta-8 chain;	Spindle
P15822	0.658449	0	0.001205	14.2783	Zinc finger protein 40;
Q9UKX2	0.331194	0	0.002411	14.2655	Myosin-2;
O14604	0.006143	0	0.131077	14.2488	Thymosin beta-4, Y-chromosomal;
O95267	0.016146	0	0.04997	14.2448	RAS guanyl-releasing protein 1;
P09884	0.002875	0	0.282091	14.2345	DNA polymerase alpha catalytic subunit;
Q9H2K8	0.03753	0	0.021645	14.2312	Serine/threonine-protein kinase TAO3;
Q9Y250	0.118537	0.057042	0.120229	14.2297	Leucine zipper putative tumor suppressor 1;
Q9H2X6	0.065175	0	0.012505	14.2246	Homeodomain-interacting protein kinase 2;
Q9UJX4	0.002993	0	0.274658	14.2074	Anaphase-promoting complex subunit 5;	Several APC subunits are dynamically localized to the spindle apparatus during mitosis
Q9UJT0	0.00193	0	0.429841	14.1892	Tubulin epsilon chain;	Spindle
Q08050	0.016658	0	0.049819	14.1884	Forkhead box protein M1;
Q9BXL7	0.052416	0.288743	0.054992	14.1827	Caspase recruitment domain-containing protein 11;
Q9Y3P9	0.028	0	0.029731	14.1822	Rab GTPase-activating protein 1;
Q01518	0.002639	0	0.316744	14.174	Adenylyl cyclase-associated protein 1;
P63151	0.013744	0	0.061018	14.1675	Serine/threonine-protein phosphatase 2A 55 kDa regulatory subunit B alpha isoform;	Kinetochores
O14757	0.004647	0.426552	0.423815	14.164	Serine/threonine-protein kinase Chk1;	Centrosomes
P33552	0.007482	0.677436	0.16593	14.1618	Cyclin-dependent kinases regulatory subunit 2;
Q5T5U3	0.093805	0	0.00899	14.1564	Rho GTPase-activating protein 21;
O95425	0.062537	0.348309	0.038771	14.1535	Supervillin;
P35241	0.097665	0.086825	0.10009	14.1435	Radixin;
Q13472	0.001733	0	0.492115	14.1339	DNA topoisomerase 3-alpha;
P61956	0.007916	0.313478	0.345922	14.1209	Small ubiquitin-related modifier 2;
Q9NRC6	0.051668	0	0.016623	14.1198	Spectrin beta chain, brain 4;
Q6PGQ7	0.207971	0.1474	0.028174	14.1086	Protein aurora borealis (hBora)
O14964	0.039302	0.224129	0.098383	14.1018	Hepatocyte growth factor-regulated tyrosine kinase substrate;
Q6ZMV9	0.10054	0	0.008688	14.086	Kinesin-like protein KIF6;
P29374	0.167723	0.264513	0.019888	14.0659	AT-rich interactive domain-containing protein 4A;
Q2VIQ3	0.062025	0	0.014313	14.0536	Chromosome-associated kinesin KIF4B;	Chromatids
Q5VT06	0.071043	0	0.012605	14.0363	Centrosome-associated protein 350;	Centrosomes
Q92900	0.036427	0.079253	0.310315	14.0354	Regulator of nonsense transcripts 1;
Q9UPP2	0.008585	0	0.106368	13.9972	IQ motif and SEC7 domain-containing protein 3;
Q6ZRS2	0.059426	0.916709	0.016824	13.9899	Helicase SRCAP;
O43426	0.142756	0.043917	0.146344	13.9877	Synaptojanin-1;
O43303	0.036782	0	0.025211	13.9664	Centrosomal protein of 110 kDa;	Centrosomes
Q93045	0.022565	0	0.041231	13.9598	Stathmin-2;
P31629	0.641752	0	0.001456	13.9512	Transcription factor HIVEP2;
Q96PN7	0.041271	0.250883	0.090649	13.9422	Transcriptional-regulating factor 1;
Q9UNE7	0.005238	0	0.179892	13.9344	STIP1 homology and U box-containing protein 1;
Q92547	0.115977	0.891469	0.00914	13.9287	DNA topoisomerase 2-binding protein 1;
Q9H1H9	0.229748	0	0.004168	13.9022	Kinesin-like protein KIF13A;
Q9H992	0.007758	0	0.123744	13.8971	E3 ubiquitin-protein ligase MARCH7;
O15068	0.014059	0	0.068803	13.882	Guanine nucleotide exchange factor DBS;
Q8IWB6	0.073957	0	0.013359	13.8397	Testis-expressed protein 14;
Q96KB5	0.002954	0	0.336129	13.8297	Lymphokine-activated killer T-cell-originated protein kinase;
O43353	0.049502	0.386673	0.05228	13.8141	Receptor-interacting serine/threonine-protein kinase 2;
P31749	0.003308	0.565876	0.534803	13.8133	RAC-alpha serine/threonine-protein kinase;
P49802	0.010121	0	0.100191	13.7876	Regulator of G-protein signaling 7;
O15055	0.046548	0	0.021796	13.7866	Period circadian protein homolog 2;
P63215	0.007128	0	0.142577	13.7832	Guanine nucleotide-binding protein G(I)/G(S)/G(O) subunit gamma-3;
O14578	0.061907	0	0.016523	13.7702	Citron Rho-interacting kinase;	Midbody
Q15431	0.40775	0	0.002511	13.7684	Synaptonemal complex protein 1;
Q8WYJ6	0.115032	0.033821	0.263409	13.7665	Septin-1;	Midbody
Q8WVD3	0.05277	0	0.019586	13.7495	E3 ubiquitin-protein ligase RNF138;
Q8TDJ6	0.20612	0	0.005022	13.7464	DmX-like protein 2;
O75817	0.001851	0	0.559562	13.7453	Ribonuclease P protein subunit p20;
Q9UPY3	0.13358	0	0.007784	13.7375	Endoribonuclease Dicer;
Q9NZM3	0.054976	0	0.018984	13.73	Intersectin-2;
P54278	0.008112	0	0.128967	13.7252	Mismatch repair endonuclease PMS2;
O60229	0.03056	0	0.034251	13.7242	Kalirin;
O00160	0.002087	0	0.507834	13.6993	Myosin-If;
O60673	0.220336	0	0.004821	13.6948
Q05397	0.017643	0	0.060416	13.6878
Q9UMN6	0.009845	0	0.109582	13.6637
O43432	0.250108	0	0.004319	13.6612
Q09161	0.014847	0.81373	0.089494	13.6593
Q9NQ66	0.184263	0	0.005876	13.6565
A1L390	0.05659	0	0.019184	13.6512
Q9P0K7	0.444926	0	0.002461	13.6341
Q9UNN5	0.029024	0	0.037766	13.632
O95155	0.033198	0	0.033196	13.6212
O14936	0.049777	0.060071	0.368973	13.6189
Q5UIP0	0	0	0.001105	13.6158
Q9H4B7	0.002323	0	0.480514	13.5956
Q9UPS8	0.488678	0	0.00231	13.5731
P63000	0.002757	0	0.410305	13.5689
P84074	0.007601	0	0.150562	13.5457
Q15131	0.001378	0	0.839293	13.5246
P21675	0.034813	0	0.033297	13.5201
Q9H422	0.090576	0	0.012957	13.4954
Q9H0E9	0.625054	0.165573	0.0114	13.4848
Q86VH2	0.033119	0	0.035707	13.4801
Q6PCD5	0.011617	0	0.101798	13.4801
Q9Y4K3	0.007167	0	0.165127	13.4786
Q8TBY8	0.072303	0	0.016372	13.4781
Q2NKX8	0.080888	0	0.014715	13.4672
Q14190	0.179104	0.029278	0.227401	13.4635
Q13564	0.004568	0	0.262605	13.4516
O14582	0	0.005553	0.21811	13.4323
Q5FWF4	0.038396	0	0.031589	13.4295
Q00534	0.009451	0.267542	0.482423	13.4181
Q6A162	0.458591	0	0.002662	13.4165
Q15506	0.017446	0	0.07051	13.4013
Q86SQ0	0.051156	0	0.024257	13.3839
P51160	0.004096	0	0.304942	13.3708
Q53HU0	0.00126	0	0	13.3533
Q13464	0.097507	0.248864	0.052431	13.3339
Q9NZN5	0.258221	0.440182	0.011249	13.324
O60282	0.230103	0	0.005575	13.3174
O95628	0	0.006058	0.212736	13.3082
Q12972	0.006458	0.744573	0.270741	13.2879
P61204	0.066829	0.036345	0.540679	13.2705
Q9Y6J0	0.179144	0	0.007332	13.2701
P84098	0.003111	0	0.424769	13.258
Q96CW1	0.002284	0	0.582714	13.2438
Q9NYZ3	0.010751	0	0.124046	13.2397
Q6IBQ5	0.001339	0	0	13.2317
Q02410	0.007837	0.852095	0.202139	13.2155
Q9ULU4	0	0	0.001356	13.2064
Q13576	0.099319	0	0.01366	13.2054
P35637	0.001496	0	0.908648	13.2015
Q92794	0.032568	0	0.041834	13.1969
Q9H792	0.29197	0	0.004671	13.195
P28290	0.855511	0	0.001607	13.1789
Q9BWJ2	0.982397	0	0.001406	13.1695
P42685	0.002205	0	0.627059	13.1675
P12931	0.004686	0.461383	0.642828	13.1572
O95727	0.013941	0	0.100342	13.1442
P29692	0.277163	0.01161	0.435717	13.1396
Q01105	0.004253	0.920747	0.363951	13.1069
Q9NQB0	0.093845	0.58001	0.026215	13.1045
P11532	0.519001	0	0.002762	13.0953
Q8TAT6	0.00252	0	0.570862	13.0882
Q15788	0.077817	0	0.018582	13.0779
Q9BTX1	0.004214	0	0.344767	13.0685
Q12834	0.047572	0.051489	0.593662	13.0667
O60264	0.029575	0.328622	0.15232	13.0309
O60296	0.540976	0.090358	0.030333	13.0278
Q16082	0.036506	0.110045	0.371284	13.0159
P30154	0.003426	0	0.43637	13.0113
Q5THR3	0.081046	0.347299	0.053134	13.0105
Q9BXX3	0.382231	0	0.003917	13.0083
P61077	0.00445	0	0.337636	13.0013
O60885	0.17619	0	0.008538	12.9988
P40123	0.00701	0	0.215096	12.9942
O14776	0.09349	0	0.016171	12.9889
Q99614	0.294412	0.130742	0.039323	12.9865
Q9BV28	0.001536	0	0	12.9571
Q15311	0.02993	0.331651	0.155585	12.9463
Q52LW3	0.099909	0	0.015518	12.9385
P49427	0.032174	0.237759	0.203395	12.9314
Q6ZRK6	0	0	0.001557	12.93
Q2KJY2	0.08333	0	0.018732	12.9249
O75122	0.004962	0	0.31584	12.9169
Q96RU2	0.504037	0.054013	0.057654	12.9139
Q9NS91	0.050762	0.907118	0.03415	12.9102
O14942	0.001575	0	0	12.907
Q8TE76	0.014256	0	0.110536	12.906
Q92526	0.003072	0	0.513057	12.9056
A6NL28	0.499744	0	0.003164	12.8992
P99999	0.005868	0.327108	0.835727	12.8703
Q9H4L7	0.21439	0	0.007533	12.8568
P52292	0.002048	0	0.789172	12.8553
P62837	0.011184	0.480061	0.302481	12.8457
Q96RT1	0.260072	0.758203	0.008236	12.8457
Q96G01	0.189107	0	0.008638	12.8341
Q86TI0	0.292049	0.400808	0.013961	12.8332
P45984	0.018982	0.32004	0.269436	12.83
Q9HC62	0.063364	0.030288	0.85456	12.8261
P61088	0.00382	0	0.433658	12.806
Q9H1B4	0.026858	0	0.061872	12.7998
O95453	0.031347	0	0.053184	12.7933
Q9NRU3	0.003741	0	0.446967	12.7873
P13535	0.331351	0	0.005072	12.7772
Q9BXL6	0.019651	0	0.085978	12.7666
Q9Y5J7	0.043516	0	0.038921	12.7617
Q7Z589	0	0.188794	0.00904	12.7464
Q9BXX2	0.492655	0	0.003465	12.746
P67775	0.003347	0	0.514313	12.7292
Q9UPA5	0.03501	0	0.049367	12.7212
Q13177	0.020675	0.225139	0.372087	12.717
O14827	0.047375	0.922766	0.039675	12.7141
Q9Y6R4	0.070492	0.454821	0.054289	12.7071
P17096	0.008309	0.465926	0.450934	12.7012
Q96M96	0.036388	0	0.048011	12.6997
Q8WXI2	0.021975	0	0.0796	12.6972
Q9HCK8	0.244083	0	0.007182	12.6928
P09874	0.01335	0.267037	0.492517	12.6897
Q9BYV2	0.013035	0	0.134994	12.6853
Q8IWJ2	0.525735	0	0.003365	12.6746
Q5JR99	0.001772	0	0	12.6713
Q15414	0.037294	0.056537	0.845269	12.6598
O60232	0.007404	0	0.241312	12.6548
O75164	0.09479	0.622918	0.030384	12.6465
Q14691	0.00571	0	0.314885	12.6422
Q9Y5K3	0.087071	0	0.020741	12.6333
Q9HC77	0	0	0.001808	12.6311
Q5T1R4	0.407278	0	0.00447	12.6173
Q15717	0.00953	0.368501	0.518783	12.6158
P60896	0.107313	0.18627	0.091653	12.6046
Q12965	0.008231	0.583544	0.383337	12.5946
O60237	0.250423	0.420495	0.017577	12.5842
Q12830	0	0	0.001858	12.5765
Q92834	0	0.012115	0.153777	12.5711
Q8IVE3	0.220848	0	0.008487	12.559
Q92878	0.012759	0	0.146947	12.5584
Q13023	0.46694	0	0.004018	12.5571
P35579	0.331391	0	0.005675	12.5523
P35544	0.005513	0	0.341302	12.5513
Q12815	0.181625	0.028773	0.360185	12.5505
Q8IWI9	0.528177	0	0.003566	12.5493
Q9H0A6	0.017013	0	0.110988	12.5442
Q07912	0.006813	0.770823	0.359582	12.5441
Q2KHM7	0.02607	0	0.072469	12.5431
A4D2E0	0.00189	0	0	12.5424
Q9BXF9	0.053716	0	0.035205	12.5412
P51965	0.006537	0	0.289875	12.5372
Q8IVF5	0.171661	0	0.011049	12.5353
Q96DB2	0	0.004543	0.418893	12.5286
O43283	0.058796	0	0.032393	12.527
P46940	0.100185	0.603231	0.031639	12.5191
P63267	0.004411	0	0.434211	12.5158
Q13185	0.009924	0.542655	0.355665	12.5157
Q13009	0.163195	0.58102	0.02039	12.497
O14980	0.012681	0	0.152622	12.4949
O14874	0.003269	0	0.592105	12.4947
Q6A163	0.438822	0	0.004419	12.491
P54274	0.054897	0.274104	0.129068	12.4879
P48454	0.003229	0	0.605213	12.4755
O43823	0.093293	0.055023	0.381428	12.4717
Q2KHR3	0	0	0.001959	12.4706
P11055	0.331233	0	0.005926	12.4667
Q8NDM7	0.267121	0	0.007382	12.4575
P33981	0.019927	0	0.098986	12.4569
Q9BTW9	0.00315	0	0.626205	12.4569
P49023	0.036191	0.204947	0.266422	12.4532
Q15785	0.010593	0	0.186671	12.4519
Q96MN4	0.005789	0.342251	0	12.448
Q13625	0.023825	0.597173	0.139514	12.4443
Q9H582	0.734612	0	0.002712	12.437
Q01484	0	0	0.002009	12.4202
Q9BX26	0.408223	0.34629	0.014363	12.399
P06239	0.063521	0.082786	0.388811	12.3851
P62072	0.039893	0	0.051326	12.3822
O75821	0.032292	0.152448	0.417487	12.3747
A6NC57	0	0	0.002059	12.3711
Q06190	0.278935	0	0.007433	12.3572
Q92556	0.068444	0	0.030484	12.3446
P62736	0.005316	0	0.393431	12.3398
O43301	0.003466	0	0.603757	12.3387
Q16659	0.141102	0.354366	0.042035	12.3299
Q53FA3	0.002127	0	0	12.3061
Q5H9F3	0.468318	0	0.00457	12.2937
Q8TB24	0.550388	0.072691	0.053536	12.2921
Q49A26	0.002442	0	0.877712	12.2908
P63146	0.011342	0	0.189032	12.2902
P12883	0.331312	0	0.006479	12.2878
P10636	0.007994	0	0.27049	12.2732
Q13474	0.09034	0	0.023955	12.2715
P49459	0.010357	0	0.20907	12.2704
Q99719	0.005553	0	0.392025	12.2597
Q15691	0.007443	0	0.292939	12.2565
Q7Z6G8	0.119127	0	0.018532	12.2316
P51587	0	0	0.00221	12.2295
Q9H2X3	0.047178	0.081777	0.574879	12.2224
O75928	0.175285	0.290257	0.043793	12.2132
Q08EQ4	0.029339	0	0.076085	12.2095
Q8WWL7	0.094278	0	0.023755	12.2029
P28340	0.019533	0.219081	0.524407	12.1989
Q9NTR5	0.002245	0	0	12.1981
P16591	0.059465	0.230692	0.164474	12.1881
P49796	0.017052	0	0.132533	12.1848
Q92845	0.116056	0.030793	0.632734	12.1837
O60281	0.708975	0	0.003214	12.1683
O14646	0.268105	0.263503	0.032543	12.1505
Q9UBQ5	0.149096	0.094902	0.162515	12.1501
P63172	0.196826	0.080262	0.145641	12.149
P21796	0.043398	0.064109	0.828797	12.1446
Q86WV1	0.186075	0.027764	0.448172	12.1364
Q8NDV3	0.028512	0	0.081408	12.1314
O75031	0.543181	0.007067	0.609833	12.1144
O96019	0.005041	0	0.46826	12.0978
P41182	0.100028	0.816759	0.029028	12.0884
Q12798	0.005947	0	0.39991	12.0828
O15085	0.04009	0	0.059462	12.0781
Q13418	0.014886	0.295305	0.546957	12.0609
Q03933	0.294766	0.143362	0.057603	12.0363
Q8NC51	0.249833	0.010096	0.97037	12.0253
Q99867	0.005671	0	0.432654	12.0204
P51825	0	0.254922	0.009642	12.0169
Q12933	0.008664	0.721353	0.394134	12.0125
P62253	0.011105	0	0.22268	12.0048
Q13489	0.01524	0.954568	0.170199	12.0022
Q5H8W8	0.002481	0	0	11.9982
Q16665	0.06486	0.308935	0.124347	11.9897
Q15323	0.398299	0	0.006278	11.9825
Q92558	0.291537	0.44422	0.019335	11.9797
Q8IVL0	0.807427	0	0.003114	11.9715
Q9UKV3	0.026582	0	0.094767	11.9677
Q14596	0.205962	0.127713	0.096173	11.9593
Q9BR01	0.01461	0	0.173815	11.9516
Q8NFA0	0.287796	0	0.008839	11.9482
Q15052	0.024062	0	0.105966	11.9435
Q9BYG9	0.00256	0	0	11.9355
P35659	0.07573	0.620394	0.05449	11.9354
Q8NCX0	0	0	0.002561	11.9347
Q15119	0.005592	0	0.459221	11.9293
P22087	0.002599	0	0.990609	11.9241
Q96QU8	0.02544	0	0.101647	11.9154
Q9P2E2	0.093254	0	0.027772	11.9123
Q01094	0.024731	0.457345	0.230062	11.9028
P51668	0.007285	0	0.357322	11.9021
Q9GZL7	0.013153	0	0.198122	11.9
Q9NYD6	0.64632	0.021201	0.190438	11.8972
Q9P2W9	0.094199	0.04947	0.562324	11.8888
Q9NZJ0	0.027449	0	0.095922	11.8793
Q9UIA9	0.037569	0	0.070661	11.8629
Q8N752	0.00638	0	0.416583	11.8605
P61160	0.01339	0.414942	0.47956	11.8555
Q9UIF3	0.09857	0	0.02717	11.8453
O75083	0.003859	0	0.694456	11.8439
Q6IE81	0.039538	0.410399	0.165177	11.8437
Q6ZWJ1	0.25062	0	0.010798	11.8244
Q99728	0.008191	0	0.330856	11.8216
Q9BT88	0.200213	0.025745	0.525964	11.8208
Q9H0C8	0.071949	0.075215	0.501808	11.8175
Q9BSS6	0.002717	0	0	11.8165
Q6R2W3	0.337573	0	0.008086	11.8072
Q9UH99	0.006616	0	0.412967	11.8053
P26641	0.00575	0	0.475693	11.8031
P42345	0.016894	0.430086	0.377561	11.7972
Q99550	0.051077	0	0.053887	11.7906
Q8TEY7	0.097901	0.414437	0.068049	11.7843
Q6GYQ0	0.678888	0	0.004068	11.7838
P48552	0.483283	0.291267	0.019837	11.7617
O14924	0.011932	0	0.234733	11.7557
Q9NXG0	0	0	0.002812	11.7477
Q596K9	0.002835	0	0	11.7314
O75347	0.020596	0	0.137957	11.7269
Q14139	0.013311	0	0.21359	11.7257
Q92598	0.12976	0.2105	0.104209	11.7234
P26374	0.020872	0	0.137003	11.7142
P11684	0.273264	0.106512	0.098483	11.7094
Q9UPY8	0.807309	0.014134	0.251708	11.7054
O94804	0.14252	0	0.020239	11.6968
Q9ULD2	0.612019	0	0.004721	11.6935
Q6P1M3	0.246406	0.016658	0.704048	11.6931
O60437	0.347104	0	0.008337	11.6904
Q9Y4G6	0.088331	0	0.032794	11.6883
Q9ULJ1	0	0	0.002913	11.6771
A4D2P1	0.002914	0	0	11.6765
Q13501	0.065451	0.142352	0.314735	11.6639
Q92830	0.025125	0	0.117216	11.6553
P08922	0.070452	0.220596	0.189685	11.6533
P35749	0.331115	0	0.008939	11.6452
Q5CZC0	0	0	0.002963	11.6431
P51610	0.019257	0	0.154429	11.6358
Q8IZD2	0.081991	0	0.03631	11.6336
Q5TB80	0	0	0.003013	11.6096
P61981	0.027094	0	0.111491	11.6045
Q7Z7C8	0.0356	0	0.085275	11.5946
Q15276	0.109715	0	0.027722	11.5908
P61086	0.014728	0.525492	0.393783	11.5868
Q4LDE5	0.063955	0	0.04781	11.5802
Q9Y6Q9	0.252432	0.274609	0.044144	11.5786
A8MPV3	0	0	0.003063	11.5767
O75367	0.070295	0.047451	0.921304	11.5702
Q14966	0.329618	0	0.009341	11.5663
Q8TDF6	0.008979	0	0.344014	11.5599
P18754	0.03564	0.091368	0.954851	11.5467
Q9BTE3	0.643209	0.037355	0.12957	11.5442
Q9BVV6	0.596503	0	0.005223	11.5427
Q9HCS4	0.028276	0	0.110335	11.54
P62877	0.008073	0	0.386601	11.5392
Q6VMQ6	0.580908	0	0.005374	11.5387
Q76N89	0.236364	0	0.013208	11.5386
P35243	0.165045	0.046946	0.403827	11.5341
Q13765	0.130469	0	0.024006	11.5321
Q07890	0.122081	0	0.025763	11.5238
Q92576	0.152798	0	0.020691	11.5134
Q13322	0.064073	0.306411	0.162967	11.4895
P55197	0.37975	0.063099	0.133688	11.4871
Q9UHY1	0.047769	0	0.067196	11.483
Q8TAQ2	0.032686	0	0.098433	11.4784
Q6DN90	0.047021	0	0.068552	11.4746
O00562	0.008467	0	0.381579	11.47
P31947	0.012208	0	0.264765	11.4692
Q14BN4	0.133816	0	0.024156	11.469
O00170	0.020399	0.24735	0.644636	11.4566
Q969H4	0.147245	0.313983	0.07046	11.4536
Q8NFC6	0.085181	0	0.038268	11.4522
O60563	0.126098	0.234225	0.110386	11.4519
Q13439	0	0	0.003264	11.4496
Q8N7Z5	0.581893	0	0.005625	11.444
O00429	0.010318	0	0.3182	11.4379
Q6P3W7	0.066908	0.474508	0.103907	11.4283
Q15118	0.008034	0.521454	0.789675	11.4227
P15311	0.034734	0	0.095269	11.4222
Q9UL68	0	0	0.003315	11.4186
Q9Y2X3	0.009255	0	0.358276	11.4181
P25205	0.029457	0	0.113047	11.4096
O95835	0.076675	0	0.043491	11.4068
P32780	0.040641	0	0.082312	11.4004
Q9BYP7	0.295199	0	0.01145	11.3797
O15524	0.02229	0.535588	0.283196	11.3792
Q5H999	0.003387	0	0	11.3756
Q5VTD9	0.022132	0	0.154178	11.3608
Q4UJ79	0	0	0.003415	11.3592
P54198	0.043358	0	0.078797	11.3583
P51532	0.031623	0	0.108728	11.3456
P15927	0.034025	0.594144	0.170299	11.343
Q96CA5	0.01083	0	0.318401	11.3398
Q15596	0.043989	0	0.078395	11.3396
Q12931	0.006892	0.596668	0.838992	11.3387
O75116	0.132438	0	0.026115	11.3338
Q9NYJ8	0.066081	0.82837	0.063278	11.3308
O75943	0.035128	0.394245	0.251406	11.3205
O15492	0.044343	0.629985	0.12495	11.3154
P31948	0.192612	0.14841	0.122389	11.3108
Q13952	0.041665	0.401817	0.209823	11.3027
Q92574	0	0	0.003515	11.3014
O75334	0.345174	0	0.010195	11.2991
Q9Y5J9	0.021069	0	0.167085	11.2984
P78317	0.02733	0.367996	0.351296	11.2912
P27986	0.132556	0.687532	0.039122	11.2729
P61923	0.020281	0	0.175974	11.271
Q9C099	0.597684	0	0.005976	11.2694
Q9UBW7	0	0.24634	0.014514	11.2674
P21246	0.109518	0.065119	0.501858	11.2653
Q9BZ69	0.003584	0	0	11.2626
Q12959	0.043634	0	0.082613	11.251
O75925	0.103021	0	0.035004	11.2502
Q9HBD1	0.068208	0	0.052883	11.2497
Q99996	0	0	0.003616	11.2448
Q9Y6H5	0	0.070671	0.051225	11.2425
P24864	0.025558	0.362443	0.391171	11.2406
Q99551	0.022329	0	0.163519	11.2254
Q16513	0.212027	0.093892	0.183507	11.2243
Q9BPW0	0.003662	0	0	11.2195
Q6Q759	0	0	0.003666	11.2173
Q9Y371	0.023944	0	0.153224	11.2158
P51813	0.036861	0	0.099839	11.2096
Q9UER7	0.201827	0.166078	0.109883	11.208
Q6EEV6	0.01142	0	0.323825	11.1999
Q9C0A6	0.194148	0	0.019084	11.1961
Q03252	0.00957	0	0.387857	11.1925
Q8IUQ4	0.089946	0.147905	0.279178	11.1913
Q14839	0.014453	0	0.258236	11.1815
P78559	0.492892	0	0.007583	11.1786
P42694	0.161107	0	0.023252	11.1741
Q16654	0.005356	0	0.699779	11.1731
Q9Y2F5	0	0	0.003767	11.163
O00295	0.007679	0	0.491111	11.1607
Q9H315	0.003781	0	0	11.1555
P10242	0.193479	0.599697	0.032644	11.152
Q99962	0.015398	0	0.246284	11.1496
Q9Y222	0.133738	0	0.028475	11.1412
O14788	0.454653	0.010601	0.790679	11.1398
Q92835	0.245816	0.543665	0.028576	11.1356
Q8WU20	0.134447	0	0.028425	11.1341
Q15057	0.032214	0	0.118672	11.1335
O75151	0.135864	0	0.028224	11.1274
P18206	0.136494	0.468955	0.060014	11.1238
O43463	0.013468	0.393236	0.727149	11.1188
P36406	0.008388	0.699647	0.658598	11.1115
Q93062	0.043437	0	0.088992	11.1113
Q9ULL1	0.189265	0	0.02049	11.1049
O14830	0.026622	0	0.145741	11.1039
P62487	0.013626	0	0.285255	11.1003
Q8NB89	0.003899	0	0	11.0941
O60749	0.16603	0	0.023503	11.0924
O15409	0.213602	0	0.01828	11.0912
Q8TDY2	0.976686	0.352347	0.01135	11.0905
Q8IW35	0.212539	0	0.018381	11.0901
Q68CZ6	0.368921	0	0.010597	11.0887
Q86SE8	0.039854	0	0.098132	11.0879
P07919	0.25826	0	0.015167	11.0848
Q92922	0.086362	0.693589	0.065488	11.0819
A2ABF3	0.779506	0.005048	0	11.0757
Q13707	0.003938	0	0	11.0742
Q13886	0.195487	0.08531	0.236641	11.0699
Q15836	0.037136	0	0.10672	11.0614
Q9UBT2	0.006498	0	0.610034	11.061
Q92800	0.101721	0	0.038971	11.0609
Q4G0X9	0.580751	0	0.00683	11.0597
Q8WVK7	0	0	0.003967	11.0595
Q16589	0.107746	0	0.036862	11.0571
Q96MX4	0.003977	0	0	11.0545
Q7L576	0.04391	0	0.091553	11.0329
P31152	0.296105	0.050984	0.266724	11.0297
O75449	0.017603	0	0.229359	11.0243
A8K9A0	0	0.004038	0	11.024
Q14D04	0.155515	0	0.026014	11.0203
P60228	0.018076	0	0.223885	11.0196
Q9UKB3	0.097704	0	0.041432	11.019
Q9UQB8	0.015201	0.757193	0.3523	11.0156
Q16543	0.080613	0.158001	0.318803	11.0129
O75093	0.020439	0	0.198775	11.0118
O60671	0.021856	0.905603	0.205655	11.008
Q5VTR2	0.130784	0	0.031288	10.9975
Q8IVT5	0.013705	0.75366	0.396193	10.9973
Q9BZB8	0.031702	0.59263	0.218813	10.9882
Q9H0B2	0.016067	0	0.255976	10.9873
Q9HCK1	0	0	0.004118	10.9848
Q9UQ26	0.134998	0	0.030534	10.9828
Q5SRD3	0.083645	0	0.049317	10.9813
Q9H169	0.058953	0	0.070008	10.9803
A4D1H4	0.006695	0.61686	0	10.979
Q13490	0.044737	0	0.092507	10.9749
Q13503	0.343559	0	0.012053	10.9737
O60907	0.01146	0	0.36144	10.9731
P01106	0.143898	0	0.028827	10.9702
Q8IZH2	0.062261	0	0.066894	10.9621
P41220	0.058678	0	0.071113	10.9584
Q08379	0	0.066633	0.062626	10.9583
Q6FGL4	0.004174	0	0	10.9578
O95865	0.112118	0.057547	0.647298	10.9566
P25685	0.028945	0.197375	0.732824	10.9517
A2IDB9	0.005435	0.770318	0	10.9517
O14974	0.325641	0	0.012857	10.9517
Q92797	0.429528	0.06108	0.159803	10.9489
Q9H853	0.018627	0	0.225241	10.9475
Q14978	0.070964	0	0.05916	10.9462
Q9NYL2	0.024259	0	0.173413	10.9421
Q5T9S5	0	0	0.004219	10.9363
P46063	0.028118	0	0.150462	10.9308
Q9Y5K6	0.070649	0.619889	0.096876	10.9251
Q8TEW0	0.111921	0	0.037917	10.9246
O15117	0.126767	0.097426	0.343712	10.924
Q6ZNA4	0.066357	0	0.063982	10.9237
Q9Y3C5	0.043792	0	0.097027	10.9221
P59998	0.02863	0	0.148704	10.9182
O95359	0	0	0.004269	10.9128
Q13029	0.140747	0.668854	0.04535	10.9127
O43681	0.01016	0	0.420249	10.9124
Q12872	0.137321	0	0.031137	10.9096
Q9P1U1	0.011854	0	0.362043	10.9022
O60930	0.005159	0	0.83191	10.9021
Q5VXV3	0.004293	0	0	10.9015
Q86VS8	0.177766	0	0.024207	10.8968
P10745	0.005395	0	0.798463	10.8947
Q86VP1	0.312291	0	0.013811	10.8922
Q8TEQ6	0.154058	0	0.028023	10.8903
A7KAX9	0.306266	0.734982	0.019235	10.8845
P49005	0.007522	0	0.576085	10.8828
Q6FGG1	0.038239	0.114084	0	10.8694
Q9NPE3	0.080731	0	0.054038	10.8694
Q9HCM1	0	0	0.004369	10.8664
Q6PJE1	0.004371	0	0	10.8655
P67936	0.025873	0	0.169797	10.8554
Q99543	0.087977	0	0.050321	10.84
Q96FV9	0.178474	0	0.024809	10.8397
Q86YC2	0.222502	0.187784	0.106016	10.8389
P17677	0.015004	0	0.296404	10.8309
P52757	0.007876	0	0.569154	10.8151
Q92793	0	0.388188	0.011551	10.8145
Q9NRJ4	0.244752	0	0.018331	10.8133
Q59H57	0.004489	0	0	10.8123
Q9UBS8	0.0547	0	0.082111	10.8112
Q9H832	0.010436	0	0.430745	10.8095
O76009	0.428346	0	0.010496	10.8092
P29590	0	0.302877	0.014865	10.8063
Q08945	0.045209	0	0.099638	10.8053
A4D2B8	0.012563	0	0.35913	10.8021
O60583	0.214114	0.172135	0.12264	10.7985
P22459	0.303706	0.015144	0.984833	10.7943
Q99828	0.200055	0.310954	0.072971	10.7899
Q63HK5	0.670854	0	0.00678	10.786
P63208	0.052455	0.706714	0.123242	10.7771
Q9UKX7	0.008152	0	0.561722	10.7725
O15498	0.044973	0	0.101848	10.7719
O95376	0	0.135285	0.033899	10.7695
Q9BXT5	0.96373	0	0.004771	10.7643
Q99708	0.399874	0.734478	0.015669	10.7625
P52298	0.007049	0	0.655585	10.7542
Q5TH69	0.183397	0	0.025362	10.7412
O94875	0.101878	0	0.045802	10.7348
O43791	0.194542	0.068652	0.349538	10.7339
Q8IW41	0.044264	0	0.105615	10.7311
Q86VV4	0.043043	0	0.108678	10.7298
Q58WW2	0.092703	0	0.050472	10.7294
P20591	0.033513	0.926805	0.150864	10.7264
P10147	0.050723	0	0.092658	10.7204
Q92561	0.011263	0	0.419446	10.7101
O60518	0.033041	0	0.143682	10.7003
Q68DK2	0.288268	0	0.016472	10.6999
P49916	0.022998	0.412418	0.503867	10.687
P25713	0.043004	0	0.11129	10.6842
Q96QZ7	0.037727	0	0.126858	10.6841
Q14721	0.065215	0.143867	0.510396	10.683
Q5T8M7	0.004804	0	0	10.6766
P30281	0.02288	0	0.210024	10.6761
O75128	0.171346	0	0.028074	10.674
Q02779	0.055724	0.196365	0.441292	10.6663
Q9BYV6	0.074548	0.157496	0.411661	10.6644
Q9Y2K3	0.163273	0	0.02963	10.6626
Q6ZSM2	0.004844	0	0	10.66
P22681	0.038515	0.958102	0.131328	10.6591
O14795	0.057102	0	0.084924	10.6578
P42684	0.03052	0	0.158949	10.6571
Q12756	0.229985	0	0.021143	10.6524
Q8WXW3	0	0	0.004871	10.6489
Q16603	0.004883	0	0	10.644
Q15648	0.611822	0.167592	0.04766	10.6424
Q9UK61	0.381956	0	0.012806	10.6406
Q96CS2	0	0	0.004922	10.6281
Q75MN1	0.004923	0	0	10.6277
Q6NUQ1	0	0.046441	0.106217	10.6237
P35790	0.359824	0.044927	0.305344	10.6223
Q92636	0.014217	0	0.347529	10.6204
P61326	0.009806	0	0.504721	10.617
P49754	0.012326	0	0.401667	10.6164
Q9NQR4	0.007719	0	0.641623	10.6156
Q96KQ4	0.105698	0.598183	0.078596	10.6089
Q9P1Y6	0.136337	0	0.03646	10.6083
Q9C0D2	0	0	0.004972	10.6079
P42025	0.010278	0	0.485034	10.6026
Q8IVL1	0.807388	0	0.006177	10.6017
Q8NHS4	0.008703	0	0.573825	10.599
O76031	0.006655	0	0.751507	10.5961
O60284	0.197614	0	0.025311	10.5959
Q5JRA6	0.285039	0	0.017628	10.5868
Q9BQG0	0.404521	0.256436	0.048714	10.5754
Q08495	0.026267	0	0.192748	10.5716
Q3L8U1	0.336864	0.916204	0.016422	10.5695
Q8TBC4	0.005828	0	0.871033	10.5663
Q96CN4	0.873193	0	0.005826	10.562
Q8NEZ2	0.15461	0	0.032945	10.5595
O43765	0.182216	0.179202	0.156037	10.5589
P23515	0.010397	0	0.490157	10.5585
Q99592	0.250226	0	0.02044	10.5513
Q6ZUC2	0	0	0.005123	10.548
P51003	0.081361	0	0.063078	10.5445
Q5SXM2	0.123774	0	0.041483	10.5435
P62861	0.006183	0	0.831258	10.5415
P60014	0.467491	0	0.010998	10.5408
Q16584	0.030008	0	0.171706	10.5365
Q8IWA4	0.034183	0	0.150814	10.5355
Q5T1M5	0.37211	0	0.013861	10.5345
Q13415	0.070531	0	0.073373	10.5278
Q8IZM8	0.737172	0	0.007031	10.5247
Q5JRR2	0.005198	0	0	10.519
Q76MJ5	0.009097	0	0.572971	10.5135
Q59EK9	0.06553	0	0.079851	10.5057
Q6ZV73	0.91411	0	0.005725	10.5054
Q9BSC4	0.030953	0	0.169194	10.504
A4FU49	0.396212	0	0.013258	10.4979
P11216	0.011736	0	0.448323	10.4947
Q86WT6	0.347222	0.169107	0.089695	10.4927
Q5THK1	0	0	0.005273	10.4903
Q1KLZ0	0.005277	0	0	10.4888
Q15120	0.006734	0	0.783799	10.4884
Q92565	0.08144	0	0.064986	10.4829
O95819	0.137715	0.292781	0.131278	10.4827
Q13526	0.00827	0	0.640418	10.4815
Q96CS3	0.149648	0	0.035506	10.475
Q8TDI0	0.034222	0	0.155384	10.4735
Q9UF11	0.011145	0	0.477601	10.4715
A6NHL2	0.009215	0	0.577792	10.4709
O94776	0.042531	0.675416	0.186018	10.4637
Q92876	0.006931	0	0.774809	10.4538
Q4KWH8	0.162919	0	0.032995	10.4518
Q14678	0.13933	0	0.03862	10.4498
Q96PE2	0.028472	0	0.189434	10.4451
Q9UPY6	0.055685	0	0.096977	10.4427
Q66GS9	0	0	0.005424	10.4338
O96020	0.028866	0.360424	0.521394	10.4336
Q96HU8	0.017997	0	0.302029	10.4296
O60890	0.060332	0	0.090147	10.4284
Q13630	0.018548	0	0.293491	10.4266
O75717	0.061592	0	0.088389	10.4265
Q8IXI2	0.036664	0	0.148503	10.4262
Q8NDX5	0.199031	0	0.02737	10.4252
Q96JM4	0.200882	0	0.027119	10.4251
P54727	0.140787	0.186774	0.207212	10.4248
O75607	0.081203	0.221605	0.303485	10.4202
P17480	0.098452	0	0.055595	10.4157
Q9BQP1	0.005474	0	0	10.4155
P25788	0.257236	0.064614	0.330153	10.4106
Q9Y2L1	0.024495	0	0.22489	10.4029
P16333	0.032647	0.300353	0.562575	10.4001
Q6ZMQ8	0.01209	0	0.458718	10.3894
P48163	0.009766	0	0.5681	10.3886
O95263	0.055055	0	0.100844	10.3872
Q92817	0.350884	0.278142	0.056951	10.385
Q04637	0	0.052499	0.106519	10.3728
Q9HD67	0.186036	0	0.030133	10.3679
Q96P64	0.106447	0	0.052682	10.3672
P51617	0.020793	0	0.269837	10.3662
O60343	0.542827	0	0.010346	10.3642
Q9H1K0	0.037412	0	0.150261	10.3623
Q5H9N4	0.005631	0	0	10.3589
P60510	0.011893	0	0.477401	10.3424
Q13972	0.172331	0	0.033246	10.3243
P49327	0	0.019182	0.299317	10.3201
Q9NZL4	0.049659	0.168097	0.688831	10.3171
P00374	0.019966	0.602726	0.477953	10.3165
Q16512	0.010082	0	0.571716	10.3122
Q99963	0.011972	0	0.481619	10.3116
P41208	0.015674	0	0.36817	10.3099
Q9NWS1	0.038987	0	0.148403	10.3047
P12004	0.013508	0	0.428787	10.3025
Q9Y5S1	0.005907	0	0.980966	10.3017
Q16626	0.026228	0	0.221274	10.2986
Q92538	0.218564	0	0.026667	10.29
Q9NSI6	0.74237	0	0.007885	10.2814
Q8TF05	0.262553	0	0.022298	10.2811
O75382	0.009412	0	0.622037	10.2811
Q8IYH5	0.075848	0	0.07729	10.2784
P31689	0.068798	0.093387	0.912565	10.2782
O43566	0.01465	0	0.400362	10.2774
P38646	0.013114	0.495204	0.903777	10.2761
O95997	0.216595	0.149924	0.180996	10.2733
Q9UL54	0.009136	0	0.644335	10.2701
Q15468	0.92364	0	0.006378	10.2687
Q9BYX7	0.012917	0	0.456609	10.2663
O95429	0.017131	0	0.344516	10.265
Q16643	0.04836	0	0.12269	10.2544
Q96PX1	0.122632	0	0.048564	10.2469
P19784	0.01079	0	0.552531	10.2448
Q92540	0.17745	0	0.033598	10.2447
Q99973	0.036939	0.942453	0.171304	10.2441
O95433	0.013074	0	0.457312	10.239
Q9Y6Q5	0.015437	0	0.387354	10.2388
Q13344	0.005986	0	0	10.2367
Q9P2D6	0.962667	0	0.006227	10.2338
Q9UKA1	0.045327	0	0.132282	10.2333
P50613	0.025637	0.257951	0.907644	10.2312
P20592	0.053834	0	0.111591	10.2295
Q9NP97	0.068838	0	0.087334	10.228
Q2KHR2	0.631591	0	0.009542	10.2231
Q16828	0.052692	0.884907	0.12947	10.2197
P45378	0.050093	0	0.12053	10.2195
Q13202	0.018903	0	0.319807	10.2169
Q7KZI7	0.038672	0	0.156539	10.2142
Q96EQ8	0.096838	0	0.062525	10.2138
O00161	0.030245	0	0.200231	10.2134
Q9BVC4	0.028709	0	0.211029	10.2126
Q53YD7	0.006065	0	0	10.2104
Q9P212	0	0	0.006077	10.2065
Q92599	0.0471	0	0.12952	10.1988
P53804	0.074627	0	0.08176	10.1984
Q49AR7	0.006104	0	0	10.1976
Q9BT78	0.056118	0	0.109331	10.1873
Q8WWQ0	0.126964	0	0.048513	10.1796
P11940	0.051392	0.265018	0.454249	10.1707
O14933	0.116016	0	0.053385	10.1685
P52788	0.039657	0.314488	0.496685	10.1682
Q15814	0.020833	0	0.297559	10.1667
Q9NRS6	0.02355	0	0.263961	10.1612
Q5VSR0	0.006222	0	0	10.1593
O94979	0.111094	0	0.056097	10.1561
Q9HBE1	0.024534	0	0.254269	10.1541
O43592	0.014138	0	0.441241	10.1541
P62258	0.011027	0	0.56594	10.1534
P06746	0.070256	0.169611	0.52727	10.1398
P62273	0.011657	0	0.540478	10.1343
Q8NB66	0.724018	0	0.008738	10.126
Q8IZV5	0.010987	0	0.577993	10.1185
Q96ST3	0.201237	0	0.03174	10.1069
Q09472	0	0.780919	0.008186	10.1052
P16157	0	0.576981	0.011099	10.1017
O75914	0.020124	0	0.318552	10.0996
Q06265	0.010554	0	0.607875	10.0981
Q9Y6I3	0.162289	0.088844	0.445058	10.0976
Q8NEZ4	0.006419	0	0	10.097
Q2M3C7	0	0	0.006428	10.0942
Q13670	0.014532	0	0.442497	10.0934
P50851	0.031899	0	0.201838	10.0909
O75410	0.330642	0	0.019486	10.0896
Q13546	0.073642	0.199394	0.439584	10.0859
Q6PK57	0.061631	0	0.104761	10.0853
Q07157	0.151774	0	0.042587	10.0831
Q96NL6	0.736463	0	0.008789	10.0803
O75419	0.024771	0.837961	0.313479	10.0698
P62714	0.012169	0	0.535456	10.067
Q1MX18	0.603355	0.017163	0.629972	10.0647
Q9Y5S2	0.048202	0	0.135396	10.0638
P51816	0	0	0.006529	10.063
Q9BUL9	0.01272	0	0.51371	10.0614
O00635	0.017682	0	0.369928	10.0593
Q13905	0.348442	0	0.018783	10.0582
Q7Z401	0.368645	0	0.017778	10.0554
B2RDS7	0	0.006562	0	10.0529
O14782	0.021699	0	0.302632	10.0515
P11387	0	0.022716	0.289373	10.0494
O15111	0.074194	0.303382	0.292135	10.0487
Q5T5P2	0	0	0.006579	10.0477
Q9NYI0	0.190958	0	0.034552	10.042
Q9NRW7	0.023274	0	0.2841	10.0377
O95352	0.009609	0	0.688982	10.0352
Q7Z3E2	0	0	0.006629	10.0326
P35249	0.009648	0	0.687475	10.0315
Q14164	0.108298	0.09995	0.615709	10.0219
Q9UKE5	0.066751	0	0.09999	10.0189
Q14155	0.172607	0.562847	0.068702	10.0189
O15083	0	0	0.006679	10.0176
Q9Y490	0.14756	0.950025	0.04771	10.0148
Q8IZQ1	0.044422	0	0.150763	10.0121
Q6VAB6	0.147363	0	0.0455	10.0098
Q9NWT8	0.075808	0.144876	0.612696	10.0026
Q96L73	0	0	0.00673	10.0024
Q9NSY1	0.143937	0	0.046806	10.0002
Q9Y2G2	0.079156	0.131752	0.646043	10.0001
Q8NEM0	0	0.102978	0.065689	9.9921
A1L428	0.006774	0	0	9.9893
P29375	0.109361	0	0.061973	9.9883
P51959	0.071358	0.245331	0.388359	9.982
Q6XZF7	0.136455	0	0.050121	9.9702
Q9UKG1	0.14823	0	0.046153	9.9696
A4D2J4	0.006852	0	0	9.9664
P51826	0.281534	0	0.024357	9.9649
Q9Y2U5	0.02674	0	0.256629	9.9634
Q99933	0.070768	0.205957	0.471173	9.9619
Q9BYV9	0.359312	0	0.019134	9.9597
Q9ULL0	0	0	0.00688	9.9583
O43164	0.081755	0	0.08417	9.9579
Q9UIL4	0.014177	0	0.485938	9.9556
Q8IYT3	0	0	0.00693	9.9438
Q9BRV8	0.64947	0	0.010697	9.9388
P57678	0.271256	0.080767	0.317949	9.9335
Q9HCD6	0.093766	0	0.074377	9.9311
Q9BYW2	0	0.477537	0.014614	9.9298
Q9NSB8	0.143425	0	0.048664	9.9295
Q9UIF8	0	0	0.006981	9.9291
Q9P2G1	0.215965	0	0.032342	9.9281
Q56UN5	0.273107	0	0.025613	9.9251
P46459	0.058126	0.192832	0.625854	9.9194
P27824	0.018942	0.44321	0.835777	9.919
Q86YM7	0.156106	0	0.044948	9.9189
Q96SB4	0.025007	0	0.280635	9.9186
Q13615	0.092781	0	0.075683	9.9174
Q8WX93	0.25574	0	0.027471	9.9164
P50539	0	0.031802	0.221424	9.9118
P27348	0.040484	0	0.174016	9.9109
Q9Y6X4	0.232938	0	0.030283	9.9083
Q9UPQ7	0.080534	0	0.087786	9.9039
Q02156	0.010003	0	0.707814	9.9009
Q8TBZ0	0	0	0.007081	9.9007
A0M8W4	0.007089	0	0	9.8984
Q14525	0.454102	0	0.015619	9.8974
P10145	0.024337	0.832408	0.351095	9.8918
A4UGR9	0	0	0.007131	9.8866
Q6ZSZ5	0.689678	0.244826	0.042236	9.8864
O00743	0.025401	0	0.280836	9.8859
Q14974	0.012641	0	0.564634	9.8848
Q8TEU7	0.449258	0	0.01597	9.8744
P06753	0	0	0.007232	9.8585
Q9Y265	0.014413	0.882383	0.569405	9.8558
Q9NYF5	0.796716	0	0.00909	9.8557
Q8N6V5	0.007246	0	0	9.8546
P55735	0.023314	0	0.311169	9.8522
Q14140	0.241248	0	0.030082	9.8515
Q9UN86	0.022171	0	0.327391	9.8511
Q96KP1	0.324263	0.034326	0.654229	9.8447
P84077	0.03371	0.428067	0.504821	9.844
P51955	0.888709	0.083796	0.097881	9.8427
P54725	0.141338	0.356386	0.145791	9.8278
Q8TAT5	0.039105	0	0.187826	9.8275
Q6N069	0.419446	0	0.017527	9.8257
A2RRP1	0.266727	0	0.027571	9.825
Q15157	0.007364	0	0	9.8223
A6NFG2	0.771315	0.009591	0	9.8132
Q8N3X1	0.354231	0	0.020992	9.8028
Q14160	0.170007	0.335184	0.130775	9.7985
Q765P7	0.032095	0	0.232222	9.7982
P29762	0.449021	0.053508	0.310968	9.7934
Q01968	0.184421	0.163049	0.248845	9.7903
Q9HCS5	0.092939	0	0.080655	9.7868
P32320	0.03816	0	0.196515	9.786
Q6ZU21	0.548576	0	0.01371	9.7801
O95999	0.055842	0	0.135044	9.7748
P36954	0.126452	0	0.059663	9.7739
P07947	0.036467	0.449268	0.461179	9.7709
P12757	0.54901	0.252398	0.054691	9.7649
Q9BZI7	0.040129	0	0.189283	9.7603
Q14565	0.013429	0	0.566593	9.7569
Q92997	0.042689	0.561837	0.31825	9.7506
O94868	0.164415	0	0.046454	9.7493
A4D1X9	0.00764	0	0	9.7487
Q14677	0.525854	0.03584	0.405534	9.7479
O00443	0.190249	0	0.040177	9.7478
Q9Y6N7	0.052731	0	0.145088	9.7459
P19623	0.023353	0	0.327843	9.7445
Q99755	0.035561	0	0.215398	9.7435
Q6PIF6	0.037373	0	0.205153	9.7416
O60447	0.652975	0	0.011752	9.7399
P08069	0.012523	0	0.613449	9.7377
A6NGG8	0	0	0.007684	9.7372
P08247	0.018155	0.451287	0.937877	9.7372
Q9HBI5	0.488993	0	0.015719	9.7366
Q9HAQ2	0.13488	0	0.057001	9.7361
Q9C0K3	0.018273	0	0.421203	9.7339
Q13263	0.022841	0.557799	0.604409	9.7329
Q59E96	0.247037	0.031297	0	9.7249
O00410	0.022762	0	0.339745	9.7244
Q08AD1	0.789863	0	0.009793	9.724
Q6ZW49	0.327846	0.104997	0.22499	9.7215
O75575	0.58969	0	0.013158	9.7178
P78543	0.203836	0.107521	0.354259	9.7165
Q86YR7	0.105462	0	0.073624	9.7164
O95487	0.105423	0	0.073724	9.7144
Q96B01	0.082582	0	0.094315	9.7102
Q6FGI9	0.007797	0	0	9.708
O60814	0.010633	0	0.73398	9.7061
Q02952	0.840271	0	0.009291	9.7055
O00463	0.05214	0	0.150161	9.6997
Q14894	0.020478	0	0.382483	9.699
Q96T58	0.162604	0	0.048313	9.693
O75674	0.418895	0.837456	0.022399	9.6925
P32321	0.030914	0	0.25452	9.6898
Q9Y2R2	0.084118	0.835437	0.111993	9.6893
Q9P253	0.015989	0	0.49312	9.6857
P57768	0.33777	0	0.023353	9.6848
P55060	0.035482	0.600707	0.370078	9.6848
O15457	0.081912	0.649167	0.148353	9.6847
Q06418	0.008624	0	0.916231	9.6814
Q13163	0.119639	0.124685	0.529731	9.6813
P25391	0.073682	0	0.107423	9.678
Q09028	0.035837	0.939929	0.235436	9.6741
P35227	0.032056	0	0.247589	9.6725
Q8TDM6	0.191076	0	0.041583	9.6703
A4D1A2	0.007955	0	0	9.6679
Q0VDD8	0.071555	0	0.11134	9.6649
Q8TC20	0	0	0.007985	9.6604
O95455	0.039145	0	0.204399	9.6563
Q8IWN7	0.15902	0	0.050422	9.6521
P39748	0.018785	0.910146	0.469867	9.6483
P53779	0.057457	0.452297	0.309964	9.6429
P55201	0.300004	0	0.026868	9.6416
P41227	0.076557	0.698637	0.150914	9.6388
Q01538	0.423975	0.71681	0.026567	9.6382
P04271	0.06616	0.656739	0.185868	9.6377
A6PVS8	0.197535	0	0.04093	9.6355
O00499	0.116843	0.223624	0.309914	9.6323
P51948	0.042571	0.501767	0.379419	9.6306
Q14258	0.048675	0	0.166784	9.6273
P63104	0.031662	0	0.256679	9.6251
Q69YH5	0	0	0.008136	9.6229
Q5T0W9	0.255582	0	0.03184	9.6225
Q9UKV5	0.008428	0	0.965699	9.6222
O15488	0.040799	0	0.199628	9.6208
Q9H2P0	0.324499	0	0.02511	9.6199
P25440	0.236522	0.88945	0.038821	9.6153
P49137	0.099791	0.808682	0.101245	9.6145
Q9NP31	0.2837	0.115093	0.250352	9.6135
Q86TB3	0.305714	0	0.026768	9.6113
P52435	0.153822	0	0.053586	9.5969
Q9Y2T4	0.149175	0	0.055444	9.59
O43916	0.01402	0	0.590548	9.588
Q8IXS0	0	0	0.008286	9.5864
Q9Y2K6	0.167842	0.204442	0.241613	9.5852
O43236	0.034261	0	0.242266	9.5829
P22612	0.013862	0	0.599387	9.5809
Q9H0K1	0.158154	0	0.052581	9.5792
Q9Y6K9	0.404915	0	0.02054	9.5789
Q96EV2	0.32064	0	0.025964	9.577
Q13547	0.027527	0.577991	0.523403	9.5764
Q13401	0.015516	0	0.536762	9.5762
Q96KN7	0	0.236244	0.035255	9.5761
O95373	0.04773	0	0.174719	9.5735
Q9UKA2	0.089355	0	0.093361	9.5728
P42566	0.308156	0.609288	0.044546	9.5677
Q13617	0.114008	0.758708	0.096926	9.5629
O95831	0.012484	0.778395	0.862997	9.5623
Q7Z5K2	0	0	0.008387	9.5621
Q2V2M9	0.31422	0	0.026718	9.5602
Q86WG5	0.914228	0	0.00919	9.5586
Q5H9R7	0.769897	0	0.010948	9.5522
Q8IWE5	0.267318	0	0.031539	9.5517
Q9HAW4	0	0	0.008437	9.5503
Q12774	0.146024	0	0.057804	9.5494
Q9BUJ2	0.038751	0.506815	0.430595	9.5456
Q15369	0.195684	0.229177	0.18868	9.5444
Q99570	0.040326	0	0.210627	9.5369
Q9P1W9	0.014925	0	0.569104	9.5368
Q53GX1	0.008506	0	0	9.534
Q9UK97	0.012878	0	0.660858	9.5329
Q99986	0.029693	0.483089	0.593562	9.532
Q9H3Q1	0.015555	0	0.54771	9.5308
Q16594	0.256842	0.456335	0.07272	9.5299
P55884	0.027921	0	0.305796	9.5264
Q15459	0.08396	0	0.101697	9.5263
Q6PJ43	0.008546	0	0	9.5246
Q9P0P0	0.141811	0	0.060315	9.5229
Q9BWF2	0.050998	0	0.167788	9.522
P35251	0.103375	0.587582	0.14097	9.5207
P81274	0.406726	0.078748	0.267427	9.5201
P98177	0.033277	0.796063	0.323724	9.5177
P28001	0.008743	0	0.984281	9.5107
Q14694	0.222817	0.364967	0.105866	9.5099
P78527	0.017288	0.498738	0	9.5068
Q96D71	0.445044	0	0.019436	9.5004
Q9Y333	0.039066	0	0.221826	9.4967
Q13596	0.165557	0	0.052481	9.4915
Q9NRC9	0.011381	0	0.763509	9.4913
P31146	0.02036	0	0.426828	9.4911
Q9BXT8	0.217068	0	0.040076	9.489
O60884	0.009963	0	0.873493	9.4883
Q8WTT2	0.022211	0	0.392326	9.4857
Q6ZWI9	0.01784	0	0.4886	9.485
Q9UHQ1	0.021344	0	0.408648	9.4838
Q8N103	0.092545	0	0.094265	9.4834
P78312	0.565943	0	0.015418	9.483
Q86T65	0.159217	0	0.054841	9.4816
Q8IZX4	0.242547	0	0.036008	9.4811
P62316	0.026976	0	0.324427	9.477
P04908	0.0089	0	0.984231	9.4752
P35968	0.059505	0.343261	0.429138	9.4739
Q9ULV8	0.013823	0	0.634944	9.4713
Q04724	0.030599	0	0.287616	9.4658
Q6ZQQ6	0.313433	0	0.028124	9.4626
Q6FI27	0.008821	0	0	9.4612
Q8N9V3	0.071201	0	0.123945	9.4603
Q53SF7	0.485291	0	0.01823	9.4554
Q9BRQ8	0.014295	0	0.619325	9.4539
Q9NRD5	0.102115	0.226148	0.383437	9.4536
Q5T0S2	0.008861	0	0	9.4522
P34947	0.185248	0.062595	0.766372	9.4464
Q96EA4	0	0	0.008889	9.4459
Q8N9W6	0.056669	0	0.156991	9.4442
Q9Y3R0	0.170126	0.325593	0.160808	9.4417
Q9GZM3	0.161344	0	0.055344	9.4368
Q14532	0.307368	0	0.029078	9.435
Q5T6U9	0.008939	0	0	9.4347
O15090	0.099594	0	0.090247	9.4237
P53778	0.012444	0	0.725894	9.4137
P10827	0.089277	0.228672	0.443552	9.4088
Q16544	0.009058	0	0	9.4082
Q9C026	0.04895	0	0.185215	9.4064
Q53QZ3	0.115229	0	0.078947	9.3996
O75940	0.047296	0	0.192597	9.397
Q8IY22	0.347931	0.513377	0.051025	9.3959
O15034	0.075296	0	0.121233	9.3927
Q13309	0.060962	0.372539	0.402571	9.3896
Q99683	0.147757	0.430591	0.144134	9.3836
P35226	0.032017	0	0.28646	9.3833
Q5TCZ1	0.208483	0	0.043994	9.3832
Q15233	0.030875	0	0.297208	9.3823
P52926	0.016501	0	0.558608	9.3733
Q08999	0.138936	0.49369	0.134492	9.3717
O15078	0	0	0.009241	9.3682
Q9UQF2	0.058756	0.766784	0.205404	9.3654
Q9UBK9	0.051589	0.347804	0.516322	9.3632
Q58FF8	0.019415	0	0.477551	9.3616
Q08AJ9	0.009294	0	0	9.3568
Q9C0C9	0.228606	0	0.040779	9.3507
P32519	0.248533	0	0.037515	9.3504
O43312	0.057732	0	0.161561	9.3496
Q0VAC6	0.009333	0	0	9.3484
Q92731	0.047218	0	0.19772	9.3478
Q9BY66	0.063994	0	0.145942	9.347
Q8NDI1	0.573032	0	0.016322	9.3441
P53680	0.032489	0	0.287917	9.3439
Q9Y2I7	0.264207	0	0.035406	9.3438
O94763	0.435671	0	0.021495	9.3416
A4D1G0	0.009373	0	0	9.3398
Q13416	0.067893	0	0.138057	9.3398
Q13362	0.060017	0	0.156237	9.339
Q7Z2Z1	0	0	0.009391	9.336
Q8N4X5	0.252865	0	0.037164	9.3346
Q6PJP8	0.581026	0.138314	0.117266	9.329
Q9HC98	0.021029	0	0.448624	9.3268
O14610	0.069783	0	0.135195	9.3268
Q641Q2	0	0	0.009442	9.3252
O00566	0.267436	0	0.035356	9.3223
Q9UJ98	0.024377	0	0.38856	9.3188
P52294	0.025046	0	0.378315	9.3181
Q9BXJ9	0.136573	0	0.069405	9.3174
Q969G3	0.052219	0	0.181549	9.3171
Q8NEV8	0.783956	0	0.012103	9.3154
Q15147	0.15646	0	0.060767	9.3113
P08754	0.010475	0	0.90905	9.3082
P19338	0.082779	0.384149	0.299518	9.3078
O95931	0.46753	0.034831	0.585275	9.3064
P41212	0.366558	0.697627	0.037314	9.3041
P43250	0.078841	0.170116	0.711782	9.3032
Q7Z333	0.671878	0	0.014263	9.2955
Q9H799	0	0	0.009592	9.2937
O43390	0.017249	0	0.556097	9.2936
O43930	0.029103	0	0.330102	9.2905
Q05209	0.12657	0	0.075934	9.2897
P29317	0.038948	0.249874	0.990659	9.2834
P47736	0.083409	0	0.115609	9.2831
Q6P2H3	0.885362	0	0.010898	9.2819
Q8N806	0.04832	0	0.199779	9.2809
Q96K76	0.815225	0	0.011852	9.2791
Q93073	0.481353	0	0.020088	9.2776
Q8N488	0.099831	0.585563	0.165478	9.2768
Q8TD16	0.640373	0	0.015117	9.2753
O00273	0.090497	0	0.106971	9.2753
P61586	0.056157	0.289753	0.59552	9.2733
Q6TFL3	0	0	0.009693	9.2727
Q14643	0.247942	0.100454	0.390117	9.2678
Q5T0R4	0.009727	0	0	9.2657
Q9Y3S1	0.304887	0	0.031941	9.2634
Q8WV99	0.203481	0	0.047861	9.2633
Q5VWN6	0	0	0.009743	9.2624
Q9P1Z2	0.358366	0	0.02722	9.26
Q99816	0.141693	0	0.068903	9.2583
Q9H257	0.079116	0	0.123443	9.2576
Q8NG08	0.354625	0	0.027622	9.2517
Q15121	0.568661	0	0.017226	9.2516
Q8TBG4	0.01528	0	0.641824	9.2493
Q8IYD8	0	0	0.009843	9.242
P49795	0.406096	0	0.024307	9.2363
P48059	0.022683	0	0.435566	9.2345
A4D177	0.009885	0	0	9.2335
Q9Y4E1	0	0	0.009894	9.2317
O75832	0.090064	0.323574	0.339544	9.2314
Q0VAK6	0.317962	0	0.031187	9.2272
Q15072	0.311976	0.121151	0.262405	9.2268
Q9BTC8	0.224196	0	0.044245	9.2265
Q13188	0.168708	0	0.058809	9.2261
Q13363	0.044894	0.538112	0.410757	9.2258
P62330	0.030284	0.512872	0.639413	9.2241
Q16526	0.019887	0	0.499699	9.2229
Q4LE39	0	0	0.009944	9.2216
Q9NV58	0.010515	0	0.946464	9.22
Q8IYX8	0.323829	0	0.030735	9.2198
Q5JU85	0.064979	0	0.153375	9.2171
O14893	0.104911	0.282686	0.336229	9.216
Q96NW7	0.98791	0	0.010094	9.216
Q96N96	0.311385	0.153458	0.208718	9.2157
Q9P2P5	0.329973	0	0.030233	9.2151
Q9BY84	0.107274	0.795558	0.117065	9.2122
O95816	0.047493	0	0.210426	9.2116
Q6W2J9	0	0	0.009994	9.2115
Q12988	0.033789	0	0.296254	9.2083
Q92696	0.129012	0	0.077642	9.207
O94854	0	0	0.010044	9.2016
P22532	0.717717	0	0.014012	9.199
Q9ULZ2	0.060922	0	0.165378	9.1954
Q7Z4S6	0.229866	0	0.043943	9.1902
Q96MC2	0	0	0.010145	9.1815
Q8WVD5	0.057969	0	0.175271	9.1785
Q12802	0.819281	0	0.012405	9.178
Q5VWG9	0.119915	0	0.084823	9.1763
Q9UL36	0.686764	0	0.014815	9.1758
O43167	0.042019	0	0.242316	9.1743
Q96P48	0.019769	0	0.51587	9.1711
Q5VZY9	0.0102	0	0	9.1707
Q71F23	0.075021	0	0.136249	9.1665
Q53XN6	0.010239	0	0	9.1631
Q8TC12	0.016225	0	0.631077	9.1631
Q9UM82	0.130863	0	0.078345	9.1605
Q9NZ72	0.310834	0	0.033096	9.1537
P62324	0.042965	0	0.239554	9.1527
P05771	0.024928	0.534578	0.772951	9.1512
P68036	0.028039	0	0.367567	9.15
P30305	0.109991	0	0.093712	9.1498
O00338	0.051904	0	0.199176	9.1439
Q6IQ55	0.078722	0	0.131629	9.1392
O76064	0.065097	0	0.1592	9.1389
Q9UQ03	0.011499	0	0.901868	9.1376
Q9NPI6	0.244634	0	0.042437	9.1355
O60684	0.019494	0	0.533347	9.1325
P37235	0.075336	0	0.138309	9.1281
O14929	0.056905	0.644624	0.2842	9.1271
Q3BBV0	0.402867	0	0.025914	9.1242
Q76NI1	0.257788	0	0.040528	9.1228
Q8WV28	0.454062	0	0.023051	9.1191
O60262	0.202339	0	0.051878	9.1133
O14744	0.02989	0.526502	0.667387	9.1122
Q15818	0.011302	0	0.931599	9.1073
Q9BQQ3	0.245895	0.207471	0.206559	9.1056
O14787	0.089907	0.232711	0.504118	9.1038
Q86X10	0	0.092378	0.114202	9.1033
O60504	0.025164	0	0.419245	9.1033
Q9UPR3	0.240539	0	0.043893	9.1017
Q9H329	0.034419	0	0.308156	9.0926
O43150	0.129918	0.366482	0.22283	9.092
Q9BXP8	0.061552	0	0.172459	9.0909
Q7Z406	0.331154	0	0.032091	9.0887
Q9UKL0	0.224353	0	0.047459	9.0848
Q9Y4X5	0.028079	0	0.379269	9.0845
Q5TZX1	0.010672	0	0	9.0803
Q92613	0.101445	0	0.105213	9.08
Q93009	0.107589	0.439172	0.226346	9.076
Q01954	0.186823	0	0.057403	9.0705
P50570	0.422479	0.115598	0.219817	9.0684
O43818	0.011578	0	0.92738	9.0681
Q6ZRR7	0.592683	0	0.01813	9.0666
Q0VF96	0.869846	0	0.012354	9.0664
Q6UWE0	0.351987	0	0.030585	9.0628
O75150	0.130981	0	0.082212	9.0623
Q9GZS3	0.025913	0	0.416181	9.0593
Q96C01	0.283503	0	0.038067	9.0579
Q9ULV0	0.081322	0.942958	0.140769	9.0574
Q5VVX9	0.498169	0	0.021695	9.055
O43747	0.689954	0.081272	0.192798	9.0544
Q8IZE3	0.03497	0	0.309462	9.0524
P59768	0.176151	0	0.061521	9.0496
Q86UX7	0.085142	0.250379	0.508487	9.0491
Q6ZSZ6	0	0	0.010848	9.0475
P31321	0.032411	0	0.334823	9.0468
Q00722	0.14374	0.716305	0.105514	9.0446
Q9NQY0	0.079865	0	0.136099	9.0436
Q5QGZ9	0.156972	0	0.069255	9.0433
Q92620	0.027685	0	0.392879	9.0422
Q92782	0.021738	0	0.500854	9.0403
O75061	0.044658	0	0.244174	9.0372
Q14168	0.016107	0	0.67723	9.0365
Q04912	0.013783	0	0.792236	9.0344
P21333	0.084315	0.219586	0.589996	9.0337
Q712K3	0.087426	0	0.12505	9.032
O95382	0.040523	0	0.270038	9.0302
Q9C093	0.810145	0	0.013509	9.0299
Q86YL1	0.010948	0	0	9.0292
P18146	0.126885	0.850581	0.101497	9.0281
P53597	0.013271	0	0.825884	9.027
P43403	0.028984	0.545179	0.694104	9.0256
Q9Y4Z0	0.150868	0.077739	0.936621	9.0224
Q8IWW6	0.160714	0	0.068401	9.021
P18887	0.074784	0.815245	0.180344	9.0206
Q8N3C0	0.168235	0	0.065438	9.0181
Q6ZN30	0.757492	0	0.014564	9.0139
Q8WXG6	0.166975	0.64109	0.103254	9.0101
Q3MN78	0.011066	0	0	9.0078
Q13387	0.076241	0	0.145289	9.0058
Q8NDX1	0.120033	0	0.092306	9.0053
Q9UPW5	0.601426	0	0.018431	9.0043
Q14451	0.142992	0.307925	0.252009	9.0023
Q9Y4F3	0.563817	0	0.019687	9.0016
A8K8R0	0	0.011106	0	9.0005
Q7L7X3	0.12216	0	0.091	8.9986
O60291	0.118064	0	0.094215	8.9974
Q9BRG1	0.039775	0	0.280283	8.9929
Q15139	0.037924	0.458354	0.641874	8.9913
P38398	0	0	0.011199	8.9839
Q9UH65	0.914701	0	0.012254	8.9821
Q9NSE2	0.352262	0.529531	0.060115	8.9813
Q13118	0.127673	0	0.087836	8.9811
Q499Y8	0.011224	0	0	8.9794
Q16623	0.046588	0.797072	0.30238	8.9786
Q9UQC2	0.161029	0.893993	0.078094	8.9761
Q99743	0.172292	0	0.065287	8.9751
Q8NEM8	0.116174	0	0.096826	8.975
Q92673	0.026031	0	0.432352	8.974
Q9ULD4	0.09672	0	0.116412	8.9731
Q14161	0.224708	0.390712	0.128515	8.9689
Q03112	0	0	0.0113	8.9659
Q13285	0.047651	0.418476	0.567095	8.9644
P51531	0.209861	0.918223	0.058708	8.9636
Q05513	0.016264	0	0.695611	8.9635
Q92783	0.212815	0.529026	0.100492	8.9635
Q8N5Y2	0.291222	0	0.038871	8.9624
Q76L83	0.249399	0	0.04545	8.9597
Q96A72	0.028669	0	0.395691	8.9581
P04049	0.133265	0.298334	0.285356	8.958
Q9NZW5	0.034852	0	0.325683	8.957
Q86X27	0.148781	0	0.076386	8.9545
O95502	0.012011	0	0.946565	8.9537
Q96QE3	0.611113	0	0.018632	8.9507
Q12852	0.055803	0	0.204148	8.9497
Q9Y294	0.179262	0	0.06358	8.9487
Q99801	0.117867	0.573953	0.168592	8.9474
Q8N2N9	0.336353	0	0.034	8.942
Q92499	0.01843	0	0.621133	8.94
Q9BQ87	0.031741	0	0.361189	8.937
Q9UHC1	0.433348	0	0.026617	8.9248
Q9NVD7	0.31678	0.075719	0.480916	8.9247
Q96RP6	0.011539	0	0	8.924
Q0VAM2	0.154019	0	0.07493	8.9238
P09001	0.015792	0	0.731167	8.9227
Q9UL15	0.109755	0	0.105313	8.9206
Q86SQ7	0	0	0.011601	8.9133
Q9Y6X0	0.083803	0	0.13856	8.9115
Q86T24	0.324381	0.538617	0.066493	8.9105
P13945	0.012838	0	0.905032	8.9103
P22531	0.717796	0	0.016221	8.906
Q15811	0.04517	0	0.257784	8.9059
A8K830	0	0	0.011651	8.9047
O14529	0.41728	0	0.027923	8.9046
Q9UJV3	0.075533	0	0.154329	8.9037
Q96DZ5	0.022447	0	0.519586	8.9026
Q13129	0.691608	0	0.016874	8.9014
Q12929	0.140196	0.715295	0.116462	8.8999
P12544	0.174576	0.085815	0.779982	8.8989
Q9H5I1	0.042768	0	0.273353	8.8979
Q6DHX9	0.011696	0	0	8.897
P29353	0.033553	0.795053	0.43858	8.8964
Q5JV73	0	0	0.011701	8.8962
O15212	0.069153	0	0.169395	8.8939
Q86TC9	0.342063	0	0.034301	8.8907
Q92831	0.081164	0.535083	0.270239	8.8901
Q9HD15	0.042098	0	0.279028	8.8884
P30291	0.051274	0	0.229309	8.8865
Q86U86	0.467845	0	0.025161	8.8842
O95990	0.09794	0	0.120329	8.8819
Q5EBN2	0.145434	0	0.081057	8.8813
Q9UJF2	0.121254	0	0.097228	8.8811
Q7Z3B3	0	0	0.011802	8.879
Q7Z6E9	0	0.483594	0.024407	8.8788
O00311	0.040208	0	0.293843	8.8768
Q96JZ2	0.123853	0	0.09547	8.8752
Q15569	0.031465	0	0.376055	8.8738
Q13310	0.025243	0	0.468863	8.8733
O75626	0.147206	0	0.080404	8.8732
P61201	0	0.175164	0.067597	8.8724
Q12899	0.020557	0	0.578897	8.8624
Q3V6T2	0	0	0.011902	8.8621
Q92993	0.032844	0	0.363349	8.8568
P22314	0.017091	0	0.699026	8.8545
Q86Z02	0.28878	0	0.041382	8.854
O15417	0	0	0.011953	8.8535
Q70E73	0.219037	0	0.05459	8.8528
Q9H1I8	0.122829	0	0.097378	8.8522
O43166	0.325956	0	0.036712	8.8513
P35326	0.714449	0	0.016774	8.8483
P02549	0.519041	0	0.023102	8.8472
Q86TS7	0	0	0.012003	8.8452
Q9BYE7	0.031111	0	0.385898	8.8448
P48556	0.036309	0	0.330755	8.8441
Q9Y566	0.057851	0	0.207865	8.8415
Q00526	0.08971	0.355376	0.377611	8.8393
Q15493	0.019572	0	0.616211	8.8356
O15539	0.295711	0	0.04083	8.8334
Q14C86	0.204348	0	0.05911	8.8326
P55273	0.098295	0.213024	0.576939	8.8323
Q9Y2K2	0.237034	0	0.050974	8.832
Q8TAS1	0.053794	0	0.225392	8.825
P55769	0.076281	0	0.159	8.8244
Q13588	0.066317	0	0.182905	8.8242
Q9NSC2	0	0.477032	0.025462	8.8215
Q9UNS2	0.096247	0	0.126256	8.8206
Q58A63	0	0	0.012153	8.8204
Q6ZRG5	0	0	0.012204	8.812
Q8NFU7	0.416571	0	0.029329	8.8098
Q13627	0.058599	0.603735	0.34547	8.809
Q02930	0.545111	0	0.022499	8.8021
Q7L523	0.022368	0	0.548614	8.801
P04553	0.050959	0	0.24081	8.801
Q8IWU2	0.054582	0	0.22494	8.7999
O00567	0.058874	0	0.208618	8.7992
Q9H4P4	0.036546	0	0.336179	8.7986
Q643R0	0.012287	0	0	8.7984
Q9Y2L5	0.34289	0	0.035858	8.7971
Q9P2D1	0	0	0.012304	8.7957
Q8WWN9	0.123065	0	0.10004	8.7945
P42574	0.049305	0	0.2499	8.7928
Q7LDG7	0.089513	0	0.138208	8.7847
O14641	0.035915	0	0.344918	8.7821
Q6FHK5	0.012405	0	0	8.7793
Q07960	0.056039	0	0.221374	8.7792
Q9BSM1	0.104871	0	0.118321	8.7788
P23246	0.025991	0.610803	0.781941	8.7779
Q96RM1	0.716536	0	0.017326	8.7777
P42681	0.013901	0	0.894687	8.7742
P35813	0.036349	0	0.342457	8.7724
Q13136	0	0	0.012455	8.7713
Q9Y5S8	0.09416	0.158506	0.834924	8.7703
Q92905	0.18005	0.27259	0.254068	8.7689
Q9BYM8	0.025676	0	0.485838	8.7682
P10747	0.03119	0.809187	0.495882	8.7616
Q8WYL5	0.261332	0	0.047911	8.7607
Q9BXW6	0.114756	0	0.10913	8.7603
Q9NR48	0	0	0.012555	8.7553
Q9C0K7	0.109164	0	0.115056	8.7545
P30304	0.073012	0.782938	0.219968	8.7522
O00267	0.088016	0	0.142979	8.7506
P08727	0.057614	0	0.218461	8.7503
Q53XN2	0.012602	0	0	8.7478
Q9Y5B9	0.042177	0	0.299066	8.7459
O14867	0.328004	0	0.038469	8.7453
P23458	0	0.361938	0.034954	8.74
Q96LK8	0	0	0.012656	8.7392
A0MZ66	0.563896	0	0.022449	8.7388
O00212	0.075099	0.527007	0.320058	8.7375
O43704	0.057378	0	0.220771	8.7374
P21589	0.012996	0	0.975141	8.7366
O76011	0.880006	0	0.014413	8.7349
Q9Y4B6	0.102863	0	0.123343	8.7343
Q8N5C8	0.177096	0	0.071716	8.7322
P39880	0.404678	0	0.031388	8.732
P12270	0	0	0.012706	8.7314
Q05195	0.542039	0.095911	0.244576	8.73
Q86U90	0.015595	0	0.817196	8.7254
O43559	0.035522	0	0.359281	8.7225
Q05586	0.015162	0	0.842708	8.7202
O15304	0.555941	0.041393	0.555645	8.7187
Q9Y2S2	0.029969	0	0.426677	8.7186
Q8N4U5	0.379081	0	0.033748	8.7177
Q13043	0.053046	0	0.241262	8.7169
A4QPB4	0.012799	0	0	8.7168
Q15386	0.036742	0	0.349287	8.7114
Q9UKF7	0.153389	0	0.083718	8.7102
Q9C091	0.981452	0	0.013108	8.7065
O75396	0.050211	0	0.256428	8.7049
Q9UJM3	0.207026	0	0.062224	8.7039
P35325	0.717166	0	0.017979	8.702
Q8WW38	0	0	0.012907	8.7
P68543	0.165833	0	0.077843	8.6997
Q16236	0.647462	0	0.019938	8.6996
Q96FJ0	0	0.162039	0.079801	8.6963
Q9BSW7	0.437404	0	0.02958	8.6951
Q9UPQ3	0.179853	0	0.072067	8.6915
Q5VW22	0.280274	0	0.046254	8.6912
Q07812	0.032529	0.497728	0.801677	8.6887
Q8N3U4	0.080928	0	0.160406	8.6885
Q92698	0.015122	0	0.858779	8.6877
O75340	0.375458	0.100959	0.343059	8.685
Q8IUD2	0	0	0.013007	8.6845
Q9H009	0.073721	0	0.176677	8.6818
Q9NXL2	0.225062	0	0.057955	8.6789
Q8NB25	0	0	0.013057	8.6769
P57682	0.150947	0	0.086531	8.6762
Q86UN2	0.020714	0	0.630625	8.676
Q86T82	0.815264	0	0.016071	8.67
O00629	0.032332	0	0.405434	8.669
P35244	0.050801	0.648157	0.398403	8.6675
Q9BZR9	0.080652	0	0.163419	8.6581
Q96BE9	0.013193	0	0	8.6561
P22570	0.080849	0.23372	0.698323	8.6558
Q53T99	0.013232	0	0	8.6502
P78396	0.095893	0.372034	0.371083	8.6492
P56178	0.362856	0.53155	0.068753	8.6459
Q5SYB0	0.614224	0	0.021595	8.6454
Q9NS73	0.18194	0	0.072921	8.6449
P15153	0.168275	0.461888	0.170902	8.6425
Q8IUZ0	0.319773	0	0.041633	8.638
O75602	0.05151	0	0.258538	8.6374
Q01658	0.466349	0.642605	0.044446	8.6371
Q96JJ3	0.153664	0	0.086681	8.637
Q9ULH1	0.141732	0	0.094014	8.6363
Q9BYQ8	0.465364	0	0.028676	8.6333
P49815	0.159414	0.387178	0.216854	8.6273
Q8IW36	0.691647	0	0.019385	8.6239
Q6P0N0	0	0	0.013409	8.6237
Q9Y535	0.11196	0	0.119827	8.6226
P07942	0.104005	0	0.129018	8.6222
Q9NUA8	0.590045	0	0.02275	8.6215
Q5TAX3	0.190486	0	0.070611	8.6175
Q03111	0.143307	0	0.093863	8.6174
Q5JPF3	0	0	0.013459	8.6162
Q5SVQ8	0.510495	0	0.026366	8.6161
P43405	0.020045	0	0.671756	8.6153
O60861	0.327295	0	0.041181	8.6133
Q06945	0.140944	0.117113	0.816593	8.6132
Q6UB98	0.853306	0	0.01582	8.6102
O60336	0.303627	0	0.044496	8.6086
Q16875	0.171898	0	0.078746	8.6048
Q9BYW9	0.013547	0	0	8.6032
Q9Y4E8	0.386721	0	0.035054	8.6018
P60372	0	0	0.01356	8.6013
Q9NVA2	0.079234	0	0.171404	8.5982
Q93034	0.191667	0	0.070862	8.598
P53999	0.599496	0.09894	0.229158	8.5965
P23508	0.687512	0	0.019787	8.5948
Q5SNT6	0	0	0.01361	8.5939
Q5VUJ5	0.277202	0	0.049166	8.5911
A0FDN2	0	0.013629	0	8.5911
P84095	0.038318	0	0.355715	8.5909
P61601	0.067656	0	0.201537	8.5902
O43665	0.716772	0	0.019034	8.5891
Q7L590	0.114283	0	0.119476	8.5874
O75702	0.013665	0	0	8.5858
P22528	0.548379	0	0.02501	8.5785
O75886	0.250896	0	0.054741	8.5757
O15014	0.966526	0	0.014213	8.5753
Q5H9T9	0	0	0.013761	8.5718
P17948	0.050408	0	0.273755	8.5663
Q9Y5S9	0	0.014639	0.944004	8.5634
Q8NFW9	0.292797	0	0.047358	8.5566
Q13426	0.413775	0.516911	0.064835	8.5565
Q8N5U6	0.100224	0	0.138409	8.5558
Q15723	0.638247	0	0.021746	8.5547
Q3BBW0	0.400347	0	0.034703	8.5527
Q9H3R0	0	0	0.013911	8.5502
Q8NEZ3	0.023156	0	0.600844	8.5498
Q08170	0.035285	0	0.39554	8.5436
Q14511	0.04899	0	0.285155	8.5417
O00716	0.027764	0.879859	0.574277	8.5333
Q8IUC6	0.602253	0.475517	0.049016	8.5321
Q96DR7	0.242429	0	0.057905	8.532
A0PJ48	0.30599	0.045936	0	8.5294
A0AUZ9	0	0	0.014062	8.5286
P63211	0.161186	0	0.087284	8.5276
Q9Y217	0.15079	0	0.093311	8.5274
P56192	0.023432	0	0.601296	8.5246
P35712	0.350372	0	0.040227	8.524
Q59G96	0.014098	0	0	8.5234
Q9Y4Y9	0.041192	0	0.342356	8.5228
Q03001	0.807033	0	0.017477	8.5225
Q8NF67	0	0	0.014112	8.5215
O43583	0.365455	0.107017	0.360938	8.5209
Q15031	0.02166	0	0.652019	8.5199
Q12986	0.04962	0	0.285305	8.5151
A0AVT1	0.047612	0	0.29776	8.5123
O14647	0.282401	0	0.050221	8.5115
P15336	0.49301	0.854619	0.033698	8.5093
Q9UNA1	0.059898	0	0.237093	8.5088
Q9Y5X3	0.254519	0	0.055896	8.5053
Q8WXR4	0.038475	0	0.370229	8.5028
O14921	0.652385	0	0.021846	8.5017
Q58F21	0.392707	0	0.03636	8.498
P62937	0.017958	0	0.795952	8.4959
P10398	0.066278	0	0.216	8.4927
Q8IZF6	0.200331	0	0.071464	8.4927
Q5VWA5	0.014335	0	0	8.4901
Q9Y2J0	0.032371	0	0.4431	8.4889
Q96JJ2	0.014374	0	0	8.4847
Q8N556	0.130312	0.830893	0.132784	8.4842
P42680	0.023747	0	0.606167	8.4818
Q9H320	0.271374	0	0.053084	8.4803
Q9NYV4	0.08203	0	0.176025	8.4756
P27797	0.029299	0.885411	0.557151	8.4736
O75665	0	0	0.014464	8.4722
Q8IUC4	0.170362	0.242807	0.35004	8.4701
Q1HB43	0.014492	0	0	8.4683
O94986	0.505454	0	0.028726	8.4645
P27695	0.041429	0.521959	0.67271	8.4608
Q96F07	0.18702	0	0.077792	8.4605
Q9BZW7	0.497933	0	0.029229	8.4598
Q14204	0.014571	0	0	8.4574
Q9Y6F1	0.062813	0.579001	0.400914	8.4561
Q9C0D5	0.293664	0	0.049669	8.4554
P01583	0.322648	0.856638	0.052782	8.455
Q02297	0.191864	0.575467	0.132131	8.455
Q9NS25	0.088135	0	0.165629	8.4538
Q5T5Y3	0.790218	0	0.018481	8.4529
Q8TCF1	0.086087	0	0.169847	8.4505
Q9HB96	0	0.048965	0.29997	8.4414
Q6V701	0.014689	0	0	8.4413
Q96NY9	0.293545	0.06209	0.806951	8.4388
Q96CG3	0.266806	0	0.055143	8.4381
Q9UPV9	0.945457	0	0.015569	8.4371
P78549	0.039342	0.531045	0.705002	8.4359
Q14192	0.146103	0.385159	0.261752	8.4358
O60293	0.46056	0	0.031991	8.4352
O15400	0.077305	0	0.19084	8.4326
Q5T4T6	0	0	0.014765	8.431
Q6IAL5	0.014768	0	0	8.4306
P52594	0.026385	0	0.560265	8.4286
P25098	0.149805	0.192327	0.514062	8.4248
Q14209	0.128618	0.87683	0.131378	8.4241
P38432	0.337376	0.096921	0.453646	8.4217
Q00535	0.065884	0.41898	0.538771	8.4165
Q86X55	0.061001	0.446744	0.546053	8.4153
P05198	0.038869	0	0.383186	8.4136
Q8WZA2	0.050171	0	0.297057	8.4123
O95251	0.089749	0	0.166081	8.412
Q8NDH2	0	0	0.014916	8.4106
Q9UHC7	0.084354	0	0.176878	8.4101
Q6NUP7	0.251841	0	0.059411	8.4045
Q5T0R7	0.014965	0	0	8.4041
P04626	0.016934	0	0.883738	8.4041
P40855	0	0.118122	0.127109	8.3975
A6NLK3	0	0	0.015016	8.3973
Q6IMN6	0.683732	0	0.021997	8.3941
Q5U058	0.015044	0	0	8.3936
P07196	0	0.262998	0.057202	8.3936
Q9ULT8	0.349348	0	0.04309	8.3923
Q9H0X9	0.036034	0	0.417838	8.3919
P07951	0	0	0.015066	8.3906
Q15678	0.390659	0	0.03857	8.3904
O60678	0.027803	0	0.543039	8.3864
Q9H254	0.06805	0	0.222127	8.384
Q14789	0.660221	0	0.022901	8.3835
Q9H7C4	0.563856	0	0.026818	8.3833
P50402	0.054779	0	0.276416	8.3806
Q86W92	0.576694	0	0.026266	8.3798
Q99459	0.175324	0	0.086481	8.3779
O15504	0.027015	0	0.561922	8.3755
Q9ULL5	0.079274	0	0.191493	8.3755
Q9Y2X8	0.042886	0	0.354309	8.3736
Q9NPD3	0.024456	0	0.621485	8.373
P15559	0.064506	0.318021	0.74101	8.3728
P26045	0.103926	0	0.146394	8.3711
Q6ZW33	0	0	0.015217	8.3707
Q9UID6	0.350766	0	0.043441	8.368
Q9UHL0	0.023589	0	0.647047	8.3646
Q6ZP01	0	0	0.015267	8.3641
Q96BD8	0.168984	0	0.090348	8.3641
Q9HBZ2	0.206829	0.202423	0.365006	8.3622
Q16798	0.019848	0	0.770741	8.3601
P11171	0	0.18425	0.083116	8.358
Q9UPP5	0	0	0.015317	8.3576
P42773	0.079471	0.406865	0.473734	8.3575
Q96L93	0.229788	0	0.066693	8.3565
Q9H7D0	0.146733	0	0.10446	8.3562
O14986	0.076596	0	0.200131	8.356
P09769	0.029851	0	0.514514	8.3521
Q96HL0	0.015359	0	0	8.3521
Q96QV6	0.015752	0	0.975492	8.3512
Q6ZMV7	0	0	0.015368	8.3509
Q14242	0.595282	0.043412	0.595872	8.3469
Q01844	0.016186	0	0.951436	8.3468
Q63HR2	0.05915	0	0.260597	8.3449
Q2TB90	0.016855	0	0.916734	8.3401
Q9UBF2	0.092033	0	0.168039	8.3383
Q96ST2	0	0	0.015468	8.338
Q3BBV2	0.401764	0	0.038519	8.337
Q5T0R2	0.015477	0	0	8.3368
Q9H967	0.120939	0	0.128164	8.3338
O15519	0.095381	0.375063	0.435014	8.3258
Q53H47	0.048045	0	0.323925	8.3257
Q9NQT4	0.021502	0	0.724438	8.3239
P49756	0.047533	0	0.327893	8.3228
P54132	0	0.433619	0.035958	8.322
P53384	0.046312	0	0.336882	8.3208
Q9UK22	0.049108	0	0.317748	8.3205
Q9BXU0	0.607608	0	0.025713	8.318
Q9Y256	0.017918	0	0.872238	8.3173
Q9UNJ2	0.015634	0	0	8.3166
B2CNV7	0	0.015649	0	8.3147
Q53HC9	0.199386	0	0.078495	8.3145
Q16445	0.421612	0.040384	0.920149	8.3124
Q99613	0.124877	0	0.125603	8.3101
Q86UU1	0.294963	0	0.053234	8.3079
Q5T0R5	0.015713	0	0	8.3065
Q96DN5	0.297996	0	0.052732	8.3064
A8MT70	0.741858	0	0.021193	8.3054
P19525	0.045091	0	0.348835	8.3045
Q68DE3	0	0	0.015769	8.2994
Q9H1A7	0.280392	0	0.056247	8.2991
O14543	0.219864	0.520949	0.137706	8.299
Q2M1Z3	0.706612	0	0.022348	8.2966
O14994	0.070413	0	0.224387	8.2955
Q9UJC3	0.3588	0	0.044094	8.2928
Q5T0R6	0.015831	0	0	8.2916
Q5FBZ4	0.015871	0	0	8.2865
P49736	0.027252	0.760727	0.76592	8.2856
P53004	0.055291	0	0.287465	8.2836
Q16534	0.193833	0	0.082061	8.2821
Q69YQ0	0.439294	0	0.036209	8.2821
Q86T11	0.01591	0	0	8.2816
Q9H0M0	0.114638	0	0.138861	8.2805
Q9BPZ3	0.15264	0	0.104359	8.2792
Q6IBT2	0.015949	0	0	8.2767
P29144	0.065963	0	0.241864	8.2761
Q9HCJ0	0.268775	0	0.059361	8.276
P28482	0.099161	0.508329	0.317899	8.2673
Q12918	0.134013	0	0.119576	8.2672
O95238	0.369866	0.349823	0.123996	8.2649
Q86YN6	0.208955	0	0.077089	8.2569
Q5M9N0	0	0	0.016121	8.2553
Q14116	0.258418	0	0.062425	8.2539
O94829	0.028906	0	0.558156	8.2536
P26651	0.047415	0.857143	0.397047	8.2533
A1L461	0	0.016153	0	8.2513
Q8IZU3	0.072855	0	0.221726	8.2512
Q9Y252	0.080416	0	0.201035	8.2496
P14859	0.528059	0.554266	0.055243	8.2493
Q9UPR5	0.016698	0	0.968461	8.249
Q6ZWE6	0.262631	0	0.061621	8.2475
O75030	0	0.904089	0.017929	8.2443
P56524	0.221124	0.29581	0.247891	8.2437
Q9BWT7	0.102233	0.262494	0.60446	8.2429
Q9NVW2	0.086953	0	0.187123	8.2368
Q13156	0.041901	0.701666	0.553435	8.2367
Q9NUD7	0	0	0.016272	8.2366
Q6DLZ0	0.016304	0	0	8.2327
P46100	0	0.415952	0.039223	8.2314
Q53X88	0.016343	0	0	8.2279
P10243	0.2125	0	0.076939	8.2271
Q5THL0	0.016382	0	0	8.2231
A8K5Y1	0.338125	0.04846	0	8.2227
Q6ZRI0	0.133777	0	0.122589	8.221
Q8NHY2	0.058047	0	0.282744	8.2194
Q5JRQ1	0.016422	0	0	8.2183
Q12979	0.101367	0	0.162214	8.2157
Q5TC82	0.348561	0	0.047208	8.2143
Q9Y236	0.02481	0	0.664122	8.2116
Q99471	0.327216	0.33266	0.151416	8.211
O94832	0.038003	0	0.433708	8.2109
Q658P3	0.016619	0	0.994425	8.2056
Q99457	0.070728	0	0.233779	8.2046
Q9NZL9	0.026818	0	0.616563	8.2046
Q9C0G6	0.01654	0	0	8.2039
Q9Y2I6	0.624582	0	0.026517	8.2013
Q8N1H7	0.327256	0	0.050623	8.2007
Q96JM2	0	0	0.016573	8.2
Q5T0R1	0.016579	0	0	8.1992
Q8WY64	0.032607	0	0.508688	8.1983
Q86X24	0.429173	0	0.03867	8.1972
Q9NRF9	0.168353	0	0.098584	8.1971
Q5TGY3	0.062222	0	0.267628	8.1904
Q92918	0.045721	0	0.364654	8.188
Q8IXS2	0	0	0.016673	8.1879
O75460	0.018863	0	0.884492	8.1866
P56537	0.172213	0.338213	0.286611	8.1855
Q6Q0C0	0.042216	0	0.395791	8.1837
Q9H2G4	0.085811	0	0.194807	8.1827
P35612	0.374473	0	0.044646	8.1825
Q9Y4L5	0.111999	0	0.149307	8.182
P60368	0	0	0.016724	8.1818
Q6UVJ0	0.113693	0	0.147147	8.1812
P41238	0.532627	0.073195	0.429289	8.1804
Q53Y49	0.016737	0	0	8.1803
Q14690	0.482023	0	0.034753	8.1785
O00206	0.119324	0.350833	0.400161	8.1785
Q01826	0.379711	0.998486	0.044345	8.1712
Q5SZX6	0.016816	0	0	8.1708
P23193	0.174142	0	0.096575	8.1706
P06241	0.030323	0	0.554892	8.1697
Q9UBZ4	0.035955	0	0.468059	8.1693
Q92805	0.741385	0	0.0227	8.1693
P07948	0.023707	0	0.710125	8.1686
Q86YF9	0.4682	0	0.036059	8.1629
Q6IA69	0.01969	0	0.857875	8.1619
P23921	0.077187	0.466936	0.469265	8.1593
Q9UDY8	0.042453	0	0.398554	8.1585
Q5SZL2	0	0	0.016924	8.158
Q9NWU2	0.115583	0	0.146444	8.1578
Q14865	0.466822	0	0.03626	8.1577
P62314	0.017721	0	0.955605	8.1568
Q9HCN8	0	0.018173	0.9319	8.1567
Q9BXN2	0.075139	0	0.225492	8.1558
P50151	0.183751	0	0.092356	8.1526
Q9NTX7	0.136376	0	0.124448	8.1524
Q308M4	0.016973	0	0	8.1523
Q96KC9	0	0	0.016975	8.152
O96000	0.507108	0	0.033548	8.1476
Q5JR59	0	0	0.017025	8.1461
Q5KSL6	0.543772	0	0.031338	8.1443
P62195	0.099201	0.301363	0.57051	8.1425
Q9H446	0.112078	0	0.15227	8.1413
Q14680	0.069665	0	0.244978	8.1413
Q9C0F0	0	0	0.017075	8.1403
P54277	0.433427	0	0.039474	8.1363
P53611	0.035876	0	0.476949	8.1361
Q9Y4J8	0	0	0.017125	8.1344
Q9NVI1	0.114244	0	0.14996	8.1336
P48739	0.076084	0	0.225191	8.1334
Q92901	0.017485	0	0.979962	8.1333
Q5T0R9	0.01717	0	0	8.1292
P57071	0	0	0.017176	8.1285
O15042	0.093884	0	0.183005	8.1279
P07197	0.43701	0	0.039373	8.1249
Q99473	0.017209	0	0	8.1246
Q8N0W5	0.250975	0	0.068602	8.1237
Q8IVF6	0.487851	0	0.035305	8.123
P02794	0.289568	0	0.059512	8.1219
P16104	0.024652	0.735992	0.950984	8.1194
O95096	0.096759	0	0.178335	8.1192
O00472	0.577482	0	0.029881	8.1192
Q9BYR2	0.461269	0	0.037415	8.1189
Q9UL58	0.576576	0	0.029982	8.1156
Q9UDY4	0.028354	0	0.610235	8.1138
O14981	0.035049	0	0.493773	8.1134
Q9NRI5	0	0.067138	0.257885	8.1125
P55196	0.607963	0.37052	0.076888	8.1118
Q9H095	0.274367	0	0.063178	8.1102
Q8IY67	0.035403	0	0.489654	8.11
Q9BYG3	0.086599	0	0.200382	8.108
O00253	0.728311	0.071176	0.334974	8.1067
Q8TD57	0.017367	0	0	8.1064
Q08378	0	0	0.017376	8.1053
O14558	0.05982	0	0.290528	8.1049
Q9UPX8	0.289332	0.859667	0.069958	8.1025
P56545	0.038357	0	0.453746	8.1021
Q5JX01	0.017406	0	0	8.1019
Q96JM3	0.735911	0	0.023654	8.1017
Q8NA03	0	0	0.017427	8.0995
P46781	0.019375	0	0.900462	8.0972
Q5VVJ2	0.128579	0	0.135697	8.0971
Q15287	0.04454	0	0.391774	8.0969
Q9P1A6	0.223329	0	0.078144	8.0966
P14616	0.034498	0	0.506428	8.0945
Q9NZ71	0.043319	0	0.403325	8.0944
P53396	0.024219	0	0.721525	8.094
Q9Y4G2	0.272122	0	0.064233	8.0935
Q6PEL1	0.017525	0	0	8.0883
O95271	0.153783	0.190308	0.598885	8.088
Q4W5M7	0.017564	0	0	8.0838
Q9Y6A5	0.346277	0	0.050924	8.0759
Q9GZN1	0.032804	0	0.538369	8.0728
A6NG79	0	0.017668	0	8.072
Q8N3P4	0.123302	0	0.143331	8.0714
Q8TD10	0	0	0.017678	8.0709
Q9H0F5	0.283976	0	0.062324	8.0685
P62310	0.136849	0	0.129369	8.0679
Q99729	0.026779	0	0.66141	8.067
Q9UBG0	0.034537	0	0.513208	8.0656
Q5TD94	0.139999	0	0.126607	8.0656
Q05D60	0	0	0.017728	8.0652
O95486	0.069507	0	0.255323	8.0631
Q4UJ75	0.491513	0	0.036109	8.063
Q9NYR8	0.026464	0	0.671002	8.0619
Q5T0R3	0.017761	0	0	8.0615
P20336	0.045446	0	0.39102	8.0605
Q14997	0.144016	0	0.123393	8.0604
P14649	0.040602	0	0.437726	8.0602
O43829	0.267948	0	0.066342	8.0598
Q58FF6	0.0178	0	0	8.0571
Q9HAV7	0.028551	0.771328	0.808809	8.0558
Q14207	0	0	0.017828	8.054
Q96S38	0.183003	0	0.097479	8.0527
P62256	0.071083	0	0.251105	8.0516
O43182	0.059032	0	0.302581	8.0502
P02743	0.025519	0	0.69998	8.0501
Q13233	0.154137	0	0.11591	8.0497
P78364	0.413736	0	0.04319	8.0493
A4D110	0.017879	0	0	8.0483
Q9Y5L4	0.038908	0	0.460577	8.0437
A4D1F6	0.344583	0	0.052129	8.0389
P60763	0.063088	0.700656	0.406639	8.0376
Q9Y5Y9	0.030363	0	0.59316	8.0336
Q96NL0	0.108219	0	0.166533	8.0323
P0C221	0	0	0.018029	8.0315
P45983	0.027645	0	0.65217	8.0315
Q8IY57	0.068602	0	0.262957	8.0304
Q13523	0.164258	0.663806	0.165528	8.0294
P46108	0.067066	0.83998	0.320661	8.0277
Q9C0C7	0.236246	0	0.076487	8.027
Q8IY92	0.509826	0	0.035456	8.0263
Q13507	0.021935	0	0.824327	8.0257
O60934	0.608238	0.548208	0.054239	8.0253
P24863	0.095774	0	0.188931	8.0243
Q13242	0.026661	0	0.679289	8.0225
Q4JJA0	0.018115	0	0	8.022
Q53GA4	0.066514	0	0.2727	8.0195
Q9BQI3	0.154098	0	0.117718	8.0193
Q5JY77	0.275627	0	0.06584	8.0185
O75952	0.30792	0	0.058959	8.0177
Q9BXM7	0.889064	0.023221	0.87947	8.0174
P49448	0.019454	0	0.934311	8.0153
P60331	0	0	0.01818	8.0149
[truncated: 30,147 more rows]
