# Supplementary material for: Uncovering the Molecular Machinery of the Human Spindle—An Integration of Wet and Dry Systems Biology
Source: PLoS One. 2012 Mar 9;7(3):e31813. doi: 10.1371/journal.pone.0031813 (PMC3302876; doi:10.1371/journal.pone.0031813)
Supplement: Table S6 — Ranked list of proteins classified as “functionally unknown” by Sauer et al. (Large file). (XLS) [file pone.0031813.s016.xls]

## Sheet: Hoja1_2
Supplementary Table S6. List of proteins classified as "functionally unknown" by Sauer et al. The proteins identified as True spindle proteins by us and others, were removed from the testing data set and included in the SEED dataset to run SPIP in the whole human proteome.
Due to updating of the databases some entries have been removed (mauve background).
Rank	Acc_ID	Selection_criterium	Cloned	Spin. loca.	siRNA phen.	DGC_pval	LM_pval	NNI_pval	Fisher_score	Mitocheck_hit	Mitocheck_phenotype
1	Q96JB5	known function				0.04	0.19	0.08	14.72	ENSG00000108465	1	Dynamic_changes
2	Q99567	TARGET	yes	yes	yes	0.16	0.13	0.08	12.91	ENSG00000108559
3	Q8NG31	known spindle				0.47	0.22	0.02	12.45	ENSG00000137812
4	P55735	localization				0.33	0.03	0.3	11.57	ENSG00000157020
5	Q8N1F7	redundant protein class (nucleoporin)				0.27	0.06	0.19	11.56	ENSG00000102900	5	cell_death
6	Q53GS7	redundant protein class (nucleoporin)				0.08	0.28	0.15	11.29	ENSG00000119392
7	P58107	size				0.63	0	0.01	11.02	***NONE***
8	Q92621	redundant protein class (nucleoporin)				0.1	0.09	0.52	10.61	ENSG00000155561
9	A6NHL2	known spindle				0.02	0	0.37	9.8	ENSG00000178462
10	O94915	size				0	0	0.01	8.71	ENSG00000075539
11	O75691	size				0.43	0.91	0.04	8.41	ENSG00000120800
12	O75694	redundant protein class (nucleoporin)				0.06	0.31	0.83	8.29	ENSG00000113569
13	Q8NHV4	size				0.18	0.25	0.35	8.28	ENSG00000139350
14	Q7Z3B4	TARGET	no	nd	nd	0	0.5	0.03	8.27	ENSG00000138750
15	Q8NFH5	redundant protein class (nucleoporin)				0.14	0.72	0.16	8.21	ENSG00000163002
16	CA048_HUMAN	TARGET	yes	yes	yes	0.205017	0	0.081535	8.18277	***NONE***
17	P06241	TARGET	yes	yes	yes	0.03	0	0.55	8.17	***NONE***
18	P49790	redundant protein class (nucleoporin)				0.2	0.47	0.22	7.74	ENSG00000124789
19	Q99459	known function				0.29	0.16	0.58	7.3	ENSG00000096401	19	Grape	segregation_problems/chromatin_bridges/lagging_chromosomes/multiple_DNA_masses	metaphase_alignment_problems/including_no_metaphase	strange_nuclear_shape	Mitotic_delay/arrest	nuclei_stay_close_t
20	Q9NU22	size				0.12	0	0.28	6.73	ENSG00000112159
21	O00541	TARGET	yes	no	yes	0.07	0	0.55	6.52	***NONE***
22	Q13619	known function				0.31	0.66	0.21	6.32	ENSG00000139842	22	Migration_(distance)
23	Q9H410	known spindle				0	0	0.04	6.21	ENSG00000149636
24	Q8NEM2	TARGET	yes	no	no	0	0	0.05	5.94	ENSG00000171241
25	Q96ES5	known spindle				0	0	0.06	5.71	ENSG00000119285	25	Mitotic_delay/arrest	strange_nuclear_shape
26	Q96EA4	TARGET	yes	yes	yes	0	0	0.06	5.49	ENSG00000040275	26	Dynamic_changes
27	Q8N163	TARGET	yes	yes	yes	1	0	0.07	5.3	ENSG00000158941
28	P61964	known function				1	0.41	0.18	5.24	***NONE***
29	Q9H967	TARGET	yes	no	yes	0.53	0	0.15	5.1	ENSG00000092470
30	Q6P0N0	TARGET	no	yes	yes	0	0	0.08	5.08	ENSG00000129534
31	Q8IWA0	TARGET	yes	no	yes	0	0	0.09	4.82	ENSG00000115368	31	Large
32	Q5VYK3	known function				1	0.78	0.12	4.81	ENSG00000136813
33	Q86XJ1	TARGET	yes	yes	yes	0.37	0	0.26	4.72	ENSG00000139354
34	Q86Y91	known spindle				0	0	0.1	4.68	ENSG00000186185	34	failure_in_decondensation	segregation_problems/chromatin_bridges/lagging_chromosomes/multiple_DNA_masses	Migration_(speed)	metaphase_alignment_problems/including_no_metaphase	strange_nuclear_shape
35	Q96QC0	TARGET	no	nd	nd	0.41	0.38	0.66	4.58	ENSG00000204569
36	Q96BD8	known spindle				0	0	0.1	4.55	ENSG00000154839	36	segregation_problems/chromatin_bridges/lagging_chromosomes/multiple_DNA_masses	nuclei_stay_close_together	Grape	metaphase_delay/arrest	Mitotic_delay/arrest
37	MK13_HUMAN	TARGET	yes	no	yes	0.16	0	0.66	4.54	ENSG00000156711
38	Q9UII4	localization				0.24	0.53	0.82	4.47	ENSG00000138646
39	Q6IBW4	known spindle				0	0	0.12	4.21	ENSG00000025770
40	Q5SRE5	redundant protein class (nucleoporin)				0	0	0.13	4.11	ENSG00000095319
41	Q8N3X8_HUMAN	TARGET	no	nd	yes	0.810223	0	0.179703	3.85379	***NONE***
42	Q99968	size				0	0	0.17	3.58	ENSG00000047410
43	Q5SW79	known spindle				0	0	0.17	3.51	ENSG00000143702
44	Q96H55	known function				0.65	0	0.28	3.43	ENSG00000141140
45	Q32P44	TARGET	no	yes	yes	0.22	0	0.83	3.35	ENSG00000149499	45	segregation_problems/chromatin_bridges/lagging_chromosomes/multiple_DNA_masses	metaphase_delay/arrest
46	Q2NL82	localization				0	0	0.19	3.3	ENSG00000167721
47	Q13428	known function				0.49	0.59	0.68	3.24	ENSG00000070814
48	O43379	redundant protein class (WD-repeat)				0	0	0.2	3.23	ENSG00000075702
49	Q68E01	known function				0	0	0.21	3.17	ENSG00000143624
50	Q9Y448	TARGET	yes	yes	yes	0	0	0.22	2.99	ENSG00000128944	50	nuclei_stay_close_together	Dynamic_changes	strange_nuclear_shape
51	Q9NVI1	TARGET	no	no	nd	1	0	0.23	2.93	ENSG00000140525	51	nuclei_stay_close_together
52	Q9NX63	localization				0.61	0	0.38	2.89	***NONE***
53	O94874	localization				0	0	0.24	2.88	ENSG00000014123
54	Q8TDY2	known function				0.88	0.44	0.63	2.84	ENSG00000023287
55	Q969Z3	localization				0	0	0.24	2.82	ENSG00000117791
56	Q96AD9	redundant protein class (WD-repeat)				0.73	0	0.33	2.81	ENSG00000075702
57	O94927	TARGET	yes	yes	yes	0.54	0	0.46	2.78543	ENSG00000089336
58	Q69YH5	known spindle				0	0	0.25	2.77	ENSG00000184661
59	Q53EZ4	known spindle				0	0	0.26	2.67	ENSG00000138180	59	strange_nuclear_shape	segregation_problems/chromatin_bridges/lagging_chromosomes/multiple_DNA_masses	nuclei_stay_close_together
60	Q7Z4H7	known spindle				0	0	0.27	2.62	ENSG00000147874
61	Q8IWF1	redundant protein class (nucleoporin)				0	0	0.29	2.49	ENSG00000095319
62	Q9Y6X9	TARGET	yes	yes	yes	0.55	0	0.53	2.48	ENSG00000133422
63	Q08J23	END_OF_SELECTION				0	0	0.29	2.44	ENSG00000037474
64	P46087					0.35	0.94	0.92	2.42	ENSG00000111641
65	Q9H8H0					0	0	0.31	2.36	ENSG00000130935	65	Large
66	Q8NBF7					0.69	0	0.44	2.36	ENSG00000075702
67	Q8WTT2					0	0.34	0.9	2.34	ENSG00000173145
68	Q9BVD1					0	0	0.31	2.32	***NONE***
69	O15143					0.45	1	0.71	2.3	***NONE***
70	Q9NRG9					0.86	0.63	0.6	2.26	ENSG00000094914
71	O15078					0	0	0.33	2.24	ENSG00000198707
72	Q8N0Z3					0	0	0.34	2.16	ENSG00000163611
73	Q9NVH1					0.84	0	0.42	2.11	ENSG00000007923
74	Q4VC44					0	0	0.35	2.09	ENSG00000059122
75	O60287					0.51	1	0.69	2.08	ENSG00000142207
76	Q9H6A2					0	0	0.36	2.05	ENSG00000095383
77	Q9NZB2					0	0	0.37	1.98	***NONE***
78	Q8N9T8					0	0	0.38	1.94	ENSG00000129347
79	Q9H583					0	0	0.39	1.88	ENSG00000119285	79	Mitotic_delay/arrest	strange_nuclear_shape
80	Q96EY7					0	0	0.4	1.85	ENSG00000132300
81	Q9NXD9					0	0	0.4	1.81	ENSG00000037474
82	Q9H7E9					0	0	0.41	1.78	ENSG00000182307
83	Q6P1J9					0	0.56	0.74	1.76	***NONE***
84	Q9NSI2					0	1	0.42	1.72	ENSG00000160256
85	Q96IY1					0	0	0.43	1.69	***NONE***
86	Q9BWR2					0.67	0	0.65	1.66	ENSG00000065268
87	Q9NSH4					1	0	0.44	1.66	ENSG00000095383
88	Q969X6					0.76	1	0.58	1.66	ENSG00000141076
89	Q9BV38					0.67	1	0.65	1.66	ENSG00000065268
90	Q9Y4W2					0	0	0.45	1.6	ENSG00000001497
91	Q8WUX6					0	0	0.46	1.57	ENSG00000163611
92	O15213					0.57	0.84	0.96	1.55	***NONE***
93	Q9BVI4					0	0	0.46	1.55	ENSG00000184967
94	Q9NT40					0	0	0.47	1.52	ENSG00000075539
95	Q5FBB7					0	0	0.47	1.49	ENSG00000129810	95	Grape	segregation_problems/chromatin_bridges/lagging_chromosomes/multiple_DNA_masses	metaphase_delay/arrest	metaphase_alignment_problems/including_no_metaphase
96	Q9H6M7					0.98	0	0.49	1.48	ENSG00000068097
97	Q6AI08					0	0	0.48	1.46	ENSG00000068097
98	P55060					1	0.88	0.56	1.43	ENSG00000124207
99	Q9Y6X3					0	0	0.49	1.41	ENSG00000129933
100	Q9NVU7					0	0	0.5	1.39	ENSG00000198301
101	Q96BQ5					0	0	0.51	1.36	ENSG00000164366	101	Dynamic_changes
102	Q8IX90					0	0	0.51	1.34	ENSG00000165480
103	Q8NBU5					0	0.69	0.76	1.31	***NONE***
104	Q9H9C5					1	0	0.53	1.26	ENSG00000055483
105	Q9NXF1					0.96	0.75	0.74	1.25	ENSG00000136891
106	Q9NWU0					0.59	0	0.91	1.24	ENSG00000117791
107	Q8NCA5					0	0	0.54	1.24	ENSG00000119812
108	Q9UNX4					0.78	0.97	0.72	1.23	ENSG00000065183
109	Q5TB30					0.82	0	0.67	1.22	ENSG00000024526
110	Q9Y520					0	0	0.55	1.19	ENSG00000117523	110	Migration_(speed)
111	Q9HCE6					1	0	0.56	1.15	ENSG00000074964
112	Q4G0N4					0	0	0.57	1.12	ENSG00000152620
113	O15381					0	1	0.59	1.06	ENSG00000143748	113	Large
114	Q96BT8					0	0	0.6	1.03	ENSG00000182307
115	Q96KL3					1	0	0.61	0.99	***NONE***
116	Q9BTU2					0	0	0.62	0.97	***NONE***
117	Q9H5B1					0	0	0.62	0.95	***NONE***
118	Q9H141					0	0	0.63	0.91	***NONE***
119	Q9NWL0					0	0	0.64	0.89	ENSG00000132300
120	Q86W42					1	0	0.65	0.85	ENSG00000131652
121	Q9Y5J1					0.71	0	0.93	0.82	ENSG00000011260
122	Q9P275					0	1	0.67	0.79	ENSG00000055483
123	Q86XI2					0.94	0	0.72	0.77	ENSG00000146918
124	Q9Y3I0					0	1	0.69	0.75	ENSG00000100220
125	Q96H22					0	0	0.7	0.72	ENSG00000166451
126	Q9HCM0					0	0	0.71	0.68	ENSG00000059122
127	Q9P2S5					1	1	0.73	0.63	ENSG00000116213
128	Q969Z0					0	0	0.75	0.58	***NONE***
129	Q8WWI1					0.9	1	0.84	0.56	ENSG00000136153
130	Q9Y2F6					0	0	0.76	0.54	***NONE***
131	Q8TA92					0.8	0	0.97	0.52	ENSG00000141385
132	Q7L2Z9					0	1	0.77	0.52	ENSG00000031691
133	Q8TCG1					1	0	0.78	0.51	ENSG00000163507
134	Q86UT6					0.92	0	0.85	0.49	ENSG00000160703
135	Q9Y3T9					0	0	0.78	0.49	***NONE***
136	Q7L1W4					0	0.81	0.96	0.49	ENSG00000171492
137	Q6RFH5					0	0	0.79	0.48	ENSG00000133316
138	Q9P2E6					0	0	0.79	0.46	ENSG00000167721
139	Q9BSC4					0	0	0.8	0.44	ENSG00000115761
140	Q8NEJ9					0	0	0.81	0.43	ENSG00000129460
141	Q68D10					0	0	0.81	0.41	ENSG00000179119
142	Q9NXE4					0	0	0.85	0.33	***NONE***
143	Q9NVN8					1	0	0.86	0.3	ENSG00000130119
144	Q9UPQ6					0	0	0.87	0.29	***NONE***
145	Q9H978					0	0	0.87	0.27	ENSG00000129347
146	Q86WX3					0	0	0.88	0.26	ENSG00000187051
147	Q9Y3Y6					0	0	0.88	0.25	ENSG00000119812
148	Q8N417					0	0	0.89	0.23	ENSG00000179119
149	Q6PK04					0	0	0.9	0.22	ENSG00000185298
150	P41223					0	1	0.92	0.16	***NONE***
151	Q96PA2					0	0	0.94	0.13	ENSG00000143748	151	Large
152	Q9P2C9					0	0	0.94	0.12	***NONE***
153	Q9HA16					0	0	0.95	0.11	***NONE***
154	Q7Z7K6					0	0	0.97	0.05	ENSG00000166582
155	Q96CS0					0	0	0.98	0.04	ENSG00000105373
156	Q9Y4W6					0	1	0.99	0.03	ENSG00000141385
157	Q8N531					1	1	0.99	0.01	ENSG00000182325
158	Q8TEM1					0	1	1	0	ENSG00000132182	158	cell_death
