# Supplementary material for: Uncovering the Molecular Machinery of the Human Spindle—An Integration of Wet and Dry Systems Biology
Source: PLoS One. 2012 Mar 9;7(3):e31813. doi: 10.1371/journal.pone.0031813 (PMC3302876; doi:10.1371/journal.pone.0031813)
Supplement: Table S9 — Ranked list of predicted spindle hidden hubs. (Large file). (TXT) [file pone.0031813.s019.txt]

##############################################################################
# Supplementary table S9. Ranked list of predicted spindle hidden hubs. 
# From left to right columns: KG_ki: Target connectivity in KG; 
# PG_ki: Target connectivity in PG; 
# KG_spin_ki: Target connectivity in the spindle KG subnetwork; 
# PG_spin_ki: Target connectivity in the spindle PG subnetwork; 
# %Spindle_specific: Spindle subnetwork specificity (PG_spin_ki/PG_ki * 100); 
# Fisher: Target's SPIP Fisher integrated score (the greater the better); 
# DGC: Target's DGC pval; 
# LM: Target's LM pval; 
# NNI: Target's NNI pval; 
# Information: Targets IDs in Uniprot and functional information.
##############################################################################

KG_ki	PG_ki	KG_spin_ki	PG_spin_ki	%Spindle_specific	Fisher	DGC	LM	NNI	Information
5	53	1	16	30,19	22,05	0,041547	0,021706	0,018080	"CEP55_HUMAN;464 AA.;Q53EZ4;B2RDG8;Q32WF5;Q3MV20;Q5VY28;Q6N034;Q96H32;Q9NVS7;Centrosomal protein of 55 kDa;Up-regulated in colon cancer 6;"
0	147	0	21	14,29	15,68	0,000394	0,000000	0,000000	"Q5TZP9_HUMAN Unreviewed;396 AA.;Q5TZP9;;"
0	87	0	11	12,64	13,47	0,080888	0,000000	0,014715	"ERC6L_HUMAN;1250 AA.;Q2NKX8;Q8NCI1;Q96H93;Q9NXQ8;DNA excision repair protein ERCC-6-like;ATP-dependent helicase ERCC6-like;PLK1-interacting checkpoint helicase;Tumor antigen BJ-HCC-15;"
1	205	0	24	11,71	14,19	0,016658	0,000000	0,049819	"FOXM1_HUMAN;763 AA.;Q08050;O43258;O43259;O43260;Q4ZGG7;Q9BRL2;Forkhead box protein M1;Forkhead-related protein FKHL16;Hepatocyte nuclear factor 3 forkhead homolog 11;Winged-helix factor from INS-1 cells;M-phase phosphoprotein 2;MPM-2 reactive phosphoprotein 2;Transcription factor Trident;"
0	261	0	24	9,20	11,88	0,027449	0,000000	0,095922	"DTL_HUMAN;730 AA.;Q9NZJ0;Q5VT77;Q96SN0;Q9NW03;Q9NW34;Q9NWM5;Denticleless protein homolog;Lethal(2) denticleless protein homolog;Ddb1- and Cul4-associated factor 2;Retinoic acid-regulated nuclear matrix-associated protein;"
0	87	0	7	8,05	13,01	0,003426	0,000000	0,436370	"2AAB_HUMAN;601 AA.;P30154;B0YJ69;O75620;Q8NHV8;Serine/threonine-protein phosphatase 2A 65 kDa regulatory subunit A beta isoform;PP2A, subunit A, PR65-beta isoform;PP2A, subunit A, R1-beta isoform;"
1	924	0	72	7,79	23,17	0,083763	0,007572	0,014665	"CE170_HUMAN;1584 AA.;Q5SW79;O75058;Q5SW77;Q5SW78;Q7LGA9;Q86W31;Q9UQ08;Q9UQ09;Centrosomal protein of 170 kDa;KARP-1-binding protein;KARP1-binding protein;"
0	124	0	7	5,65	13,65	0,056590	0,000000	0,019184	"PKHG3_HUMAN;1219 AA.;A1L390;A1L389;O60339;Q6GMS3;Q6P4B1;Q7L3S3;Q86SW7;Q8TEF5;;Q96EW6;Q9BT82;Pleckstrin homology domain-containing family G member 3;"
2	255	0	13	5,10	13,75	0,052770	0,000000	0,019586	"RN138_HUMAN;245 AA.;Q8WVD3;B2RE17;Q9H8K2;Q9UF87;Q9UKI6;E3 ubiquitin-protein ligase RNF138;RING finger protein 138;Nemo-like kinase-associated RING finger protein;"
0	170	0	8	4,71	16,09	0,001418	0,000000	0,226547	"H90B3_HUMAN;597 AA.;Q58FF7;Putative heat shock protein HSP 90-beta-3;Heat shock protein 90-beta c;"
0	151	0	7	4,64	11,72	0,129760	0,210500	0,104209	"HS105_HUMAN;858 AA.;Q92598;O95739;Q5TBM6;Q5TBM7;Q5TBM8;Q9UPC4;Heat shock protein 105 kDa;Heat shock 110 kDa protein;Antigen NY-CO-25;"
0	93	0	4	4,30	14,93	0,108967	0,008582	0,611691	"S26A8_HUMAN;970 AA.;Q96RN1;Q5JVR5;Q812C7;Q8TC65;Q96MA0;Q96PK8;Testis anion transporter 1;Anion exchange transporter;Solute carrier family 26 member 8;"
0	611	0	26	4,26	11,43	0,066908	0,474508	0,103907	"RFWD3_HUMAN;774 AA.;Q6PCD5;Q5XKR3;Q9H9Q3;Q9NVT4;RING finger and WD repeat domain-containing protein 3;RING finger protein 201;"
2	71	0	3	4,23	12,83	0,292049	0,400808	0,013961	"TBCD1_HUMAN;1168 AA.;Q86TI0;Q96K82;Q9UPP4;TBC1 domain family member 1;"
0	95	0	4	4,21	13,09	0,002520	0,000000	0,570862	"NPL4_HUMAN;608 AA.;Q8TAT6;Q8N3J1;Q9H8V2;Q9H964;Q9NWR5;Q9P229;Nuclear protein localization protein 4 homolog;"
0	200	0	8	4,00	13,08	0,077817	0,000000	0,018582	"NCOA1_HUMAN;1441 AA.;Q15788;O00150;O43792;O43793;Q13071;Q13420;Q2T9G5;Q53SX3;;Q6GVI5;Q7KYV3;Nuclear receptor coactivator 1;Steroid receptor coactivator 1;RIP160;Protein Hin-2;Renal carcinoma antigen NY-REN-52;"
0	130	0	5	3,85	18,97	0,096208	0,099445	0,007935	"MDC1_HUMAN;2089 AA.;Q14676;A2AB04;A2BF04;A2RRA8;A7YY86;B0S8A2;Q0EFC2;Q2L6H7;;Q2TAZ4;Q5JP55;Q5JP56;Q5ST83;Q68CQ3;Q86Z06;Q96QC2;Mediator of DNA damage checkpoint protein 1;Nuclear factor with BRCT domains 1;"
1	53	0	2	3,77	11,54	0,580908	0,000000	0,005374	"MCAF1_HUMAN;1270 AA.;Q6VMQ6;Q4G0T9;Q6P3T3;Q86XW5;Q9NVJ9;Q9NWC2;Q9Y4X8;Activating transcription factor 7-interacting protein 1;ATFa-associated modulator;ATF-interacting protein;MBD1-containing chromatin-associated factor 1;P621;"
0	163	0	6	3,68	14,93	0,008782	0,340232	0,191744	"HS902_HUMAN;343 AA.;Q14568;Putative heat shock protein HSP 90-alpha A2;Heat shock 90 kDa protein 1 alpha-like 3;"
1	218	0	8	3,67	13,90	0,007758	0,000000	0,123744	"MARH7_HUMAN;704 AA.;Q9H992;A8K9X1;Q53GQ1;Q9BTR9;E3 ubiquitin-protein ligase MARCH7;Membrane-associated RING finger protein 7;Membrane-associated RING-CH protein VII;RING finger protein 177;Axotrophin;"
0	222	0	8	3,60	16,40	0,060844	0,000000	0,004520	"APC2_HUMAN;2303 AA.;O95996;Q05BW4;Q9UBZ1;Q9UEM8;Q9UQJ8;Q9UQJ9;Q9Y632;Adenomatous polyposis coli protein 2;Adenomatous polyposis coli protein-like;"
0	59	0	2	3,39	12,54	0,006813	0,770823	0,359582	"ACK1_HUMAN;1038 AA.;Q07912;Q6ZMQ0;Q8N6U7;Q96H59;Activated CDC42 kinase 1;Tyrosine kinase non-receptor protein 2;"
4	61	0	2	3,28	12,55	0,005513	0,000000	0,341302	"UBIM_HUMAN;74 AA.;P35544;Q9H5V4;Ubiquitin-like protein FUBI;"
0	214	0	7	3,27	11,47	0,047021	0,000000	0,068552	"IQEC1_HUMAN;963 AA.;Q6DN90;O94863;Q96D85;IQ motif and SEC7 domain-containing protein 1;ADP-ribosylation factors guanine nucleotide-exchange protein 100;ADP-ribosylation factors guanine nucleotide-exchange protein 2;Brefeldin-resistant Arf-GEF 2 protein;"
0	124	0	4	3,23	13,35	0,001260	0,000000	0,000000	"Q53HU0_HUMAN Unreviewed;548 AA.;Q53HU0;;"
0	252	0	8	3,17	14,46	0,022250	0,000000	0,032493	"TB15A_HUMAN;45 AA.;Q99406;Thymosin beta-15A;NB thymosin beta;Thymosin-like protein 8;"
0	336	0	10	2,98	11,25	0,068208	0,000000	0,052883	"RC3H2_HUMAN;1191 AA.;Q9HBD1;Q4VXB1;Q5JPD7;Q86ST6;Q8N3D6;Q96F27;Q9H5J2;Q9HBD2;;Q9NWN9;Q9NXE1;Ring finger and CCCH-type zinc finger domain-containing protein 2;Membrane-associated nucleic acid-binding protein;RING finger protein 164;"
0	244	0	7	2,87	12,45	0,005789	0,342251	0,000000	"Q96MN4_HUMAN Unreviewed;600 AA.;Q96MN4;;"
0	246	0	7	2,85	12,54	0,026070	0,000000	0,072469	"TMSL2_HUMAN;44 AA.;Q2KHM7;Putative thymosin beta-4-like protein 2;"
1	246	0	7	2,85	12,21	0,029339	0,000000	0,076085	"TMSL1_HUMAN;44 AA.;Q08EQ4;Thymosin beta-4-like protein 1;"
0	216	0	6	2,78	15,12	0,049856	0,462898	0,022599	"SMC5_HUMAN;1101 AA.;Q8IY18;A6NM81;O60335;Q05D92;Q5VZ60;Q96SB9;Structural maintenance of chromosomes protein 5;"
0	617	0	17	2,76	14,94	0,001181	0,000000	0,482021	"Q9BPW0_HUMAN Unreviewed;484 AA.;Q9BPW0;Serine/threonine protein phosphatase;"
0	146	0	4	2,74	20,74	0,011814	0,020697	0,128566	"ACACA_HUMAN;2346 AA.;Q13085;B2RP68;Q6KEV6;Q6XDA8;Q7Z2G8;Q7Z561;Q7Z563;Q7Z564;;Q86WB2;Q86WB3;Acetyl-CoA carboxylase 1;ACC-alpha;"
0	112	0	3	2,68	11,91	0,093254	0,000000	0,027772	"KIF17_HUMAN;1029 AA.;Q9P2E2;O95077;Q53YS6;Q5VWA9;Q6GSA8;Q8N411;Kinesin-like protein KIF17;KIF3-related motor protein;"
0	81	0	2	2,47	13,43	0,038396	0,000000	0,031589	"ZRAB3_HUMAN;1079 AA.;Q5FWF4;Q9H0E8;Zinc finger Ran-binding domain-containing protein 3;"
0	130	0	3	2,31	13,70	0,002087	0,000000	0,507834	"MYO1F_HUMAN;1098 AA.;O00160;Q8WWN7;Myosin-If;Myosin-Ie;"
0	479	0	11	2,30	15,99	0,156264	0,000000	0,002160	"RGNEF_HUMAN;1705 AA.;Q8N1W1;Q8NCM7;Q96E37;Q9H6L3;Q9H6W0;Rho-guanine nucleotide exchange factor;p190RhoGEF;"
0	218	0	5	2,29	13,73	0,008112	0,000000	0,128967	"PMS2_HUMAN;862 AA.;P54278;B2R610;Q52LH6;Q5FBW9;Q5FBX1;Q5FBX2;Q75MR2;Mismatch repair endonuclease PMS2;PMS1 protein homolog 2;DNA mismatch repair protein PMS2;"
0	88	0	2	2,27	13,32	0,230103	0,000000	0,005575	"KIF5C_HUMAN;957 AA.;O60282;O95079;Q2YDC5;Kinesin heavy chain isoform 5C;Kinesin heavy chain neuron-specific 2;"
0	88	0	2	2,27	14,09	0,100540	0,000000	0,008688	"KIF6_HUMAN;814 AA.;Q6ZMV9;Q2MDE3;Q2MDE4;Q5T8J6;Q6ZWE3;Q86T87;Q8WTV4;Kinesin-like protein KIF6;"
0	88	0	2	2,27	14,05	0,062025	0,000000	0,014313	"KIF4B_HUMAN;1234 AA.;Q2VIQ3;Chromosome-associated kinesin KIF4B;"
1	88	0	2	2,27	15,22	0,021226	0,328117	0,071264	"KIF3A_HUMAN;702 AA.;Q9Y496;A8MSW9;Q59EN1;Q86XE9;Q9Y6V4;Kinesin-like protein KIF3A;Microtubule plus end-directed kinesin motor 3A;"
1	317	0	7	2,21	12,91	0,014256	0,000000	0,110536	"MORC4_HUMAN;937 AA.;Q8TE76;Q5JUK7;Q96MZ2;Q9HAI7;MORC family CW-type zinc finger protein 4;Zinc finger CW-type coiled-coil domain protein 2;"
0	320	0	7	2,19	14,00	0,008585	0,000000	0,106368	"IQEC3_HUMAN;1182 AA.;Q9UPP2;A6NIF2;A6NKV9;Q8TB43;IQ motif and SEC7 domain-containing protein 3;"
0	414	0	9	2,17	13,48	0,033119	0,000000	0,035707	"KIF27_HUMAN;1401 AA.;Q86VH2;B2RTR8;Q5T6W0;Q86VH0;Q86VH1;Q9UF54;Kinesin-like protein KIF27;"
0	93	0	2	2,15	11,20	0,011420	0,000000	0,323825	"SUMO4_HUMAN;95 AA.;Q6EEV6;Small ubiquitin-related modifier 4;Small ubiquitin-like protein 4;"
0	240	0	5	2,08	14,53	0,013586	0,000000	0,051426	"MORC3_HUMAN;939 AA.;Q14149;A8KA92;Q9UEZ2;MORC family CW-type zinc finger protein 3;Zinc finger CW-type coiled-coil domain protein 3;"
0	290	0	6	2,07	11,56	0,008979	0,000000	0,344014	"GRP4_HUMAN;673 AA.;Q8TDF6;A6H8M4;Q8N858;Q96QN5;Q96QN6;Q96QN7;RAS guanyl-releasing protein 4;"
9	101	0	2	1,98	12,54	0,001890	0,000000	0,000000	"A4D2E0_HUMAN Unreviewed;140 AA.;A4D2E0;;"
0	234	0	4	1,71	12,23	0,119127	0,000000	0,018532	"ANS1B_HUMAN;1249 AA.;Q7Z6G8;A5PKY5;A7E259;A8K153;Q5XLJ0;Q6IVB5;Q6NUS4;Q7Z6G6;;Q7Z6G7;Q8TAP3;Q9NRX7;Q9Y5K9;Ankyrin repeat and sterile alpha motif domain-containing protein 1B;Amyloid-beta protein intracellular domain-associated protein 1;E2A-PBX1-associated protein;"
0	176	0	3	1,70	13,38	0,051156	0,000000	0,024257	"PHLB2_HUMAN;1253 AA.;Q86SQ0;Q59EA8;Q68CY3;Q6NT98;Q8N8U8;Q8NAB1;Q8NCU5;Pleckstrin homology-like domain family B member 2;Protein LL5-beta;"
0	424	0	7	1,65	14,46	0,070334	0,000000	0,010295	"CUL9_HUMAN;2517 AA.;Q8IWT3;O75188;Q5TCY3;Q68CP2;Q68D92;Q8N3W9;Q9BU56;Cullin-9;p53-associated parkin-like cytoplasmic protein;UbcH7-associated protein 1;"
0	1860	0	30	1,61	11,26	0,003584	0,000000	0,000000	"Q9BZ69_HUMAN Unreviewed;143 AA.;Q9BZ69;;"
0	434	0	7	1,61	12,79	0,003741	0,000000	0,446967	"CNNM1_HUMAN;880 AA.;Q9NRU3;Q4QQG7;Q4QQH8;Q4QQP9;Q9NT45;Metal transporter CNNM1;Cyclin-M1;Ancient conserved domain-containing protein 1;"
0	193	0	3	1,55	11,13	0,135864	0,000000	0,028224	"PHF2_HUMAN;1096 AA.;O75151;Q4VXG0;Q8N3K2;Q9Y6N4;PHD finger protein 2;GRC5;"
0	212	0	3	1,42	11,82	0,250620	0,000000	0,010798	"STXB4_HUMAN;553 AA.;Q6ZWJ1;Q8IVZ5;Syntaxin-binding protein 4;Syntaxin 4-interacting protein;"
0	142	0	2	1,41	12,99	0,093490	0,000000	0,016171	"TCRG1_HUMAN;1098 AA.;O14776;Q2NKN2;Q59EA1;Transcription elongation regulator 1;TATA box-binding protein-associated factor 2S;Transcription factor CA150;"
0	145	0	2	1,38	12,92	0,083330	0,000000	0,018732	"KI26B_HUMAN;2108 AA.;Q2KJY2;Q6ZQR9;Q6ZUZ0;Q8IUN3;Q8IVR1;Q9NWB4;Kinesin-like protein KIF26B;"
0	291	0	4	1,37	13,84	0,073957	0,000000	0,013359	"TEX14_HUMAN;1497 AA.;Q8IWB6;A6NH19;Q7RTP3;Q8ND97;Q9BXT9;Testis-expressed protein 14;Testis-expressed sequence 14;Protein kinase-like protein SgK307;Sugen kinase 307;"
0	517	0	7	1,35	12,29	0,002442	0,000000	0,877712	"GLYR1_HUMAN;553 AA.;Q49A26;B4DL47;Q5U632;Q6P1Q2;Q6V3W7;Q9BTI1;Q9BXK2;Putative oxidoreductase GLYR1;Glyoxylate reductase 1 homolog;3-hydroxyisobutyrate dehydrogenase-like protein;Nuclear protein NP60;Nuclear protein of 60 kDa;Cytokine-like nuclear factor N-PAC;"
0	163	0	2	1,23	19,37	0,002796	0,000000	0,022198	"RGPD8_HUMAN;755 AA.;O14715;Q5CZA8;RANBP2-like and GRIP domain-containing protein 8;Ran-binding protein 2-like 3;"
0	164	0	2	1,22	11,51	0,152798	0,000000	0,020691	"PHF3_HUMAN;2039 AA.;Q92576;A3KFI8;Q14CR5;Q5CZI1;Q5T1T6;Q9NQ16;Q9UI45;PHD finger protein 3;"
9	165	0	2	1,21	11,14	0,245816	0,543665	0,028576	"SHIP1_HUMAN;1189 AA.;Q92835;O00145;Q13544;Q13545;Q6P5A4;Q92656;Q9UE80;Phosphatidylinositol-3,4,5-trisphosphate 5-phosphatase 1;SH2 domain-containing inositol-5'-phosphatase 1;SH2 domain-containing inositol phosphatase 1;Inositol polyphosphate-5-phosphatase of 145 kDa;p150Ship;"
9	165	0	2	1,21	11,14	0,245816	0,543665	0,028576	"SHIP1_HUMAN;1189 AA.;Q92835;O00145;Q13544;Q13545;Q6P5A4;Q92656;Q9UE80;Phosphatidylinositol-3,4,5-trisphosphate 5-phosphatase 1;SH2 domain-containing inositol-5'-phosphatase 1;SH2 domain-containing inositol phosphatase 1;Inositol polyphosphate-5-phosphatase of 145 kDa;p150Ship;"
0	249	0	3	1,20	15,01	0,000551	0,000000	0,000000	"Q6WG76_HUMAN Unreviewed;244 AA.;Q6WG76;;"
0	166	0	2	1,20	13,20	0,291970	0,000000	0,004671	"SG269_HUMAN;1746 AA.;Q9H792;Q6ZS78;Q8NAZ4;Q8NCM3;Q8TEG7;Tyrosine-protein kinase SgK269;Sugen kinase 269;"
3	166	0	2	1,20	17,68	0,026503	0,000000	0,005474	"UACA_HUMAN;1416 AA.;Q9BZF9;Q14DD3;Q8N3B8;Q9HCL1;Q9NWC6;Uveal autoantigen with coiled-coil domains and ankyrin repeats;"
0	86	0	1	1,16	11,81	0,337573	0,000000	0,008086	"SCND3_HUMAN;1325 AA.;Q6R2W3;Q2NKL9;Q5SRJ3;Q8TCN2;Q96MV9;Q96PW3;SCAN domain-containing protein 3;Protein ZNF452;"
0	173	0	2	1,16	11,63	0,081991	0,000000	0,036310	"MLL5_HUMAN;1858 AA.;Q8IZD2;Q6P5Y2;Q6PKG4;Q6T316;Q86TI3;Q86W12;Q86WG0;Q86WL2;;Q8IV78;Q8IWR5;Q8NFF8;Q9NWE7;Histone-lysine N-methyltransferase MLL5;Myeloid/lymphoid or mixed-lineage leukemia protein 5;Lysine N-methyltransferase 2E;"
0	87	0	1	1,15	12,31	0,002127	0,000000	0,000000	"Q53FA3_HUMAN Unreviewed;641 AA.;Q53FA3;;"
3	451	0	5	1,11	13,77	0,061907	0,000000	0,016523	"CTRO_HUMAN;2027 AA.;O14578;Q6XUH8;Q86UQ9;Q9UPZ7;Citron Rho-interacting kinase;Rho-interacting, serine/threonine-protein kinase 21;"
0	634	0	7	1,10	11,96	0,205962	0,127713	0,096173	"TOP3B_HUMAN;862 AA.;O95985;A0M8Q3;Q9BUP5;DNA topoisomerase 3-beta-1;DNA topoisomerase III beta-1;"
1	650	0	7	1,08	11,17	0,161107	0,000000	0,023252	"HELZ_HUMAN;1942 AA.;P42694;Probable helicase with zinc finger domain;Down-regulated in human cancers protein;"
0	280	0	3	1,07	13,01	0,081046	0,347299	0,053134	"EFCB6_HUMAN;1501 AA.;Q5THR3;A8K8P6;A8K8Y3;B0QYI4;B0QYI6;Q5U5T6;Q9BY88;Q9H5C4;;Q9NSF5;EF-hand calcium-binding domain-containing protein 6;DJ-1-binding protein;CAP-binding protein complex-interacting protein 1;"
0	290	0	3	1,03	12,13	0,028512	0,000000	0,081408	"SMC1B_HUMAN;1235 AA.;Q8NDV3;A0AV46;B0QY23;B0QY24;Q5TIC3;Q6ZUF9;Q9Y3G5;Structural maintenance of chromosomes protein 1B;SMC1beta protein;"
0	106	0	1	0,94	15,11	0,049738	0,000000	0,010546	"NACAD_HUMAN;1562 AA.;O15069;NAC-alpha domain-containing protein 1;"
0	113	0	1	0,88	18,09	0,000118	0,000000	0,000000	"Q5TDI3_HUMAN Unreviewed;224 AA.;Q5TDI3;;"
0	616	0	5	0,81	11,22	0,003662	0,000000	0,000000	"SCYL2_HUMAN;929 AA.;Q6P3W7;A8KAB5;Q96EF4;Q96ST4;Q9H7V5;Q9NVH3;Q9P2I7;SCY1-like protein 2;Coated vesicle-associated kinase of 104 kDa;"
1	1749	0	14	0,80	13,72	0,030560	0,000000	0,034251	"KALRN_HUMAN;2985 AA.;O60229;A8MSI4;Q6ZN45;Q8TBQ5;Q9NSZ4;Q9Y2A5;Kalirin;Huntingtin-associated protein-interacting protein;Protein Duo;Serine/threonine kinase with Dbl- and pleckstrin homology domain;"
1	288	0	2	0,69	15,57	0,080258	0,000000	0,005173	"N4BP2_HUMAN;1770 AA.;Q86UW6;A0AVR3;Q9NVK2;Q9P2D4;NEDD4-binding protein 2;BCL-3-binding protein;"
1	146	0	1	0,68	12,34	0,003466	0,000000	0,603757	"HS12A_HUMAN;675 AA.;O43301;Heat shock 70 kDa protein 12A;"
0	161	0	1	0,62	13,57	0,488678	0,000000	0,002310	"ANR26_HUMAN;1709 AA.;Q9UPS8;A6NH29;Q2TAZ3;Q6ZR14;Q9H1Q1;Q9NSK9;Q9NTD5;Q9NW69;Ankyrin repeat domain-containing protein 26;"
3	164	0	1	0,61	13,63	0,444926	0,000000	0,002461	"RAI14_HUMAN;980 AA.;Q9P0K7;Q6V1W9;Q7Z5I4;Q7Z733;Q9P2L2;Q9Y3T5;Ankycorbin;Ankyrin repeat and coiled-coil structure-containing protein;Retinoic acid-induced protein 14;Novel retinal pigment epithelial cell protein;"
0	169	0	1	0,59	13,01	0,382231	0,000000	0,003917	"AN30A_HUMAN;1397 AA.;Q9BXX3;Q5W025;Ankyrin repeat domain-containing protein 30A;Serologically defined breast cancer antigen NY-BR-1;"
0	169	0	1	0,59	12,29	0,468318	0,000000	0,004570	"BCORL_HUMAN;1711 AA.;Q5H9F3;Q5H9F2;Q5H9F4;Q6ZVE0;Q8TEN3;Q9Y528;BCoR-like protein 1;BCL6 corepressor-like protein 1;"
0	888	0	5	0,56	14,50	0,030638	0,000000	0,023202	"MY18B_HUMAN;2567 AA.;Q8IUG5;Q8NDI8;Q8TE65;Q8WWS0;Q96KH2;Q96KR8;Q96KR9;Myosin-XVIIIb;"
0	178	0	1	0,56	12,75	0,492655	0,000000	0,003465	"AN30B_HUMAN;1477 AA.;Q9BXX2;Q4G175;Ankyrin repeat domain-containing protein 30B;Serologically defined breast cancer antigen NY-BR-1.1;"
0	179	0	1	0,56	16,29	0,042728	0,039879	0,170249	"AAPK1_HUMAN;559 AA.;Q13131;A8MTQ6;B2R7E1;O00286;Q5D0E1;Q86VS1;Q9UNQ4;5'-AMP-activated protein kinase catalytic subunit alpha-1;"
0	1183	0	6	0,51	11,58	0,063955	0,000000	0,047810	"SVEP1_HUMAN;3574 AA.;Q4LDE5;Q0P675;Q5D213;Q5T938;Q5VTE4;Q5VTE5;Q7Z387;Q7Z3G3;;Q8NBT9;Q96JU7;Q9H284;Q9H8J9;Sushi, von Willebrand factor type A, EGF and pentraxin domain-containing protein 1;Polydom;Selectin-like osteoblast-derived protein;CCP module-containing protein 22;Serologically defined breast cancer antigen NY-BR-38;"
0	205	0	1	0,49	13,88	0,014059	0,000000	0,068803	"MCF2L_HUMAN;1137 AA.;O15068;A2A2X1;A2A2X2;A2A3G6;A2A3G8;Q5JU56;Q5VXT1;Q6ZWD4;;Q765G8;Q765G9;Q8N679;Guanine nucleotide exchange factor DBS;DBL's big sister;MCF2-transforming sequence-like protein;"
0	226	0	1	0,44	12,54	0,171661	0,000000	0,011049	"TIAM2_HUMAN;1701 AA.;Q8IVF5;B2RP56;Q6NXN9;Q6ZUP9;Q9UFG6;Q9UKV9;Q9UKW0;T-lymphoma invasion and metastasis-inducing protein 2;SIF and TIAM1-like exchange factor;"
1	229	0	1	0,44	11,38	0,295199	0,000000	0,011450	"WNK3_HUMAN;1743 AA.;Q9BYP7;Q5JRC1;Q6JP76;Q8TCX6;Q9HCK6;Serine/threonine-protein kinase WNK3;Protein kinase with no lysine 3;Protein kinase, lysine-deficient 3;"
0	268	0	1	0,37	11,20	0,194148	0,000000	0,019084	"SETD5_HUMAN;1442 AA.;Q9C0A6;Q6AI17;Q8WUB6;Q9H3X4;Q9H6V7;Q9H7S3;Q9NVI9;SET domain-containing protein 5;"
0	292	0	1	0,34	12,56	0,220848	0,000000	0,008487	"PKHH2_HUMAN;1493 AA.;Q8IVE3;Q5JPJ6;Q6P4Q1;Q8N3Q3;Pleckstrin homology domain-containing family H member 2;"
0	298	0	1	0,34	11,13	0,032214	0,000000	0,118672	"ACAP2_HUMAN;778 AA.;Q15057;A8K2V4;Q8N5Z8;Q9UQR3;Arf-GAP with coiled-coil, ANK repeat and PH domain-containing protein 2;Centaurin-beta-2;"
0	298	0	1	0,34	11,13	0,032214	0,000000	0,118672	"ACAP2_HUMAN;778 AA.;Q15057;A8K2V4;Q8N5Z8;Q9UQR3;Arf-GAP with coiled-coil, ANK repeat and PH domain-containing protein 2;Centaurin-beta-2;"
5	307	0	1	0,33	16,59	0,215886	0,000000	0,001155	"SET1B_HUMAN;1923 AA.;Q9UPS6;Histone-lysine N-methyltransferase SETD1B;SET domain-containing protein 1B;Lysine N-methyltransferase 2G;"
7	435	0	1	0,23	12,70	0,021975	0,000000	0,079600	"CNKR2_HUMAN;1034 AA.;Q8WXI2;B9EG83;O94976;Q5JPK4;Q8WXI1;Connector enhancer of kinase suppressor of ras 2;CNK homolog protein 2;"
2	347	1	0	0,00	11,82	0,200213	0,025745	0,525964	"SYT11_HUMAN;431 AA.;Q9BT88;Q14998;Q5W0D4;Q68CT5;Q8IXU3;Q96SU2;Synaptotagmin-11;Synaptotagmin XI;"
0	310	0	0	0,00	12,46	0,267121	0,000000	0,007382	"CJ079_HUMAN;1666 AA.;Q8NDM7;Q8N9Z8;Q8NE17;Q9H085;Q9H5W3;WD repeat-containing protein C10orf79;"
2	250	0	0	0,00	14,16	0,093805	0,000000	0,008990	"RHG21_HUMAN;1957 AA.;Q5T5U3;Q0VF98;Q7Z3P7;Q8N3A2;Q8NI19;Q8TBV5;Q9P2C3;Rho GTPase-activating protein 21;Rho-type GTPase-activating protein 21;Rho GTPase-activating protein 10;"
0	242	0	0	0,00	12,42	0,000000	0,000000	0,002009	"ANK2_HUMAN;3924 AA.;Q01484;Q01485;Q08AC7;Q08AC8;Q7Z3L5;Ankyrin-2;Brain ankyrin;Ankyrin-B;Non-erythroid ankyrin;"
0	191	0	0	0,00	24,37	0,001103	0,000000	0,004620	"RGPD6_HUMAN;1765 AA.;Q53T03;Q53QN2;Q59GM7;RANBP2-like and GRIP domain-containing protein 6;Ran-binding protein 2-like 2;"
0	182	0	0	0,00	23,81	0,001221	0,000000	0,005524	"RGPD5_HUMAN;1765 AA.;Q99666;RANBP2-like and GRIP domain-containing protein 5;Ran-binding protein 2-like 1;Sperm membrane protein BS-63;"
0	169	0	0	0,00	14,63	0,029221	0,000000	0,022800	"RHG05_HUMAN;1502 AA.;Q13017;A1L375;A1L376;A8KAA1;Q05BE8;Q05BU8;Q59ER0;Q6DHZ3;Rho GTPase-activating protein 5;Rho-type GTPase-activating protein 5;p190-B;"
6	157	0	0	0,00	14,82	0,234435	0,224634	0,011501	"MPRIP_HUMAN;1025 AA.;Q6WCQ1;Q3KQZ5;Q5FB94;Q6DHW2;Q7Z5Y2;Q8N390;Q96G40;Myosin phosphatase Rho-interacting protein;Rho-interacting protein 3;p116Rip;"
1	141	0	0	0,00	12,55	0,331391	0,000000	0,005675	"MYH9_HUMAN;1960 AA.;P35579;O60805;Q86T83;Myosin-9;Myosin heavy chain 9;Myosin heavy chain, non-muscle IIa;Non-muscle myosin heavy chain IIa;Cellular myosin heavy chain, type A;Non-muscle myosin heavy chain A;"
2	125	0	0	0,00	11,69	0,246406	0,016658	0,704048	"L2GL2_HUMAN;1020 AA.;Q6P1M3;Q14521;Q9BR62;Lethal(2) giant larvae protein homolog 2;"
0	101	0	0	0,00	11,54	0,236364	0,000000	0,013208	"HECW1_HUMAN;1606 AA.;Q76N89;A7E2X0;A8MYS3;O15036;Q9HCC7;E3 ubiquitin-protein ligase HECW1;HECT, C2 and WW domain-containing protein 1;NEDD4-like E3 ubiquitin-protein ligase 1;"
0	87	0	0	0,00	15,14	0,604025	0,000000	0,000854	"ZFHX3_HUMAN;3703 AA.;Q15911;O15101;Q13719;Zinc finger homeobox protein 3;Zinc finger homeodomain protein 3;Alpha-fetoprotein enhancer-binding protein;AT motif-binding factor;AT-binding transcription factor 1;"
0	82	0	0	0,00	11,27	0,597684	0,000000	0,005976	"LRCC1_HUMAN;1032 AA.;Q9C099;B4DYX6;B5RI11;Q8N768;Q96DK7;Q96N01;Leucine-rich repeat and coiled-coil domain-containing protein 1;Centrosomal leucine-rich repeat and coiled-coil domain-containing protein;"
0	82	0	0	0,00	15,97	0,564447	0,000000	0,000603	"CP110_HUMAN;2325 AA.;Q7Z7A1;A2A2Y1;B2RP67;Q3MN79;Q5FWF8;Q5JVD0;Q6MZR3;Q6PKC1;;Q8TEP3;Q9Y489;Centriolin;110 kDa centrosomal protein;Centrosomal protein 1;"
0	82	0	0	0,00	11,27	0,597684	0,000000	0,005976	"LRCC1_HUMAN;1032 AA.;Q9C099;B4DYX6;B5RI11;Q8N768;Q96DK7;Q96N01;Leucine-rich repeat and coiled-coil domain-containing protein 1;Centrosomal leucine-rich repeat and coiled-coil domain-containing protein;"
0	80	0	0	0,00	16,88	0,010869	0,020192	0,986541	"ROA1_HUMAN;372 AA.;P09651;A8K4Z8;Q3MIB7;Q6PJZ7;Heterogeneous nuclear ribonucleoprotein A1;Helix-destabilizing protein;Single-strand RNA-binding protein;"
0	73	0	0	0,00	14,62	0,374985	0,072186	0,024759	"BIN2_HUMAN;565 AA.;Q9UBW5;Q86VV0;Q9NWK4;Q9UKN4;Bridging integrator 2;Breast cancer-associated protein 1;"
2	66	0	0	0,00	12,29	0,550388	0,072691	0,053536	"RIN3_HUMAN;985 AA.;Q8TB24;Q76LB3;Q8NF30;Q8TEE8;Q8WYP4;Q9H6A5;Q9HAG1;Ras and Rab interactor 3;Ras interaction/interference protein 3;"
0	57	0	0	0,00	14,18	0,028000	0,000000	0,029731	"RBGP1_HUMAN;1069 AA.;Q9Y3P9;Q05CW2;Q6ZMY1;Q9HA28;Q9P0E2;Q9UG67;Rab GTPase-activating protein 1;Rab6 GTPase-activating protein GAPCenA;GAP and centrosome-associated protein;"
0	52	0	0	0,00	12,17	0,708975	0,000000	0,003214	"ZN292_HUMAN;1969 AA.;O60281;Q9H8G3;Q9H8J4;Zinc finger protein 292;"
1	49	0	2	4,08	13,00	0,004450	0,000000	0,337636	"UB2D3_HUMAN;147 AA.;P61077;A6NJ93;A6NJB1;A6NM99;P47986;Q6IB88;Q6NXS4;Q8N924;Ubiquitin-conjugating enzyme E2 D3;Ubiquitin-protein ligase D3;Ubiquitin carrier protein D3;Ubiquitin-conjugating enzyme E2-17 kDa 3;E2(17)KB 3;"
0	47	0	0	0,00	12,55	0,528177	0,000000	0,003566	"MGAP_HUMAN;3026 AA.;Q8IWI9;Q9H8R3;Q9H9N7;Q9UG69;Q9Y4E9;MAX gene-associated protein;"
0	44	0	0	0,00	16,94	0,021463	0,042908	0,227953	"NU214_HUMAN;2090 AA.;P35658;A6NFQ0;Q15010;Q3KQZ0;Q5JUP7;Q75R47;Q86XD3;Nuclear pore complex protein Nup214;Nucleoporin Nup214;214 kDa nucleoporin;Protein CAN;"
1	40	0	0	0,00	14,47	0,059111	0,592125	0,020641	"MYO5C_HUMAN;1742 AA.;Q9NQX4;Myosin-Vc;"
0	38	0	2	5,26	13,48	0,072303	0,000000	0,016372	"PMFBP_HUMAN;1022 AA.;Q8TBY8;Q8NA09;Q9BY16;Q9H0H4;Polyamine-modulated factor 1-binding protein 1;"
10	33	0	2	6,06	11,15	0,193479	0,599697	0,032644	"MYB_HUMAN;640 AA.;P10242;P78391;P78392;P78525;P78526;Q14023;Q14024;Q9UE83;Myb proto-oncogene protein;C-myb;"
4	30	0	1	3,33	11,69	0,347104	0,000000	0,008337	"PEPL_HUMAN;1756 AA.;O60437;O60314;O60454;Q14C98;Periplakin;195 kDa cornified envelope precursor protein;190 kDa paraneoplastic pemphigus antigen;"
0	27	0	0	0,00	20,88	0,004017	0,000000	0,007282	"RGPD1_HUMAN;1748 AA.;Q68DN6;Q6V1X0;RANBP2-like and GRIP domain-containing protein 1;Ran-binding protein 2-like 6;"
0	25	0	0	0,00	13,99	0,059426	0,916709	0,016824	"SRCAP_HUMAN;3230 AA.;Q6ZRS2;B0JZA6;O15026;Q7Z744;Q9Y5L9;Helicase SRCAP;Snf2-related CBP activator;Domino homolog 2;"
2	16	0	1	6,25	11,14	0,133738	0,000000	0,028475	"DMTF1_HUMAN;760 AA.;Q9Y222;B2RBE1;Q05C48;Q59G79;Q6IS13;Q969T2;Q9H2Z2;Q9H2Z3;Cyclin-D-binding Myb-like transcription factor 1;Cyclin-D-interacting Myb-like protein 1;"
1	15	0	0	0,00	14,28	0,658449	0,000000	0,001205	"ZEP1_HUMAN;2718 AA.;P15822;B2RTU3;Q14122;Q5MPB1;Q5VW60;Zinc finger protein 40;Human immunodeficiency virus type I enhancer-binding protein 1;Major histocompatibility complex-binding protein 1;Positive regulatory domain II-binding factor 1;Gate keeper of apoptosis-activating protein;Cirhin interaction protein;"
0	14	0	0	0,00	12,49	0,438822	0,000000	0,004419	"K1C39_HUMAN;491 AA.;Q6A163;B2RXK6;Q6IFU6;Keratin, type I cytoskeletal 39;Cytokeratin-39;Keratin-39;Type I hair keratin Ka35;"
1	14	0	0	0,00	11,49	0,379750	0,063099	0,133688	"AF10_HUMAN;1027 AA.;P55197;Q5JT37;Protein AF-10;"
0	13	0	2	15,38	11,45	0,085181	0,000000	0,038268	"BOD1L_HUMAN;3051 AA.;Q8NFC6;Q6P0M8;Q96AL1;Q9H6G0;Q9NTD6;Q9P2L9;Biorientation of chromosomes in cell division protein 1-like;Protein FAM44A;"
1	12	0	6	50,00	14,29	0,000788	0,000000	0,000000	"Q5JP53_HUMAN Unreviewed;426 AA.;Q5JP53;;"
1	12	0	0	0,00	20,00	0,050329	0,000000	0,000904	"MAP2_HUMAN;1827 AA.;P11137;Q99975;Q99976;Microtubule-associated protein 2;"
0	11	0	1	9,09	11,59	0,035600	0,000000	0,085275	"TAF8_HUMAN;310 AA.;Q7Z7C8;Q5T0K1;Q8N4R9;Q96M52;Transcription initiation factor TFIID subunit 8;TBP-associated factor 8;Transcription initiation factor TFIID 43 kDa subunit;TBP-associated factor 43 kDa;Protein taube nuss;"
0	11	0	0	0,00	13,66	0,014847	0,813730	0,089494	"NCBP1_HUMAN;790 AA.;Q09161;B2R718;Q59G76;Q5T1V0;Q5T7X2;Nuclear cap-binding protein subunit 1;80 kDa nuclear cap-binding protein;NCBP 80 kDa subunit;"
0	10	0	0	0,00	12,66	0,037294	0,056537	0,845269	"RBY1A_HUMAN;496 AA.;Q15414;Q15376;Q15377;Q6NSB5;Q86VU6;Q8NHR0;RNA-binding motif protein, Y chromosome, family 1 member A1/C;Y chromosome RNA recognition motif 1;"
0	9	0	0	0,00	12,67	0,525735	0,000000	0,003365	"GCC2_HUMAN;1583 AA.;Q8IWJ2;A6H8X8;O15045;Q4ZG46;Q8TDH3;Q9H2G8;GRIP and coiled-coil domain-containing protein 2;Golgi coiled-coil protein GCC185;Ran-binding protein 2-like 4;CTCL tumor antigen se1-1;CLL-associated antigen KW-11;Renal carcinoma antigen NY-REN-53;"
0	8	0	5	62,50	12,02	0,005671	0,000000	0,432654	"TBB4Q_HUMAN;434 AA.;Q99867;P78353;Putative tubulin beta-4q chain;"
0	8	0	1	12,50	12,90	0,499744	0,000000	0,003164	"TPM3L_HUMAN;223 AA.;A6NL28;A4D186;Putative tropomyosin alpha-3 chain-like protein;"
0	8	0	0	0,00	11,44	0,581893	0,000000	0,005625	"ANR31_HUMAN;1873 AA.;Q8N7Z5;Ankyrin repeat domain-containing protein 31;"
0	8	0	0	0,00	13,00	0,176190	0,000000	0,008538	"BRD4_HUMAN;1362 AA.;O60885;O60433;Q86YS8;Q96PD3;Bromodomain-containing protein 4;HUNK1 protein;"
0	8	0	1	12,50	11,79	0,051077	0,000000	0,053887	"MPP9_HUMAN;1031 AA.;Q99550;A1L486;B3KR87;Q9H976;M-phase phosphoprotein 9;"
3	8	1	0	0,00	18,75	0,003505	0,553761	0,043742	"ECT2_HUMAN;883 AA.;Q9H8V3;Q2M269;Q9NSV8;Q9NVW9;Protein ECT2;Epithelial cell-transforming sequence 2 oncogene;"
9	8	0	5	62,50	12,96	0,001536	0,000000	0,000000	"Q9BV28_HUMAN Unreviewed;406 AA.;Q9BV28;;"
0	6	0	0	0,00	12,20	0,094278	0,000000	0,023755	"CCNB3_HUMAN;1395 AA.;Q8WWL7;B1AQI5;Q96SB5;Q96SB6;Q96SB7;Q9NT38;G2/mitotic-specific cyclin-B3;"
0	5	0	0	0,00	13,95	0,641752	0,000000	0,001456	"ZEP2_HUMAN;2446 AA.;P31629;Q02646;Q5THT5;Q9NS05;Transcription factor HIVEP2;Human immunodeficiency virus type I enhancer-binding protein 2;"
0	5	0	0	0,00	15,35	0,061946	0,000000	0,007483	"ZFYV9_HUMAN;1425 AA.;O95405;Q5T0F6;Q5T0F7;Q9UNE1;Q9Y5R7;Zinc finger FYVE domain-containing protein 9;Mothers against decapentaplegic homolog-interacting protein;Smad anchor for receptor activation;Receptor activation anchor;Novel serine protease;"
0	5	0	0	0,00	11,36	0,022132	0,000000	0,154178	"GFI1B_HUMAN;330 AA.;Q5VTD9;O95270;Q5VTD8;Q6FHZ2;Q6T888;Zinc finger protein Gfi-1b;Growth factor independent protein 1B;Potential regulator of CDKN1A translocated in CML;"
2	5	0	0	0,00	12,62	0,407278	0,000000	0,004470	"ZEP3_HUMAN;2406 AA.;Q5T1R4;A7YY91;Q5T1R5;Q9BZS0;Q9HCL7;Transcription factor HIVEP3;Human immunodeficiency virus type I enhancer-binding protein 3;Kappa-B and V(D)J recombination signal sequences-binding protein;Zinc finger protein ZAS3;Kappa-binding protein 1;"
1	4	0	2	50,00	14,11	0,207971	0,147400	0,028174	"BORA_HUMAN;559 AA.;Q6PGQ7;Q5W0P3;Q5W0P4;Q86YC6;Q96IW9;Q9H640;Protein aurora borealis;"
0	3	0	0	0,00	13,42	0,458591	0,000000	0,002662	"K1C40_HUMAN;431 AA.;Q6A162;Q6IFU5;Keratin, type I cytoskeletal 40;Cytokeratin-40;Keratin-40;Type I hair keratin Ka36;"
0	2	0	0	0,00	15,71	0,000985	0,000000	0,394436	"ROP1A_HUMAN;212 AA.;Q9HAT0;Q9UF38;Ropporin-1A;Rhophilin-associated protein 1A;Cancer/testis antigen 91;"
0	1	0	0	0,00	15,97	0,356712	0,000000	0,000954	"MYOME_HUMAN;2346 AA.;Q5VU43;A2RU15;O75042;O75065;Q2YDC1;Q5VU42;Q5VU44;Q5VU45;;Q5VU46;Q5VU47;Q5VU48;Q5VU49;Q68DU2;Q6AZ93;Q6PK88;Q86T40;;Q86TB2;Q8N3W0;Q8TAY9;Q9HCP2;Q9HCP3;Q9HCP4;Q9HCP5;Myomegalin;Phosphodiesterase 4D-interacting protein;Cardiomyopathy-associated protein 2;"
0	1	0	1	100,00	14,17	0,002639	0,000000	0,316744	"CAP1_HUMAN;475 AA.;Q01518;Q53HR7;Q5T0S1;Q5T0S2;Q6I9U6;Adenylyl cyclase-associated protein 1;"
1	0	0	0	0,00	11,78	0,678888	0,000000	0,004068	"RGPA1_HUMAN;2036 AA.;Q6GYQ0;A6NMA4;O94960;Q6GYP9;Q6ZT23;Q86YF3;Q86YF5;Q8ND69;Ral GTPase-activating protein alpha subunit 1;GTPase-activating Rap/Ran-GAP domain-like 1;GAP-related-interacting partner to E12;Tuberin-like protein 1;"
1	0	0	0	0,00	11,69	0,612019	0,000000	0,004721	"MTUS1_HUMAN;1270 AA.;Q9ULD2;B3KWJ9;Q63HJ6;Q659F4;Q6PK49;Q6URW7;Q8N4M6;Q8WTT9;;Q9H7T2;Mitochondrial tumor suppressor 1;Angiotensin-II type 2 receptor-interacting protein;"
1	0	0	0	0,00	11,18	0,492892	0,000000	0,007583	"MAP1A_HUMAN;2805 AA.;P78559;O95643;Q12973;Q15882;Q9UJT4;Microtubule-associated protein 1A;Proliferation-related protein p80;"
1	0	0	0	0,00	11,54	0,643209	0,037355	0,129570	"CJ119_HUMAN;642 AA.;Q9BTE3;Q6IA56;Q9BVT9;Q9H916;UPF0557 protein C10orf119;"
2	0	0	0	0,00	18,07	0,625684	0,345280	0,000552	"TMF1_HUMAN;1093 AA.;P82094;B7ZLJ2;Q17R87;Q59GK0;TATA element modulatory factor;Androgen receptor coactivator 160 kDa protein;"
10	0	6	0	0,00	23,59	0,153428	0,001010	0,048765	"CROCC_HUMAN;2017 AA.;Q5TZA2;Q2VHY3;Q66GT7;Q7Z2L4;Q7Z5D7;Rootletin;Ciliary rootlet coiled-coil protein;"
10	0	4	0	0,00	13,97	0,036782	0,000000	0,025211	"CE110_HUMAN;1012 AA.;O43303;B7WP23;O43335;Q68DV9;Q8NE13;Centrosomal protein of 110 kDa;"
11	112	6	0	0,00	14,53	0,002008	0,000000	0,347881	"CETN3_HUMAN;167 AA.;O15182;Q53YD2;Q9BS23;Centrin-3;"
12	119	3	0	0,00	12,46	0,003150	0,000000	0,626205	"TBCD_HUMAN;1192 AA.;Q9BTW9;O95458;Q7L8K1;Q8IXP6;Q8NAX0;Q8WYH4;Q96E74;Q9UF82;;Q9UG46;Q9Y2J3;Tubulin-specific chaperone D;Tubulin-folding cofactor D;Beta-tubulin cofactor D;SSD-1;"
13	23	2	0	0,00	12,99	0,294412	0,130742	0,039323	"TTC1_HUMAN;292 AA.;Q99614;B2RCT2;Q9BVT3;Tetratricopeptide repeat protein 1;"
17	251	1	0	0,00	16,78	0,119167	0,000000	0,001908	"SET1A_HUMAN;1707 AA.;O15047;A6NP62;Q6PIF3;Q8TAJ6;Histone-lysine N-methyltransferase SETD1A;SET domain-containing protein 1A;Set1/Ash2 histone methyltransferase complex subunit SET1;Lysine N-methyltransferase 2F;"
19	816	0	7	0,86	13,74	0,133580	0,000000	0,007784	"DICER_HUMAN;1922 AA.;Q9UPY3;A7E2D3;O95943;Q9UQ02;Endoribonuclease Dicer;Helicase with RNase motif;"
19	294	1	1	0,34	12,69	0,244083	0,000000	0,007182	"CHD8_HUMAN;2581 AA.;Q9HCK8;Q4G0D8;Q68DQ0;Q6DKH9;Q6P440;Q6ZNL7;Q8N3Z9;Q8NCY4;;Q8TBR9;Q96F26;Chromodomain-helicase-DNA-binding protein 8;ATP-dependent helicase CHD8;Helicase with SNF2 domain 1;"
22	30	2	1	3,33	16,39	0,045839	0,000000	0,006027	"MYH10_HUMAN;1976 AA.;P35580;Q12989;Q149N3;Q16087;Myosin-10;Myosin heavy chain 10;Myosin heavy chain, non-muscle IIb;Non-muscle myosin heavy chain IIb;Cellular myosin heavy chain, type B;Non-muscle myosin heavy chain B;"
27	774	0	20	2,58	11,47	0,133816	0,000000	0,024156	"SLMAP_HUMAN;828 AA.;Q14BN4;Q14C95;Q6AI54;Q6UXC9;Q6ZVQ8;Q8NCW9;Q9H297;Q9HCH1;;Q9Y681;Sarcolemmal membrane-associated protein;"
28	164	0	6	3,66	11,34	0,006892	0,596668	0,838992	"TRAP1_HUMAN;704 AA.;Q12931;O43642;O75235;Q9UHL5;Heat shock protein 75 kDa, mitochondrial;Tumor necrosis factor type 1 receptor-associated protein;TNFR-associated protein 1;"
28	93	1	2	2,15	17,64	0,006577	0,069662	0,322620	"SUMO3_HUMAN;103 AA.;P55854;B2R5X4;Q53HI9;Q6FGD4;Q9BWR4;Small ubiquitin-related modifier 3;Ubiquitin-like protein SMT3A;SMT3 homolog 1;SUMO-2;"
30	96	3	1	1,04	13,77	0,115032	0,033821	0,263409	"SEPT1_HUMAN;367 AA.;Q8WYJ6;B4DVE6;Q658T1;Q8NEZ1;Q96EL4;Q9H285;Septin-1;LARP;Serologically defined breast cancer antigen NY-BR-24;Peanut-like protein 3;"
38	32	1	1	3,13	12,48	0,003229	0,000000	0,605213	"PP2BC_HUMAN;512 AA.;P48454;Q9BSS6;Q9H4M5;Serine/threonine-protein phosphatase 2B catalytic subunit gamma isoform;Calmodulin-dependent calcineurin A subunit gamma isoform;Calcineurin, testis-specific catalytic subunit;CAM-PRP catalytic subunit;"
43	130	0	1	0,77	12,19	0,059465	0,230692	0,164474	"FER_HUMAN;822 AA.;P16591;B2RCR4;Proto-oncogene tyrosine-protein kinase FER;p94-FER;Tyrosine kinase 3;"
47	36	6	0	0,00	12,04	0,294766	0,143362	0,057603	"HSF2_HUMAN;536 AA.;Q03933;Q2M1K4;Q9H445;Heat shock factor protein 2;Heat shock transcription factor 2;"
52	1	2	1	100,00	16,36	0,014807	0,000000	0,018883	"MED9_HUMAN;146 AA.;Q9NWA0;Mediator of RNA polymerase II transcription subunit 9;Mediator complex subunit 9;"
53	87	5	1	1,15	15,18	0,021108	0,354871	0,067397	"RANB3_HUMAN;567 AA.;Q9H6Z4;B2RAT8;O60405;O75759;O75760;Q9BT47;Q9UG74;Ran-binding protein 3;"
55	474	2	6	1,27	14,44	0,071279	0,000000	0,010245	"SPTA2_HUMAN;2472 AA.;Q13813;Q13186;Q15324;Q16606;Q59EF1;Q5VXV5;Q5VXV6;Q7Z6M5;;Q9P0V0;Spectrin alpha chain, brain;Spectrin, non-erythroid alpha chain;Alpha-II spectrin;Fodrin alpha chain;"
63	97	1	4	4,12	17,59	0,234474	0,032307	0,020038	"E41L1_HUMAN;881 AA.;Q9H4G0;O15046;Q4VXM6;Q4VXM7;Q4VXM8;Q4VXN4;Q6ZT61;Q8IUU7;;Q96CV5;Q96L65;Band 4.1-like protein 1;Neuronal protein 4.1;4.1N;"
68	15	1	0	0,00	14,50	0,180365	0,227663	0,017276	"NCOR2_HUMAN;2525 AA.;Q9Y618;O00613;O15416;O15421;Q13354;Q56D06;Q59GM0;Q9Y5U0;Nuclear receptor corepressor 2;Silencing mediator of retinoic acid and thyroid hormone receptor;Thyroid-, retinoic-acid-receptor-associated corepressor;T3 receptor-associating factor;CTG repeat protein 26;SMAP270;"
79	155	2	0	0,00	11,95	0,287796	0,000000	0,008839	"UBP32_HUMAN;1604 AA.;Q8NFA0;Q9BX85;Q9Y591;Ubiquitin carboxyl-terminal hydrolase 32;Ubiquitin thioesterase 32;Ubiquitin-specific-processing protease 32;Deubiquitinating enzyme 32;Renal carcinoma antigen NY-REN-60;"
79	3	2	0	0,00	12,91	0,504037	0,054013	0,057654	"UBP28_HUMAN;1077 AA.;Q96RU2;B0YJC0;B0YJC1;Q9P213;Ubiquitin carboxyl-terminal hydrolase 28;Ubiquitin thioesterase 28;Ubiquitin-specific-processing protease 28;Deubiquitinating enzyme 28;"
81	156	1	5	3,21	12,54	0,017013	0,000000	0,110988	"RNF32_HUMAN;362 AA.;Q9H0A6;Q6FIB3;Q6X7T4;Q8N6V8;Q8TDG0;Q96BM5;Q9Y6U1;RING finger protein 32;"
81	349	1	3	0,86	11,95	0,014610	0,000000	0,173815	"ST4A1_HUMAN;284 AA.;Q9BR01;B2R7N3;O43728;Sulfotransferase 4A1;Brain sulfotransferase-like protein;Nervous system sulfotransferase;"
88	8	14	5	62,50	14,29	0,002363	0,000000	0,333668	"TBB8_HUMAN;444 AA.;Q3ZCM7;Q5SQX9;Q8WZ78;Tubulin beta-8 chain;"
95	273	1	7	2,56	12,70	0,036388	0,000000	0,048011	"FGD4_HUMAN;766 AA.;Q96M96;Q6ULS2;Q8TCP6;FYVE, RhoGEF and PH domain-containing protein 4;Actin filament-binding protein frabin;FGD1-related F-actin-binding protein;Zinc finger FYVE domain-containing protein 6;"
97	19	3	0	0,00	13,69	0,220336	0,000000	0,004821	"DPOLZ_HUMAN;3130 AA.;O60673;O43214;Q5TC33;DNA polymerase zeta catalytic subunit;"
99	3	1	0	0,00	11,98	0,398299	0,000000	0,006278	"K1H1_HUMAN;416 AA.;Q15323;Q9UE12;Keratin, type I cuticular Ha1;Hair keratin, type I Ha1;Keratin-31;"
102	240	0	1	0,42	12,14	0,186075	0,027764	0,448172	"SKAP1_HUMAN;359 AA.;Q86WV1;O15268;Src kinase-associated phosphoprotein 1;Src family-associated phosphoprotein 1;Src kinase-associated phosphoprotein of 55 kDa;"
107	209	18	7	3,35	12,46	0,019927	0,000000	0,098986	"TTK_HUMAN;857 AA.;P33981;B2RDW2;Q15272;Q5TCS0;Q9BW51;Q9NTM0;Dual specificity protein kinase TTK;Phosphotyrosine picked threonine-protein kinase;"
108	99	0	0	0,00	13,48	0,625054	0,165573	0,011400	"BRD8_HUMAN;1235 AA.;Q9H0E9;O43178;Q15355;Q58AB0;Q59GN0;Q969M9;Bromodomain-containing protein 8;p120;Skeletal muscle abundant protein 2;Skeletal muscle abundant protein;Thyroid hormone receptor coactivating protein 120kDa;"
115	1	2	0	0,00	12,03	0,249833	0,010096	0,970370	"PAIRB_HUMAN;408 AA.;Q8NC51;Q5VU19;Q5VU20;Q5VU22;Q8WUH0;Q96SE2;Q9BTY3;Q9BUM4;;Q9Y367;Q9Y4S3;Plasminogen activator inhibitor 1 RNA-binding protein;PAI1 RNA-binding protein 1;SERPINE1 mRNA-binding protein 1;"
121	249	0	0	0,00	11,45	0,147245	0,313983	0,070460	"CNKR1_HUMAN;720 AA.;Q969H4;O95381;Connector enhancer of kinase suppressor of ras 1;CNK homolog protein 1;Connector enhancer of KSR-like;"
122	179	0	0	0,00	11,49	0,064073	0,306411	0,162967	"GRB10_HUMAN;594 AA.;Q13322;A7VJ95;O00427;O00701;O75222;Q92606;Q92907;Q92948;Growth factor receptor-bound protein 10;GRB10 adapter protein;Insulin receptor-binding protein Grb-IR;"
139	99	14	30	30,30	12,64	0,005710	0,000000	0,314885	"PSF1_HUMAN;196 AA.;Q14691;Q9NQE2;Q9NQI7;DNA replication complex GINS protein PSF1;GINS complex subunit 1;"
139	502	6	5	1,00	15,92	0,040247	0,042403	0,204249	"NXT1_HUMAN;140 AA.;Q9UKK6;NTF2-related export protein 1;Protein p15;"
145	1	48	0	0,00	14,19	0,001930	0,000000	0,429841	"TBE_HUMAN;475 AA.;Q9UJT0;Q5H8W8;Q8NEG3;Tubulin epsilon chain;Epsilon-tubulin;"
147	222	1	2	0,90	11,65	0,070452	0,220596	0,189685	"ROS_HUMAN;2347 AA.;P08922;Q15368;Q5TDB5;Proto-oncogene tyrosine-protein kinase ROS;c-ros-1;"
151	297	15	6	2,02	18,61	0,011775	0,000000	0,007734	"BAZ2A_HUMAN;1905 AA.;Q9UIF9;B3KN66;O00536;O15030;Q68DI8;Q96H26;Bromodomain adjacent to zinc finger domain protein 2A;Transcription termination factor I-interacting protein 5;"
155	612	13	8	1,31	26,61	0,000512	0,044422	0,073122	"NU153_HUMAN;1475 AA.;P49790;Q5T9I7;Nuclear pore complex protein Nup153;Nucleoporin Nup153;153 kDa nucleoporin;"
158	336	27	9	2,68	15,90	0,004332	0,000000	0,081559	"TYB10_HUMAN;44 AA.;P63313;P13472;Thymosin beta-10;"
158	218	16	4	1,83	12,65	0,094790	0,622918	0,030384	"KDM4A_HUMAN;1064 AA.;O75164;Q5VVB1;Lysine-specific demethylase 4A;JmjC domain-containing histone demethylation protein 3A;Jumonji domain-containing protein 2A;"
158	155	1	1	0,65	12,58	0,250423	0,420495	0,017577	"MYPT2_HUMAN;982 AA.;O60237;B7ZMN6;Q5T506;Q5VUK2;Q8N179;Q9HCB7;Q9HCB8;Protein phosphatase 1 regulatory subunit 12B;Myosin phosphatase-targeting subunit 2;Myosin phosphatase target subunit 2;"
161	163	2	1	0,61	12,21	0,175285	0,290257	0,043793	"PIAS2_HUMAN;621 AA.;O75928;O75927;Q96BT5;Q96KE3;E3 SUMO-protein ligase PIAS2;Protein inhibitor of activated STAT2;Protein inhibitor of activated STAT x;Msx-interacting zinc finger protein;Miz1;DAB2-interacting protein;Androgen receptor-interacting protein 3;PIAS-NY protein;"
167	987	10	19	1,93	12,69	0,013350	0,267037	0,492517	"PARP1_HUMAN;1014 AA.;P09874;Q8IUZ9;Poly [ADP-ribose] polymerase 1;ADPRT;NAD(+) ADP-ribosyltransferase 1;Poly[ADP-ribose] synthetase 1;"
169	196	2	8	4,08	11,58	0,252432	0,274609	0,044144	"NCOA3_HUMAN;1424 AA.;Q9Y6Q9;A4LAZ5;Q0VF45;Q5JYD9;Q5JYE0;Q9BR49;Q9UPC9;Q9UPG4;;Q9UPG7;Nuclear receptor coactivator 3;Thyroid hormone receptor activator molecule 1;Receptor-associated coactivator 3;Amplified in breast cancer-1 protein;Steroid receptor coactivator protein 3;CBP-interacting protein;"
172	10	2	0	0,00	11,57	0,329618	0,000000	0,009341	"ZN638_HUMAN;1978 AA.;Q14966;B7ZLD1;Q53R34;Q5XJ05;Q68DP3;Q6P2H2;Q7Z3T7;Q8NF92;;Q8TCA1;Q9H2G1;Q9NP37;Zinc finger protein 638;Zinc finger matrin-like protein;Nuclear protein 220;Cutaneous T-cell lymphoma-associated antigen se33-1;CTCL tumor antigen se33-1;"
179	355	4	6	1,69	13,93	0,115977	0,891469	0,009140	"TOPB1_HUMAN;1522 AA.;Q92547;Q7LGC1;Q9UEB9;DNA topoisomerase 2-binding protein 1;DNA topoisomerase II-binding protein 1;DNA topoisomerase IIbeta-binding protein 1;"
179	33	40	0	0,00	11,85	0,098570	0,000000	0,027170	"TEKT2_HUMAN;430 AA.;Q9UIF3;A6NIS6;O60638;Tektin-2;Testicular tektin;Tektin-t;Testicular tektin B1-like protein;"
183	154	6	0	0,00	14,07	0,167723	0,264513	0,019888	"ARI4A_HUMAN;1257 AA.;P29374;Q15991;Q15992;Q15993;AT-rich interactive domain-containing protein 4A;ARID domain-containing protein 4A;Retinoblastoma-binding protein 1;"
189	114	49	2	1,75	14,98	0,036270	0,086320	0,178284	"KLC1_HUMAN;573 AA.;Q07866;A6NF62;Q7RTM2;Q7RTM3;Q7RTM5;Q7RTP9;Q7RTQ5;Q7RTQ6;;Q86SF5;Q86TF5;Q86V74;Q86V75;Q86V76;Q86V77;Q86V78;Q86V79;;Q96H62;Kinesin light chain 1;"
196	37	3	1	2,70	12,62	0,009530	0,368501	0,518783	"ELAV1_HUMAN;326 AA.;Q15717;Q9BTT1;ELAV-like protein 1;Hu-antigen R;"
201	52	27	3	5,77	11,73	0,020596	0,000000	0,137957	"TBCA_HUMAN;108 AA.;O75347;Tubulin-specific chaperone A;Tubulin-folding cofactor A;TCP1-chaperonin cofactor A;"
210	384	3	10	2,60	11,73	0,013311	0,000000	0,213590	"UBE4A_HUMAN;1066 AA.;Q14139;B0YJB6;Q2M1H0;Q6P5T4;Q7Z639;Ubiquitin conjugation factor E4 A;"
212	11	4	0	0,00	12,83	0,063364	0,030288	0,854560	"SENP2_HUMAN;589 AA.;Q9HC62;Q8IW97;Q96SR2;Q9P2L5;Sentrin-specific protease 2;Sentrin/SUMO-specific protease SENP2;SMT3-specific isopeptidase 2;Axam2;"
215	545	1	2	0,37	14,75	0,099004	0,000000	0,006328	"TRIO_HUMAN;3097 AA.;O75962;Q13458;Q59EQ7;Q6PJC9;Q6ZN05;Q8IWK8;Triple functional domain protein;PTPRF-interacting protein;"
218	39	6	2	5,13	11,59	0,109715	0,000000	0,027722	"RABE1_HUMAN;862 AA.;Q15276;O95369;Q8IVX3;Rab GTPase-binding effector protein 1;Rabaptin-5;Rabaptin-5alpha;Rabaptin-4;Renal carcinoma antigen NY-REN-17;"
218	22	8	1	4,55	20,48	0,000669	0,000000	0,053485	"PFD4_HUMAN;134 AA.;Q9NQP4;Q5TD11;Q92779;Prefoldin subunit 4;Protein C-1;"
219	101	0	1	0,99	13,27	0,179144	0,000000	0,007332	"CABIN_HUMAN;2220 AA.;Q9Y6J0;Q9Y460;Calcineurin-binding protein cabin-1;Calcineurin inhibitor;"
220	136	2	4	2,94	17,51	0,000158	0,000000	0,000000	"Q07161_HUMAN Unreviewed;341 AA.;Q07161;Serine/threonine protein phosphatase;"
220	14	4	1	7,14	15,65	0,019612	0,067643	0,301175	"PLK2_HUMAN;685 AA.;Q9NYY3;O60679;Q96CV7;Q9UE61;Serine/threonine-protein kinase PLK2;Polo-like kinase 1;Serine/threonine-protein kinase SNK;Serum-inducible kinase;"
228	127	5	5	3,94	15,08	0,092191	0,000000	0,005775	"UTP20_HUMAN;2785 AA.;O75691;Q9H3H4;Small subunit processome component 20 homolog;Down-regulated in metastasis protein;Protein Key-1A6;Novel nucleolar protein 73;"
234	756	23	20	2,65	16,91	0,040444	0,125189	0,041985	"KI67_HUMAN;3256 AA.;P46013;Q5VWH2;Antigen KI-67;"
236	220	1	1	0,45	12,63	0,087071	0,000000	0,020741	"PCY1B_HUMAN;369 AA.;Q9Y5K3;A8IX00;B2RCX8;O60621;Q86XC9;Choline-phosphate cytidylyltransferase B;Phosphorylcholine transferase B;CTP:phosphocholine cytidylyltransferase B;CCT-beta;"
238	145	2	0	0,00	14,37	0,203757	0,000000	0,003716	"UTRO_HUMAN;3433 AA.;P46939;Q5SZ57;Utrophin;Dystrophin-related protein 1;"
239	62	3	0	0,00	11,78	0,097901	0,414437	0,068049	"UBP33_HUMAN;942 AA.;Q8TEY7;Q8TEY6;Q96AV6;Q9H9F0;Q9UPQ5;Ubiquitin carboxyl-terminal hydrolase 33;Ubiquitin thioesterase 33;Ubiquitin-specific-processing protease 33;Deubiquitinating enzyme 33;VHL-interacting deubiquitinating enzyme 1;"
243	677	4	5	0,74	19,52	0,001812	0,000000	0,031890	"MORC1_HUMAN;984 AA.;Q86VD1;Q7L8E2;Q9NSG7;Q9Y6D4;MORC family CW-type zinc finger protein 1;Cancer/testis antigen 33;"
244	0	4	0	0,00	12,11	0,543181	0,007067	0,609833	"HSF2B_HUMAN;334 AA.;O75031;Heat shock factor 2-binding protein;"
248	171	7	3	1,75	11,44	0,010318	0,000000	0,318200	"DNM1L_HUMAN;736 AA.;O00429;A8K4X9;O14541;O60709;Q7L6B3;Q8TBT7;Q9BWM1;Q9Y5J2;Dynamin-1-like protein;Dynamin-like protein;Dnm1p/Vps1p-like protein;Dynamin family member proline-rich carboxyl-terminal domain less;Dynamin-related protein 1;Dynamin-like protein 4;Dynamin-like protein IV;HdynIV;"
249	79	5	1	1,27	22,56	0,000591	0,000000	0,021344	"CLH2_HUMAN;1640 AA.;P53675;B7Z7U5;Q14017;Q15808;Q15809;Clathrin heavy chain 2;CLH-22;"
254	0	40	0	0,00	12,54	0,053716	0,000000	0,035205	"TEKT3_HUMAN;490 AA.;Q9BXF9;B2RAS7;Q8N5R5;Q96M48;Tektin-3;"
254	40	8	0	0,00	11,31	0,192612	0,148410	0,122389	"STIP1_HUMAN;543 AA.;P31948;Q5TZU9;Stress-induced-phosphoprotein 1;Hsc70/Hsp90-organizing protein;Transformation-sensitive protein IEF SSP 3521;NY-REN-11 antigen;"
263	0	3	0	0,00	14,42	0,735833	0,000000	0,001004	"AKA11_HUMAN;1901 AA.;Q9UKA4;O75124;Q9NUK7;A-kinase anchor protein 11;Protein kinase A-anchoring protein 11;A kinase anchor protein 220 kDa;"
273	224	10	4	1,79	13,50	0,090576	0,000000	0,012957	"HIPK3_HUMAN;1215 AA.;Q9H422;O14632;Q2PBG4;Q2PBG5;Q92632;Q9HAS2;Homeodomain-interacting protein kinase 3;Homolog of protein kinase YAK1;Fas-interacting serine/threonine-protein kinase;Androgen receptor-interacting nuclear protein kinase;"
273	2	16	0	0,00	11,90	0,646320	0,021201	0,190438	"HXC10_HUMAN;342 AA.;Q9NYD6;O15219;O15220;Q9BVD5;Homeobox protein Hox-C10;"
276	722	7	10	1,39	13,73	0,054976	0,000000	0,018984	"ITSN2_HUMAN;1696 AA.;Q9NZM3;O95062;Q15812;Q9HAK4;Q9NXE6;Q9NYG0;Q9NZM2;Q9ULG4;Intersectin-2;SH3 domain-containing protein 1B;SH3P18;SH3P18-like WASP-associated protein;"
278	68	1	1	1,47	11,30	0,345174	0,000000	0,010195	"LIPA2_HUMAN;1257 AA.;O75334;Liprin-alpha-2;Protein tyrosine phosphatase receptor type f polypeptide-interacting protein alpha-2;"
278	571	1	2	0,35	13,62	0,049777	0,060071	0,368973	"CSKP_HUMAN;926 AA.;O14936;A6NES1;B7ZKY0;O43215;Q17RI4;Q59HA0;Q5VT16;Q5VT17;;Q5VT18;Q5VT19;Q66T42;Q9BYH6;Q9NYB2;Q9NYB3;Peripheral plasma membrane protein CASK;Calcium/calmodulin-dependent serine protein kinase;Lin-2 homolog;"
278	6	1	2	33,33	12,55	0,181625	0,028773	0,360185	"TROAP_HUMAN;778 AA.;Q12815;Q8N5B2;Trophinin-associated protein;Trophinin-assisting protein;"
282	319	4	2	0,63	12,27	0,090340	0,000000	0,023955	"DRP2_HUMAN;957 AA.;Q13474;A6ZKI5;A8K1B0;B1B1F3;Dystrophin-related protein 2;"
283	182	40	14	7,69	15,33	0,010909	0,000000	0,042939	"CNDD3_HUMAN;1498 AA.;P42695;A6NFS2;Q4KMQ9;Condensin-2 complex subunit D3;Non-SMC condensin II complex subunit D3;"
283	299	0	2	0,67	11,36	0,043358	0,000000	0,078797	"HIRA_HUMAN;1017 AA.;P54198;Q05BU9;Q8IXN2;Protein HIRA;TUP1-like enhancer of split protein 1;"
293	316	41	17	5,38	22,38	0,000866	0,000000	0,015920	"SMC4_HUMAN;1288 AA.;Q9NTJ3;A6NLT9;O95752;Q8NDL4;Q9UNT9;Structural maintenance of chromosomes protein 4;Chromosome-associated polypeptide C;XCAP-C homolog;"
294	13	5	1	7,69	12,91	0,001575	0,000000	0,000000	"O14942_HUMAN Unreviewed;130 AA.;O14942;;"
296	112	5	0	0,00	13,02	0,036506	0,110045	0,371284	"HSPB2_HUMAN;182 AA.;Q16082;Q6I9U7;Heat shock protein beta-2;DMPK-binding protein;"
298	1246	4	18	1,44	13,37	0,004096	0,000000	0,304942	"PDE6C_HUMAN;858 AA.;P51160;A6NCR6;Q5VY29;Cone cGMP-specific 3',5'-cyclic phosphodiesterase subunit alpha';cGMP phosphodiesterase 6C;"
298	239	4	2	0,84	12,72	0,035010	0,000000	0,049367	"BSN_HUMAN;3926 AA.;Q9UPA5;O43161;Q7LGH3;Protein bassoon;Zinc finger protein 231;"
300	95	4	1	1,05	11,71	0,020872	0,000000	0,137003	"RAE2_HUMAN;656 AA.;P26374;B2RAB9;Q17RE0;Q9H1Y4;Rab proteins geranylgeranyltransferase component A 2;Rab escort protein 2;Choroideraemia-like protein;"
301	64	5	3	4,69	11,13	0,134447	0,000000	0,028425	"FRS2_HUMAN;508 AA.;Q8WU20;B0LPF2;B2R684;O43558;Q7LDQ6;Fibroblast growth factor receptor substrate 2;Suc1-associated neurotrophic factor target 1;FGFR-signaling adaptor SNT;"
302	99	5	1	1,01	12,94	0,099909	0,000000	0,015518	"RHG29_HUMAN;1261 AA.;Q52LW3;O15463;Q59H86;Q5VYZ0;Q6NVX2;Q8TBI6;Rho GTPase-activating protein 29;Rho-type GTPase-activating protein 29;PTPL1-associated RhoGAP protein 1;"
303	87	5	1	1,15	16,14	0,000630	0,000000	0,497690	"HSP76_HUMAN;643 AA.;P17066;Q1HBA8;Q8IYK7;Q9BT95;Heat shock 70 kDa protein 6;Heat shock 70 kDa protein B';"
304	825	16	7	0,85	13,66	0,009845	0,000000	0,109582	"MLL4_HUMAN;2715 AA.;Q9UMN6;O15022;O95836;Q96GP2;Q96IP3;Q9UK25;Q9Y668;Q9Y669;Histone-lysine N-methyltransferase MLL4;Myeloid/lymphoid or mixed-lineage leukemia protein 4;WW domain-binding protein 7;Trithorax homolog 2;Lysine N-methyltransferase 2D;"
304	228	6	5	2,19	17,85	0,098492	0,101464	0,013309	"TP53B_HUMAN;1972 AA.;Q12888;Q2M1Z7;Q4LE46;Q5FWZ3;Q7Z3U4;Tumor suppressor p53-binding protein 1;"
309	0	2	0	0,00	11,53	0,130469	0,000000	0,024006	"NACA_HUMAN;215 AA.;Q13765;Q3KQV4;Q53A18;Q53G46;Nascent polypeptide-associated complex subunit alpha;Alpha-NAC;DE AltName: Allergen=Hom s 2;"
312	123	3	0	0,00	13,75	0,206120	0,000000	0,005022	"DMXL2_HUMAN;3036 AA.;Q8TDJ6;O94938;DmX-like protein 2;Rabconnectin-3;"
313	145	9	5	3,45	12,91	0,050762	0,907118	0,034150	"RAD18_HUMAN;495 AA.;Q9NS91;Q58F55;Q9NRT6;E3 ubiquitin-protein ligase RAD18;Postreplication repair protein RAD18;RING finger protein 73;"
313	63	5	1	1,59	15,92	0,000709	0,000000	0,492166	"HS71L_HUMAN;641 AA.;P34931;A6NNB0;B0UXW8;O75634;Q2HXR3;Q8NE72;Q96QC9;Q9UQM1;Heat shock 70 kDa protein 1L;Heat shock 70 kDa protein 1-like;Heat shock 70 kDa protein 1-Hom;HSP70-Hom;"
314	86	20	1	1,16	19,32	0,033159	0,008077	0,238650	"SEPT6_HUMAN;434 AA.;Q14141;Q5JTK0;Q969W5;Q96A13;Q96GR1;Q96P86;Q96P87;Septin-6;"
318	212	10	3	1,42	19,22	0,088646	0,003029	0,249397	"F10A1_HUMAN;369 AA.;P50502;O14999;Hsc70-interacting protein;Suppression of tumorigenicity protein 13;Putative tumor suppressor ST13;Protein FAM10A1;Progesterone receptor-associated p48 protein;Renal carcinoma antigen NY-REN-33;"
318	2	5	0	0,00	12,36	0,278935	0,000000	0,007433	"P2R3A_HUMAN;1150 AA.;Q06190;A8KAE7;B7ZAE3;Q06189;Q9NPQ5;Serine/threonine-protein phosphatase 2A regulatory subunit B'' subunit alpha;Serine/threonine-protein phosphatase 2A 72/130 kDa regulatory subunit B;PP2A, subunit B, B''-PR72/PR130;PP2A, subunit B, B72/B130 isoforms;PP2A, subunit B, PR72/PR130 isoforms;"
323	107	3	3	2,80	15,71	0,009688	0,000000	0,039976	"CSN1_HUMAN;491 AA.;Q13098;Q8NA10;Q9BWL1;COP9 signalosome complex subunit 1;JAB1-containing signalosome subunit 1;G protein pathway suppressor 1;Protein MFH;"
327	9	25	1	11,11	11,30	0,041665	0,401817	0,209823	"NFYC_HUMAN;458 AA.;Q13952;Q5T6K8;Q5T6L1;Q5TZR6;Q92869;Q9HBX1;Q9NXB5;Q9UM67;;Q9UML0;Q9UMT7;Nuclear transcription factor Y subunit gamma;Nuclear transcription factor Y subunit C;CAAT-box DNA-binding protein subunit C;Transactivator HSM-1/2;"
329	844	67	70	8,29	16,51	0,018391	0,059566	0,237344	"CHFR_HUMAN;664 AA.;Q96EP1;A6NEN5;B4DZ77;B4E2L6;Q96SL3;Q9NRT4;Q9NT32;Q9NVD5;E3 ubiquitin-protein ligase CHFR;Checkpoint with forkhead and RING finger domains protein;RING finger protein 196;"
330	237	6	1	0,42	13,62	0,033198	0,000000	0,033196	"UBE4B_HUMAN;1302 AA.;O95155;O75169;O95338;Q5SZ12;Q5SZ16;Q96QD4;Q9BYI7;Ubiquitin conjugation factor E4 B;Ubiquitin fusion degradation protein 2;Homozygously deleted in neuroblastoma 1;"
340	273	12	6	2,20	11,70	0,142520	0,000000	0,020239	"STK10_HUMAN;968 AA.;O94804;A6ND35;B2R8F5;Q9UIW4;Serine/threonine-protein kinase 10;Lymphocyte-oriented kinase;"
340	1	62	1	100,00	12,65	0,007404	0,000000	0,241312	"SSA27_HUMAN;199 AA.;O60232;Sjoegren syndrome/scleroderma autoantigen 1;Autoantigen p27;"
346	12	26	2	16,67	11,86	0,037569	0,000000	0,070661	"XPO7_HUMAN;1087 AA.;Q9UIA9;O94846;Q6PJK9;Q8NEK7;Exportin-7;Ran-binding protein 16;"
346	261	12	4	1,53	11,22	0,212027	0,093892	0,183507	"PKN2_HUMAN;984 AA.;Q16513;Q9H1W4;Serine/threonine-protein kinase N2;Protein kinase C-like 2;Protein-kinase C-related kinase 2;"
347	191	15	6	3,14	14,45	0,048399	0,227158	0,066292	"TOPRS_HUMAN;1045 AA.;Q9NS56;O43273;Q6P987;Q9NS55;Q9UNR9;E3 ubiquitin-protein ligase Topors;SUMO1-protein E3 ligase Topors;Topoisomerase I-binding RING finger protein;Topoisomerase I-binding arginine/serine-rich protein;Tumor suppressor p53-binding protein 3;"
358	170	40	5	2,94	17,78	0,004726	0,066128	0,440187	"AURKC_HUMAN;309 AA.;Q9UQB9;O60681;O75442;Q6AZY8;Q9UPK5;Serine/threonine-protein kinase 13;Aurora/Ipl1/Eg2 protein 2;Aurora/Ipl1-related kinase 3;Aurora-C;"
359	141	3	3	2,13	14,18	0,052416	0,288743	0,054992	"CAR11_HUMAN;1154 AA.;Q9BXL7;A4D1Z7;Q2NKN7;Q548H3;Caspase recruitment domain-containing protein 11;CARD-containing MAGUK protein 3;Carma 1;"
362	0	11	0	0,00	14,81	0,269641	0,012620	0,179088	"SEC20_HUMAN;228 AA.;Q12981;O75622;O75623;O75624;Q6K044;Q96FG4;Vesicle transport protein SEC20;BCL2/adenovirus E1B 19 kDa protein-interacting protein 1;Transformation-related gene 8 protein;"
362	0	39	0	0,00	17,00	0,577836	0,000000	0,000352	"MAP1B_HUMAN;2468 AA.;P46821;A2BDK5;Microtubule-associated protein 1B;"
366	0	14	0	0,00	12,83	0,189107	0,000000	0,008638	"BICD1_HUMAN;975 AA.;Q96G01;A8K2C3;O43892;O43893;Protein bicaudal D homolog 1;"
369	829	42	9	1,09	14,13	0,001733	0,000000	0,492115	"TOP3A_HUMAN;1001 AA.;Q13472;A8KA61;Q13473;DNA topoisomerase 3-alpha;DNA topoisomerase III alpha;"
370	307	23	3	0,98	11,57	0,070295	0,047451	0,921304	"H2AY_HUMAN;372 AA.;O75367;O75377;Q503A8;Q7Z5E3;Q96D41;Q9H8P3;Q9UP96;Core histone macro-H2A.1;H2A.y;H2A/y;Medulloblastoma antigen MU-MB-50.205;"
375	58	67	9	15,52	19,30	0,006262	0,065623	0,156840	"MD2L2_HUMAN;211 AA.;Q9UI95;Q5TGW7;Q9UNA7;Q9Y6I6;Mitotic spindle assembly checkpoint protein MAD2B;MAD2-like 2;"
376	237	2	10	4,22	11,29	0,027330	0,367996	0,351296	"RNF4_HUMAN;190 AA.;P78317;B2R6D6;Q49AR8;RING finger protein 4;"
376	272	3	5	1,84	14,24	0,016146	0,000000	0,049970	"GRP1_HUMAN;797 AA.;O95267;Q56CZ0;Q58G75;Q59HB1;Q5I3A8;Q6GV31;Q6NX39;Q7LDG6;;Q9UI94;Q9UNN9;RAS guanyl-releasing protein 1;Ras guanyl-releasing protein;Calcium and DAG-regulated guanine nucleotide exchange factor II;"
376	194	4	1	0,52	12,71	0,070492	0,454821	0,054289	"M3K4_HUMAN;1607 AA.;Q9Y6R4;Q92612;Mitogen-activated protein kinase kinase kinase 4;MAPK/ERK kinase kinase 4;MAP three kinase 1;"
377	259	82	0	0,00	12,08	0,005947	0,000000	0,399910	"CETN1_HUMAN;172 AA.;Q12798;B2R536;Centrin-1;Caltractin isoform 2;"
385	453	3	12	2,65	13,20	0,001496	0,000000	0,908648	"FUS_HUMAN;526 AA.;P35637;Q9H4A8;RNA-binding protein FUS;Oncogene FUS;Oncogene TLS;Translocated in liposarcoma protein;POMp75;75 kDa DNA-pairing protein;"
386	179	7	2	1,12	11,84	0,039538	0,410399	0,165177	"JADE1_HUMAN;842 AA.;Q6IE81;Q4W5D5;Q6ZSL7;Q8NC41;Q96JL8;Q96SQ1;Q9H692;Protein Jade-1;PHD finger protein 17;"
387	0	6	0	0,00	12,60	0,107313	0,186270	0,091653	"DSS1_HUMAN;70 AA.;P60896;Q13437;Q61067;26S proteasome complex subunit DSS1;Split hand/foot malformation type 1 protein;Deleted in split hand/split foot protein 1;Split hand/foot deleted protein 1;"
390	173	12	1	0,58	12,33	0,141102	0,354366	0,042035	"MK06_HUMAN;721 AA.;Q16659;Q68DH4;Q8IYN8;Mitogen-activated protein kinase 6;Extracellular signal-regulated kinase 3;MAP kinase isoform p97;p97-MAPK;"
391	297	3	7	2,36	11,99	0,064860	0,308935	0,124347	"HIF1A_HUMAN;826 AA.;Q16665;Q53XP6;Q96PT9;Q9UPB1;Hypoxia-inducible factor 1 alpha;ARNT-interacting protein;Member of PAS protein 1;Basic-helix-loop-helix-PAS protein MOP1;"
392	16	17	1	6,25	11,33	0,132438	0,000000	0,026115	"ROCK2_HUMAN;1388 AA.;O75116;Q53QZ0;Q53SJ7;Q9UQN5;Rho-associated protein kinase 2;Rho-associated, coiled-coil-containing protein kinase 2;p164 ROCK-2;Rho kinase 2;"
394	332	24	19	5,72	11,41	0,029457	0,000000	0,113047	"MCM3_HUMAN;808 AA.;P25205;Q92660;Q9BTR3;Q9NUE7;DNA replication licensing factor MCM3;DNA polymerase alpha holoenzyme-associated protein P1;RLF subunit beta;P102 protein;P1-MCM3;"
396	0	36	0	0,00	13,77	0,407750	0,000000	0,002511	"SYCP1_HUMAN;976 AA.;Q15431;O14963;Q5VXJ6;Synaptonemal complex protein 1;Cancer/testis antigen 8;"
402	35	26	0	0,00	17,47	0,138070	0,022211	0,052531	"USO1_HUMAN;962 AA.;O60763;B2RAQ0;Q6PK63;Q8N592;General vesicular transport factor p115;Protein USO1 homolog;Transcytosis-associated protein;Vesicle-docking protein;"
407	436	4	8	1,83	13,21	0,099319	0,000000	0,013660	"IQGA2_HUMAN;1575 AA.;Q13576;Ras GTPase-activating-like protein IQGAP2;"
413	198	12	5	2,53	17,20	0,116568	0,098435	0,016020	"PTN13_HUMAN;2485 AA.;Q12923;B2RTR0;Q15159;Q15263;Q15264;Q15265;Q15674;Q16826;;Q8IWH7;Q9NYN9;Tyrosine-protein phosphatase non-receptor type 13;Protein-tyrosine phosphatase 1E;PTP-BAS;Protein-tyrosine phosphatase PTPL1;Fas-associated protein-tyrosine phosphatase 1;"
414	227	7	8	3,52	13,46	0,179104	0,029278	0,227401	"SIM2_HUMAN;667 AA.;Q14190;O60766;Q15470;Q15471;Q15472;Q15473;Q16532;Q2TBD8;Single-minded homolog 2;"
416	159	31	5	3,14	12,69	0,013035	0,000000	0,134994	"TRI54_HUMAN;358 AA.;Q9BYV2;A5D8T7;Q53SY4;Q9BYV3;Tripartite motif-containing protein 54;Muscle-specific RING finger protein 3;Muscle-specific RING finger protein;RING finger protein 30;"
418	318	25	6	1,89	11,34	0,034025	0,594144	0,170299	"RFA2_HUMAN;270 AA.;P15927;Q52II0;Q5TEI9;Q5TEJ5;Replication protein A 32 kDa subunit;RP-A p34;Replication factor A protein 2;"
418	389	39	2	0,51	14,12	0,051668	0,000000	0,016623	"SPTN5_HUMAN;3674 AA.;Q9NRC6;Spectrin beta chain, brain 4;Spectrin, non-erythroid beta chain 4;Beta-V spectrin;BSPECV;"
421	831	12	6	0,72	17,55	0,018036	0,000000	0,008588	"MY18A_HUMAN;2054 AA.;Q92614;Q5H9U3;Q5W9F9;Q5W9G1;Q8IXP8;Myosin-XVIIIa;Myosin containing a PDZ domain;Molecule associated with JAK3 N-terminus;"
424	27	28	2	7,41	15,06	0,032883	0,153963	0,106268	"BIG1_HUMAN;1849 AA.;Q9Y6D6;Q9NV46;Q9UFV2;Q9UNL0;Brefeldin A-inhibited guanine nucleotide-exchange protein 1;p200 ARF-GEP1;p200 ARF guanine nucleotide exchange factor;"
424	118	37	6	5,08	11,82	0,071949	0,075215	0,501808	"ILKAP_HUMAN;392 AA.;Q9H0C8;Integrin-linked kinase-associated serine/threonine phosphatase 2C;"
424	331	13	8	2,42	12,00	0,015240	0,954568	0,170199	"BIRC3_HUMAN;604 AA.;Q13489;Q16628;Q9HC27;Q9UP46;Baculoviral IAP repeat-containing protein 3;Inhibitor of apoptosis protein 1;C-IAP2;TNFR2-TRAF-signaling complex protein 1;IAP homolog C;Apoptosis inhibitor 2;RING finger protein 49;"
430	70	1	1	1,43	12,15	0,149096	0,094902	0,162515	"EIF3K_HUMAN;218 AA.;Q9UBQ5;A8K0I9;Q96IQ0;Q9Y6D1;Eukaryotic translation initiation factor 3 subunit K;Eukaryotic translation initiation factor 3 subunit 12;eIF-3 p25;eIF-3 p28;Muscle-specific gene M9 protein;PLAC-24;"
430	5	28	0	0,00	17,16	0,110109	0,000000	0,001708	"EEA1_HUMAN;1411 AA.;Q15075;Q14221;Early endosome antigen 1;Endosome-associated protein p162;Zinc finger FYVE domain-containing protein 2;"
431	35	36	6	17,14	12,10	0,005041	0,000000	0,468260	"ACL6A_HUMAN;429 AA.;O96019;B3KMN1;Q8TAE5;Q9BVS8;Q9H0W6;Actin-like protein 6A;53 kDa BRG1-associated factor A;Actin-related protein Baf53a;ArpNbeta;INO80 complex subunit K;"
431	668	4	23	3,44	13,79	0,010121	0,000000	0,100191	"RGS7_HUMAN;495 AA.;P49802;Q5T3H4;Q8TD66;Q8TD67;Q8WW09;Q9UNU7;Q9Y6B9;Regulator of G-protein signaling 7;"
433	0	8	0	0,00	11,76	0,483283	0,291267	0,019837	"NRIP1_HUMAN;1158 AA.;P48552;Q8IWE8;Nuclear receptor-interacting protein 1;Nuclear factor RIP140;Receptor-interacting protein 140;"
441	293	21	6	2,05	11,46	0,020399	0,247350	0,644636	"AIP_HUMAN;330 AA.;O00170;A0SZW3;A0SZW4;A0SZW5;A0SZW6;Q2M3Q2;Q99606;AH receptor-interacting protein;Aryl-hydrocarbon receptor-interacting protein;Immunophilin homolog ARA9;HBV X-associated protein 2;"
446	35	7	2	5,71	16,71	0,145828	0,423523	0,003817	"NCOR1_HUMAN;2440 AA.;O75376;B3DLF8;Q9UPV5;Q9UQ18;Nuclear receptor corepressor 1;"
448	807	6	26	3,22	14,86	0,000906	0,000000	0,655384	"ABCE1_HUMAN;599 AA.;P61221;O88793;Q13181;Q13864;Q6NR76;Q96AL0;Q96B10;Q99K66;ATP-binding cassette sub-family E member 1;RNase L inhibitor;Ribonuclease 4 inhibitor;2'-5'-oligoadenylate-binding protein;HuHP68;"
453	365	28	6	1,64	11,35	0,031623	0,000000	0,108728	"SMCA4_HUMAN;1647 AA.;P51532;O95052;Q9HBD3;Probable global transcription activator SNF2L4;ATP-dependent helicase SMARCA4;SNF2-beta;BRG-1 protein;Mitotic growth and transcription activator;Brahma protein homolog 1;SWI/SNF-related matrix-associated actin-dependent regulator of chromatin subfamily A member 4;"
461	21	35	0	0,00	14,23	0,118537	0,057042	0,120229	"LZTS1_HUMAN;596 AA.;Q9Y250;Q9Y5V7;Q9Y5V8;Q9Y5V9;Q9Y5W0;Q9Y5W1;Q9Y5W2;Leucine zipper putative tumor suppressor 1;F37/esophageal cancer-related gene-coding leucine-zipper motif;Fez1;"
463	101	47	3	2,97	16,78	0,000473	0,000000	0,479761	"TBG2_HUMAN;451 AA.;Q9NRH3;A6NDI4;Q32NB2;Tubulin gamma-2 chain;Gamma-2-tubulin;"
463	74	39	5	6,76	11,19	0,009570	0,000000	0,387857	"LMNB2_HUMAN;600 AA.;Q03252;O75292;Q14734;Q96DF6;Lamin-B2;"
464	207	4	9	4,35	11,84	0,003859	0,000000	0,694456	"WDR1_HUMAN;606 AA.;O75083;A8K6E9;O75313;Q8N6E5;Q9UG05;Q9UG78;Q9UQE0;WD repeat-containing protein 1;Actin-interacting protein 1;NORI-1;"
465	37	21	12	32,43	13,07	0,004214	0,000000	0,344767	"NDC1_HUMAN;674 AA.;Q9BTX1;Q8NB76;Q9H9T6;Q9NSG3;Q9NSG4;Q9NVZ7;Nucleoporin NDC1;Transmembrane protein 48;"
466	404	12	8	1,98	11,92	0,002599	0,000000	0,990609	"FBRL_HUMAN;321 AA.;P22087;B5BUE8;O75259;Q6IAT5;Q9UPI6;rRNA 2'-O-methyltransferase fibrillarin;34 kDa nucleolar scleroderma antigen;"
471	0	42	0	0,00	12,40	0,408223	0,346290	0,014363	"SYCP2_HUMAN;1530 AA.;Q9BX26;A2RUE5;O75763;Q5JX11;Q9NTX8;Q9UG27;Synaptonemal complex protein 2;Synaptonemal complex lateral element protein;"
471	25	32	1	4,00	12,44	0,023825	0,597173	0,139514	"ASPP2_HUMAN;1128 AA.;Q13625;Q12892;Q86X75;Q96KQ3;Apoptosis-stimulating of p53 protein 2;Tumor suppressor p53-binding protein 2;Bcl2-binding protein;Renal carcinoma antigen NY-REN-51;"
471	32	30	1	3,13	14,70	0,050486	0,000000	0,012756	"ZFY16_HUMAN;1539 AA.;Q7Z3T8;O15023;Q5H9U2;Q7LAU7;Q86T69;Q8N5L3;Q8NEK3;Zinc finger FYVE domain-containing protein 16;Endofin;Endosome-associated FYVE domain protein;"
471	766	39	6	0,78	19,44	0,027370	0,039374	0,055796	"PFD1_HUMAN;122 AA.;O60925;B2RD02;Q53F95;Q96EX6;Prefoldin subunit 1;"
472	313	6	3	0,96	12,50	0,163195	0,581020	0,020390	"TIAM1_HUMAN;1591 AA.;Q13009;Q17RT7;T-lymphoma invasion and metastasis-inducing protein 1;"
475	98	14	0	0,00	11,94	0,075730	0,620394	0,054490	"DEK_HUMAN;375 AA.;P35659;Q5TGV4;Q5TGV5;Protein DEK;"
476	106	84	8	7,55	12,26	0,007443	0,000000	0,292939	"MARE1_HUMAN;268 AA.;Q15691;B2R6I7;Q3KQS8;Microtubule-associated protein RP/EB family member 1;APC-binding protein EB1;End-binding protein 1;"
477	1319	4	13	0,99	16,69	0,000276	0,000000	0,861842	"6PGD_HUMAN;483 AA.;P52209;Q9BWD8;6-phosphogluconate dehydrogenase, decarboxylating;"
478	0	12	0	0,00	17,32	0,164691	0,051994	0,020289	"HSBP1_HUMAN;76 AA.;O75506;Q53XA8;Q7Z5Z3;Heat shock factor-binding protein 1;Nasopharyngeal carcinoma-associated antigen 13;"
483	321	4	7	2,18	11,16	0,007679	0,000000	0,491111	"TULP2_HUMAN;520 AA.;O00295;Q8TC50;Tubby-related protein 2;Tubby-like protein 2;Cancer/testis antigen 65;"
489	86	31	2	2,33	13,03	0,029575	0,328622	0,152320	"SMCA5_HUMAN;1052 AA.;O60264;SWI/SNF-related matrix-associated actin-dependent regulator of chromatin subfamily A member 5;Sucrose nonfermenting protein 2 homolog;"
493	482	7	1	0,21	14,40	0,016776	0,101969	0,436320	"PA1B3_HUMAN;231 AA.;Q15102;Q53X88;Platelet-activating factor acetylhydrolase IB subunit gamma;PAF acetylhydrolase 29 kDa subunit;PAF-AH subunit gamma;PAFAH subunit gamma;"
494	479	7	12	2,51	11,59	0,014728	0,525492	0,393783	"UBE2K_HUMAN;200 AA.;P61086;A6NJC1;A8K5Y9;B2RDF8;O54806;P27924;Q16721;Q9CVV9;;Q9Y2D3;Ubiquitin-conjugating enzyme E2 K;Ubiquitin-conjugating enzyme E2-25 kDa;Ubiquitin-protein ligase;Ubiquitin carrier protein;Huntingtin-interacting protein 2;"
496	418	35	5	1,20	11,18	0,014453	0,000000	0,258236	"CHD4_HUMAN;1912 AA.;Q14839;Q8IXZ5;Chromodomain-helicase-DNA-binding protein 4;ATP-dependent helicase CHD4;Mi-2 autoantigen 218 kDa protein;Mi2-beta;"
497	56	16	1	1,79	12,91	0,003072	0,000000	0,513057	"TCPW_HUMAN;530 AA.;Q92526;Q8TC34;T-complex protein 1 subunit zeta-2;CCT-zeta-2;TCP-1-zeta-like;CCT-zeta-like;Testis-specific Tcp20;Testis-specific protein TSA303;"
503	319	49	8	2,51	12,20	0,019533	0,219081	0,524407	"DPOD1_HUMAN;1107 AA.;P28340;Q8NER3;Q96H98;DNA polymerase delta catalytic subunit;DNA polymerase subunit delta p125;"
504	126	21	18	14,29	14,75	0,005120	0,240787	0,507483	"CCNB2_HUMAN;398 AA.;O95067;B3KM93;Q6FI99;G2/mitotic-specific cyclin-B2;"
510	152	7	5	3,29	15,29	0,000827	0,000000	0,577893	"SYVN1_HUMAN;617 AA.;Q86TM6;Q8N3K3;Q8N6E8;Q96JL5;Q96PK3;E3 ubiquitin-protein ligase synoviolin;Synovial apoptosis inhibitor 1;"
515	101	35	4	3,96	14,14	0,097665	0,086825	0,100090	"RADI_HUMAN;583 AA.;P35241;Q86Y61;Radixin;"
523	22	6	1	4,55	11,93	0,005592	0,000000	0,459221	"PDK2_HUMAN;407 AA.;Q15119;A8K3A7;Q9BS05;[Pyruvate dehydrogenase [lipoamide]] kinase isozyme 2, mitochondrial;Pyruvate dehydrogenase kinase isoform 2;"
526	265	15	3	1,13	14,23	0,037530	0,000000	0,021645	"TAOK3_HUMAN;898 AA.;Q9H2K8;Q658N1;Q8IUM4;Q9HC79;Q9NZM9;Q9UHG7;Serine/threonine-protein kinase TAO3;Thousand and one amino acid protein 3;Jun kinase-inhibitory kinase;JNK/SAPK-inhibitory kinase;Dendritic cell-derived protein kinase;Cutaneous T-cell lymphoma tumor antigen HD-CL-09;Kinase from chicken homolog A;"
527	157	6	5	3,18	11,42	0,008034	0,521454	0,789675	"PDK1_HUMAN;436 AA.;Q15118;B2R6T1;[Pyruvate dehydrogenase [lipoamide]] kinase isozyme 1, mitochondrial;Pyruvate dehydrogenase kinase isoform 1;"
528	114	6	0	0,00	11,25	0,103021	0,000000	0,035004	"PIAS1_HUMAN;651 AA.;O75925;B2RB67;Q147X4;Q99751;Q9UN02;E3 SUMO-protein ligase PIAS1;Protein inhibitor of activated STAT protein 1;Gu-binding protein;RNA helicase II-binding protein;DEAD/H box-binding protein 1;"
532	21	1	0	0,00	11,14	0,454653	0,010601	0,790679	"TNF11_HUMAN;317 AA.;O14788;O14723;Q96Q17;Q9P2Q3;Tumor necrosis factor ligand superfamily member 11;Receptor activator of nuclear factor kappa B ligand;TNF-related activation-induced cytokine;Osteoprotegerin ligand;Osteoclast differentiation factor;DE AltName: CD_antigen=CD254;"
534	40	3	0	0,00	13,32	0,258221	0,440182	0,011249	"ARHGC_HUMAN;1544 AA.;Q9NZN5;O15086;Q6P526;Rho guanine nucleotide exchange factor 12;Leukemia-associated RhoGEF;"
536	42	67	0	0,00	11,81	0,006616	0,000000	0,412967	"UN84B_HUMAN;717 AA.;Q9UH99;O75156;Q2NKN8;Q6B4H1;Q7Z3E3;Protein unc-84 homolog B;Sad1/unc-84 protein-like 2;Rab5-interacting protein;"
537	0	29	0	0,00	12,56	0,466940	0,000000	0,004018	"AKAP6_HUMAN;2319 AA.;Q13023;A7E2D4;O15028;A-kinase anchor protein 6;Protein kinase A-anchoring protein 6;A-kinase anchor protein 100 kDa;mAKAP;"
538	140	45	3	2,14	12,56	0,012759	0,000000	0,146947	"RAD50_HUMAN;1312 AA.;Q92878;B9EGF5;O43254;Q6GMT7;Q6P5X3;Q9UP86;DNA repair protein RAD50;"
539	0	44	0	0,00	18,66	0,045958	0,013125	0,146997	"DCTN1_HUMAN;1278 AA.;Q14203;O95296;Q9BRM9;Q9UIU1;Q9UIU2;Dynactin subunit 1;150 kDa dynein-associated polypeptide;DAP-150;p150-glued;p135;"
542	169	67	3	1,78	15,35	0,001654	0,000000	0,280333	"KIF3B_HUMAN;747 AA.;O15066;B2RMP4;Kinesin-like protein KIF3B;Microtubule plus end-directed kinesin motor 3B;HH0048;"
543	262	33	3	1,15	19,25	0,001300	0,109541	0,462736	"PLK3_HUMAN;646 AA.;Q9H4B4;Q15767;Q5JR99;Q96CV1;Serine/threonine-protein kinase PLK3;Polo-like kinase 3;Cytokine-inducible serine/threonine-protein kinase;FGF-inducible kinase;Proliferation-related kinase;"
543	15	44	0	0,00	18,59	0,012051	0,000000	0,007634	"KI13B_HUMAN;1826 AA.;Q9NQT8;O75134;Q9BYJ6;Kinesin-like protein KIF13B;Kinesin-like protein GAKIN;"
547	121	32	0	0,00	13,07	0,047572	0,051489	0,593662	"CDC20_HUMAN;499 AA.;Q12834;B2R6Z6;Q5JUY4;Q9BW56;Q9UQI9;Cell division cycle protein 20 homolog;p55CDC;"
548	241	64	15	6,22	16,47	0,016461	0,146391	0,110185	"RANG_HUMAN;201 AA.;P43487;Ran-specific GTPase-activating protein;Ran-binding protein 1;"
549	162	22	9	5,56	12,49	0,012681	0,000000	0,152622	"XPO1_HUMAN;1071 AA.;O14980;A6NL14;A8K1K5;Q63HP8;Q68CP3;Q99433;Exportin-1;Chromosome region maintenance 1 protein homolog;"
549	460	12	4	0,87	11,21	0,036861	0,000000	0,099839	"BMX_HUMAN;675 AA.;P51813;A6NIH9;O60564;Q12871;Cytoplasmic tyrosine-protein kinase BMX;Bone marrow tyrosine kinase gene in chromosome X protein;Epithelial and endothelial tyrosine kinase;NTK38;"
555	64	20	0	0,00	11,54	0,028276	0,000000	0,110335	"TF7L1_HUMAN;588 AA.;Q9HCS4;Q53R97;Q6PD70;Q9NP00;Transcription factor 7-like 1;HMG box transcription factor 3;"
557	16	56	1	6,25	17,72	0,004056	0,053004	0,660707	"CENPA_HUMAN;140 AA.;P49450;Q53T74;Q9BVW2;Histone H3-like centromeric protein A;Centromere autoantigen A;"
558	533	6	5	0,94	12,79	0,031347	0,000000	0,053184	"PARN_HUMAN;639 AA.;O95453;B2RCB3;Poly(A)-specific ribonuclease PARN;Polyadenylate-specific ribonuclease;Deadenylating nuclease;Deadenylation nuclease;"
561	36	9	0	0,00	11,38	0,022290	0,535588	0,283196	"SOCS1_HUMAN;211 AA.;O15524;O15097;Q9NSA7;Suppressor of cytokine signaling 1;JAK-binding protein;STAT-induced STAT inhibitor 1;Tec-interacting protein 3;"
564	377	22	2	0,53	11,97	0,026582	0,000000	0,094767	"ACINU_HUMAN;1341 AA.;Q9UKV3;O75158;Q9UG91;Q9UKV1;Q9UKV2;Apoptotic chromatin condensation inducer in the nucleus;"
571	21	61	7	33,33	13,24	0,010751	0,000000	0,124046	"GTSE1_HUMAN;720 AA.;Q9NYZ3;B0QYM3;Q20WK2;Q53GX5;Q5R3I6;Q6DHX4;Q9BRE0;Q9UGZ9;;Q9Y557;G2 and S phase-expressed protein 1;B99 homolog;"
571	174	39	1	0,57	16,69	0,063285	0,024230	0,155183	"MARE2_HUMAN;327 AA.;Q15555;B2RE21;Q9UQ33;Microtubule-associated protein RP/EB family member 2;APC-binding protein EB2;End-binding protein 2;"
572	45	36	0	0,00	13,10	0,093845	0,580010	0,026215	"TF7L2_HUMAN;619 AA.;Q9NQB0;O00185;Q9NQB1;Q9NQB2;Q9NQB3;Q9NQB4;Q9NQB5;Q9NQB6;;Q9NQB7;Q9ULC2;Transcription factor 7-like 2;HMG box transcription factor 4;T-cell-specific transcription factor 4;"
573	287	20	3	1,05	13,40	0,017446	0,000000	0,070510	"SP17_HUMAN;151 AA.;Q15506;B2R4F2;Q9BXF7;Sperm surface protein Sp17;Sperm autoantigenic protein 17;Sp17-1;Cancer/testis antigen 22;"
578	23	40	0	0,00	14,64	0,170874	0,000000	0,003867	"SSH2_HUMAN;1423 AA.;Q76I76;Q8TDB5;Q8WYL1;Q8WYL2;Q96F40;Q96H36;Q9C0D8;Protein phosphatase Slingshot homolog 2;SSH-2L;hSSH-2L;"
580	270	47	2	0,74	11,66	0,025125	0,000000	0,117216	"KAT2A_HUMAN;837 AA.;Q92830;Q8N1A2;Q9UCW1;Histone acetyltransferase KAT2A;Lysine acetyltransferase 2A;Histone acetyltransferase GCN5;General control of amino acid synthesis protein 5-like 2;STAF97;"
583	614	11	5	0,81	18,32	0,075414	0,087834	0,015870	"UBR5_HUMAN;2799 AA.;O95071;B2RP24;O94970;Q9NPL3;E3 ubiquitin-protein ligase UBR5;E3 ubiquitin-protein ligase, HECT domain-containing 1;Hyperplastic discs protein homolog;Progestin-induced protein;"
584	8	8	0	0,00	12,38	0,039893	0,000000	0,051326	"TIM10_HUMAN;90 AA.;P62072;A8K136;Q9WV99;Q9WVA0;Q9Y5J8;Mitochondrial import inner membrane translocase subunit Tim10;"
586	514	48	6	1,17	17,22	0,006301	0,141848	0,204349	"MPIP3_HUMAN;473 AA.;P30307;Q96PL3;Q9H168;Q9H2E8;Q9H2E9;Q9H2F1;M-phase inducer phosphatase 3;Dual specificity phosphatase Cdc25C;"
598	64	48	0	0,00	20,35	0,003032	0,045432	0,276818	"APC10_HUMAN;185 AA.;Q9UM13;Q2V500;Q9UG51;Q9Y5R0;Anaphase-promoting complex subunit 10;Cyclosome subunit 10;"
599	95	33	0	0,00	12,92	0,004962	0,000000	0,315840	"CLAP2_HUMAN;1294 AA.;O75122;Q7L8F6;Q8N6R6;Q9BQT3;Q9BQT4;Q9H7A3;Q9NSZ2;CLIP-associating protein 2;Cytoplasmic linker-associated protein 2;"
602	25	9	0	0,00	13,14	0,277163	0,011610	0,435717	"EF1D_HUMAN;281 AA.;P29692;Q969J1;Q96I38;Elongation factor 1-delta;Antigen NY-CO-4;"
603	17	25	2	11,76	11,86	0,013390	0,414942	0,479560	"ARP2_HUMAN;394 AA.;P61160;B2RCP5;O15142;Q96C82;Actin-related protein 2;Actin-like protein 2;"
606	513	5	8	1,56	12,18	0,017052	0,000000	0,132533	"RGS3_HUMAN;1198 AA.;P49796;A8K0V1;Q5VXC1;Q5VZ05;Q6ZRM5;Q8IUQ1;Q8NC47;Q8NFN4;;Q8NFN5;Q8TD59;Q8TD68;Q8WXA0;Regulator of G-protein signaling 3;"
606	1	5	0	0,00	12,14	0,043398	0,064109	0,828797	"VDAC1_HUMAN;283 AA.;P21796;B3KVK4;Q5FVE7;Q9UIQ5;Q9UPL0;Voltage-dependent anion-selective channel protein 1;Outer mitochondrial membrane protein porin 1;Plasmalemmal porin;Porin 31HL;Porin 31HM;"
606	42	22	0	0,00	12,18	0,116056	0,030793	0,632734	"KIFA3_HUMAN;792 AA.;Q92845;B2RDL1;Q8NHU7;Q9H416;Kinesin-associated protein 3;Smg GDS-associated protein;"
615	202	32	2	0,99	12,45	0,010593	0,000000	0,186671	"TOM34_HUMAN;309 AA.;Q15785;Q53GH9;Q6IBN7;Q9NTZ3;Mitochondrial import receptor subunit TOM34;Translocase of outer membrane 34 kDa subunit;"
618	339	101	56	16,52	14,59	0,009176	0,114589	0,644938	"FBX5_HUMAN;447 AA.;Q9UKT4;Q8WV29;Q9UGC8;F-box only protein 5;Early mitotic inhibitor 1;"
619	70	28	3	4,29	11,89	0,094199	0,049470	0,562324	"STX18_HUMAN;335 AA.;Q9P2W9;Q596L3;Q5TZP5;Syntaxin-18;Cell growth-inhibiting gene 9 protein;"
623	253	16	5	1,98	14,76	0,001693	0,000000	0,367467	"SAE1_HUMAN;346 AA.;Q9UBE0;B2RDP5;O95717;Q9P020;SUMO-activating enzyme subunit 1;Ubiquitin-like 1-activating enzyme E1A;"
632	130	11	2	1,54	13,96	0,022565	0,000000	0,041231	"STMN2_HUMAN;179 AA.;Q93045;A8K9M2;O14952;Q6PK68;Stathmin-2;Superior cervical ganglion-10 protein;"
637	351	7	8	2,28	12,52	0,100185	0,603231	0,031639	"IQGA1_HUMAN;1657 AA.;P46940;A7MBM3;Ras GTPase-activating-like protein IQGAP1;p195;"
643	53	31	6	11,32	15,30	0,010042	0,650681	0,072820	"MYBB_HUMAN;700 AA.;P10244;B2RBS5;Myb-related protein B;B-Myb;"
644	1	11	0	0,00	11,71	0,273264	0,106512	0,098483	"UTER_HUMAN;91 AA.;P11684;B2R5F2;Q6FHH3;Q9UCM2;Q9UCM4;Uteroglobin;Secretoglobin family 1A member 1;Clara cell phospholipid-binding protein;Clara cells 10 kDa secretory protein;Urinary protein 1;"
646	39	34	0	0,00	14,80	0,043083	0,000000	0,014162	"MCM3A_HUMAN;1980 AA.;O60318;Q2M3C1;Q9UMT4;80 kDa MCM3-associated protein;Protein GANP;"
647	0	13	0	0,00	12,45	0,036191	0,204947	0,266422	"PAXI_HUMAN;591 AA.;P49023;B2RAI3;O14970;O14971;O60360;Paxillin;"
648	227	17	1	0,44	11,52	0,122081	0,000000	0,025763	"SOS2_HUMAN;1332 AA.;Q07890;Q15503;Q17RN1;Son of sevenless homolog 2;"
656	253	18	0	0,00	15,93	0,056827	0,000000	0,006127	"MYH13_HUMAN;1938 AA.;Q9UKX3;O95252;Myosin-13;Myosin heavy chain 13;Myosin heavy chain, skeletal muscle, extraocular;"
657	3	18	0	0,00	15,04	0,207892	0,000000	0,002611	"MYH1_HUMAN;1939 AA.;P12882;Q14CA4;Q9Y622;Myosin-1;Myosin heavy chain 1;Myosin heavy chain 2x;Myosin heavy chain, skeletal muscle, adult 1;Myosin heavy chain IIx/d;"
665	283	50	11	3,89	14,86	0,010712	0,181726	0,305193	"CAF1B_HUMAN;559 AA.;Q13112;Q99548;Chromatin assembly factor 1 subunit B;Chromatin assembly factor I p60 subunit;M-phase phosphoprotein 7;"
672	189	45	1	0,53	11,86	0,006380	0,000000	0,416583	"KC1AL_HUMAN;337 AA.;Q8N752;Q5T2N2;Casein kinase I isoform alpha-like;CK1;"
675	259	42	7	2,70	14,25	0,006143	0,000000	0,131077	"TYB4Y_HUMAN;44 AA.;O14604;Q0VDA2;Thymosin beta-4, Y-chromosomal;"
676	61	8	1	1,64	11,32	0,044343	0,629985	0,124950	"RGS16_HUMAN;202 AA.;O15492;B2R4M4;Q5VYN9;Q99701;Regulator of G-protein signaling 16;Retinally abundant regulator of G-protein signaling;RGS-R;A28-RGS14P;"
676	222	21	2	0,90	16,66	0,016028	0,113074	0,133337	"BAG3_HUMAN;575 AA.;O95817;A8K5L8;Q3B763;Q9NT20;Q9P120;BAG family molecular chaperone regulator 3;Bcl-2-associated athanogene 3;Bcl-2-binding protein Bis;Docking protein CAIR-1;"
680	98	44	4	4,08	11,42	0,034734	0,000000	0,095269	"EZRI_HUMAN;586 AA.;P15311;P23714;Q4VX75;Q96CU8;Q9NSJ4;Ezrin;p81;Cytovillin;Villin-2;"
687	170	15	6	3,53	12,49	0,003269	0,000000	0,592105	"BCKD_HUMAN;412 AA.;O14874;Q6FGL4;Q96IN5;[3-methyl-2-oxobutanoate dehydrogenase [lipoamide]] kinase, mitochondrial;Branched-chain alpha-ketoacid dehydrogenase kinase;"
691	371	5	5	1,35	11,47	0,008467	0,000000	0,381579	"PITM1_HUMAN;1244 AA.;O00562;A6NME4;Q6T7X3;Q8TBN3;Q9BZ73;Membrane-associated phosphatidylinositol transfer protein 1;Phosphatidylinositol transfer protein, membrane-associated 1;Pyk2 N-terminal domain-interacting receptor 2;Drosophila retinal degeneration B homolog;"
697	527	37	6	1,14	13,20	0,032568	0,000000	0,041834	"MYST3_HUMAN;2004 AA.;Q92794;Q76L81;Histone acetyltransferase MYST3;MOZ, YBF2/SAS3, SAS2 and TIP60 protein 3;Runt-related transcription factor-binding protein 2;Monocytic leukemia zinc finger protein;Zinc finger protein 220;"
697	46	37	0	0,00	14,53	0,019100	0,058051	0,630072	"AP2A1_HUMAN;977 AA.;O95782;Q96CI7;Q96PP6;Q96PP7;Q9H070;AP-2 complex subunit alpha-1;Adapter-related protein complex 2 alpha-1 subunit;Adaptor protein complex AP-2 subunit alpha-1;Alpha1-adaptin;Plasma membrane adaptor HA2/AP2 adaptin alpha A subunit;Alpha-adaptin A;Clathrin assembly protein complex 2 alpha-A large chain;100 kDa coated vesicle protein A;"
705	503	30	4	0,80	17,67	0,009018	0,076224	0,212234	"NTF2_HUMAN;127 AA.;P61970;B2R4G7;P13662;Q6IB67;Nuclear transport factor 2;Placental protein 15;"
707	76	11	2	2,63	11,33	0,066081	0,828370	0,063278	"TAB2_HUMAN;693 AA.;Q9NYJ8;B2RCC4;O94838;Q6I9W8;Q76N06;Q9UFP7;Mitogen-activated protein kinase kinase kinase 7-interacting protein 2;TAK1-binding protein 2;"
710	115	11	0	0,00	11,34	0,043989	0,000000	0,078395	"NCOA2_HUMAN;1464 AA.;Q15596;Q14CD2;Nuclear receptor coactivator 2;Transcriptional intermediary factor 2;"
715	532	9	7	1,32	13,93	0,005238	0,000000	0,179892	"STUB1_HUMAN;303 AA.;Q9UNE7;A2IDB9;O60526;Q969U2;Q9HBT1;STIP1 homology and U box-containing protein 1;Carboxy terminus of Hsp70-interacting protein;E3 ubiquitin-protein ligase CHIP;CLL-associated antigen KW-8;Antigen NY-CO-7;"
721	311	10	8	2,57	13,26	0,003111	0,000000	0,424769	"RL19_HUMAN;196 AA.;P84098;B2R4K2;P14118;P22908;Q502Y6;Q7Z6E4;60S ribosomal protein L19;"
721	209	67	3	1,44	13,52	0,001378	0,000000	0,839293	"CDK10_HUMAN;360 AA.;Q15131;B7Z420;Q0VGZ7;Q15130;Q6PJC0;Cell division protein kinase 10;Serine/threonine-protein kinase PISSLRE;"
721	25	42	0	0,00	12,86	0,214390	0,000000	0,007533	"SMRCD_HUMAN;1026 AA.;Q9H4L7;Q96SX1;Q9H017;Q9H860;Q9NPU9;Q9ULU7;SWI/SNF-related matrix-associated actin-dependent regulator of chromatin subfamily A containing DEAD/H box 1;ATP-dependent helicase 1;"
722	34	16	0	0,00	13,66	0,250108	0,000000	0,004319	"IF4G3_HUMAN;1585 AA.;O43432;Q15597;Q5SWC3;Q8NEN1;Eukaryotic translation initiation factor 4 gamma 3;eIF-4-gamma II;"
724	275	52	8	2,91	14,23	0,002875	0,000000	0,282091	"DPOLA_HUMAN;1462 AA.;P09884;Q86UQ7;DNA polymerase alpha catalytic subunit;DNA polymerase alpha catalytic subunit p180;"
727	60	64	1	1,67	12,47	0,093293	0,055023	0,381428	"AKAP8_HUMAN;692 AA.;O43823;A-kinase anchor protein 8;A-kinase anchor protein 95 kDa;"
728	97	43	2	2,06	11,48	0,032686	0,000000	0,098433	"SMRC2_HUMAN;1214 AA.;Q8TAQ2;Q92923;Q96E12;Q96GY4;SWI/SNF complex subunit SMARCC2;SWI/SNF-related matrix-associated actin-dependent regulator of chromatin subfamily C member 2;SWI/SNF complex 170 kDa subunit;BRG1-associated factor 170;"
728	4	93	0	0,00	25,87	0,007561	0,002019	0,157794	"SMC2_HUMAN;1197 AA.;O95347;Q6IEE0;Q9P1P2;Structural maintenance of chromosomes protein 2;Chromosome-associated protein E;XCAP-E homolog;"
728	1	73	0	0,00	14,42	0,012956	0,000000	0,057051	"RAD21_HUMAN;631 AA.;O60216;A8K0E0;Q15001;Q99568;Double-strand-break repair protein rad21 homolog;Nuclear matrix protein 1;SCC1 homolog;"
731	235	57	5	2,13	13,45	0,004568	0,000000	0,262605	"ULA1_HUMAN;534 AA.;Q13564;B2R700;NEDD8-activating enzyme E1 regulatory subunit;Amyloid protein-binding protein 1;Amyloid beta precursor protein-binding protein 1, 59 kDa;Proto-oncogene protein 1;"
733	32	101	0	0,00	12,49	0,054897	0,274104	0,129068	"TERF1_HUMAN;439 AA.;P54274;A7XP29;Q15553;Q8NHT6;Q93029;Telomeric repeat-binding factor 1;TTAGGG repeat-binding factor 1;NIMA-interacting protein 2;Telomeric protein Pin2/TRF1;"
735	179	17	1	0,56	12,53	0,058796	0,000000	0,032393	"M3K13_HUMAN;966 AA.;O43283;B2R6U2;B4DLE3;B4DMV2;B4DZJ4;Q05BY6;Q15450;Q2NKN3;Mitogen-activated protein kinase kinase kinase 13;Mixed lineage kinase;Leucine zipper-bearing kinase;"
747	53	66	6	11,32	11,24	0,025558	0,362443	0,391171	"CCNE1_HUMAN;410 AA.;P24864;A8K684;Q14091;Q8NFG1;Q92501;Q9UD21;G1/S-specific cyclin-E1;"
748	12	8	0	0,00	11,30	0,021069	0,000000	0,167085	"TIM8B_HUMAN;83 AA.;Q9Y5J9;B0YJA5;Q3KQS9;Q9UN04;Mitochondrial import inner membrane translocase subunit Tim8 B;Deafness dystonia protein 2;DDP-like protein;"
749	27	6	0	0,00	11,53	0,165045	0,046946	0,403827	"RECO_HUMAN;200 AA.;P35243;Recoverin;Cancer-associated retinopathy protein;"
760	20	32	0	0,00	18,47	0,024101	0,035336	0,114604	"RENT2_HUMAN;1272 AA.;Q9HAU5;A6NLJ5;Q14BM1;Q5W0J4;Q8N8U1;Q9H1J2;Q9NWL1;Q9P2D9;;Q9Y4M9;Regulator of nonsense transcripts 2;Nonsense mRNA reducing factor 2;Up-frameshift suppressor 2 homolog;"
761	68	68	3	4,41	12,93	0,032174	0,237759	0,203395	"UB2R1_HUMAN;236 AA.;P49427;A8K689;Ubiquitin-conjugating enzyme E2 R1;Ubiquitin-protein ligase R1;Ubiquitin-conjugating enzyme E2-32 kDa complementing;E2-CDC34;"
767	17	64	6	35,29	17,11	0,001457	0,000000	0,131930	"GEMI_HUMAN;209 AA.;O75496;B3KMM8;Q9H1Z1;Geminin;"
771	421	26	2	0,48	11,16	0,003781	0,000000	0,000000	"SEPT4_HUMAN;478 AA.;O43236;B2RD42;B3KSX9;B4DXC6;B4DXV5;Q6IAP3;Q9H315;Q9UM58;Septin-4;Peanut-like protein 2;Brain protein H5;Cell division control-related protein 2;Bradeion beta;CE5B3 beta;Cerebral protein 7;"
776	351	108	39	11,11	13,83	0,002954	0,000000	0,336129	"TOPK_HUMAN;322 AA.;Q96KB5;Q9NPD9;Q9NYL7;Q9NZK6;Lymphokine-activated killer T-cell-originated protein kinase;T-LAK cell-originated protein kinase;PDZ-binding kinase;Spermatogenesis-related protein kinase;MAPKK-like protein kinase;Nori-3;Cancer/testis antigen 84;"
777	165	63	1	0,61	15,62	0,004608	0,000000	0,088037	"S10AB_HUMAN;105 AA.;P31949;Q5VTK0;Protein S100-A11;S100 calcium-binding protein A11;Calgizzarin;MLN 70;"
783	101	68	2	1,98	11,90	0,024731	0,457345	0,230062	"E2F1_HUMAN;437 AA.;Q01094;Q13143;Q92768;Transcription factor E2F1;Retinoblastoma-binding protein 3;PRB-binding protein E2F-1;PBR3;Retinoblastoma-associated protein 1;"
785	632	36	8	1,27	14,15	0,062537	0,348309	0,038771	"SVIL_HUMAN;2214 AA.;O95425;O60611;O60612;Q5VZK5;Q5VZK6;Q9H1R7;Supervillin;Archvillin;p205/p250;"
786	284	74	6	2,11	15,18	0,002166	0,441191	0,530032	"CDK2_HUMAN;298 AA.;P24941;A8K7C6;Cell division protein kinase 2;p33 protein kinase;"
796	229	35	4	1,75	11,64	0,019257	0,000000	0,154429	"HCFC1_HUMAN;2035 AA.;P51610;Q6P4G5;Host cell factor;HCF-1;C1 factor;VP16 accessory protein;VCAF;CFF;"
798	27	16	1	3,70	12,37	0,032292	0,152448	0,417487	"EIF3G_HUMAN;320 AA.;O75821;O14801;Q969U5;Eukaryotic translation initiation factor 3 subunit G;Eukaryotic translation initiation factor 3 subunit 4;eIF-3-delta;Eukaryotic translation initiation factor 3 RNA-binding subunit;eIF3 p44;eIF3 p42;"
799	195	8	0	0,00	11,27	0,132556	0,687532	0,039122	"P85A_HUMAN;724 AA.;P27986;Q15747;Q4VBZ7;Q53EM6;Q8IXA2;Q8N1C5;Phosphatidylinositol 3-kinase regulatory subunit alpha;PI3-kinase p85 subunit alpha;PtdIns-3-kinase p85-alpha;"
802	74	73	4	5,41	17,28	0,001063	0,000000	0,166483	"FOXN3_HUMAN;490 AA.;O00409;Q96II7;Q9UIE7;Forkhead box protein N3;Checkpoint suppressor 1;"
806	192	49	7	3,65	17,25	0,001024	0,000000	0,175171	"PDS5B_HUMAN;1447 AA.;Q9NTI5;Q5R3S3;Q5W0K8;Q6NSC3;Q8IXT6;Q9H5N8;Q9Y2I5;Q9Y451;Sister chromatid cohesion protein PDS5 homolog B;Androgen-induced proliferation inhibitor;Androgen-induced prostate proliferative shutoff-associated protein AS3;"
818	0	54	0	0,00	12,27	0,007994	0,000000	0,270490	"TAU_HUMAN;758 AA.;P10636;P18518;Q14799;Q15549;Q15550;Q15551;Q1RMF6;Q53YB1;;Q5CZI7;Q5XWF0;Q6QT54;Q9UDJ3;Q9UMH0;Q9UQ96;Microtubule-associated protein tau;Neurofibrillary tangle protein;Paired helical filament-tau;"
819	32	57	0	0,00	12,59	0,008231	0,583544	0,383337	"MYO1E_HUMAN;1108 AA.;Q12965;Q14778;Myosin-Ie;Myosin-Ic;"
823	4	26	0	0,00	11,42	0,009255	0,000000	0,358276	"NOP58_HUMAN;529 AA.;Q9Y2X3;Q53SA4;Q6PK08;Q9P036;Q9UFN3;Nucleolar protein 58;Nucleolar protein 5;"
836	141	28	3	2,13	11,69	0,088331	0,000000	0,032794	"TLN2_HUMAN;2542 AA.;Q9Y4G6;A6NLB8;Talin-2;"
841	0	50	0	0,00	11,98	0,291537	0,444220	0,019335	"WASF1_HUMAN;559 AA.;Q92558;Q5SZK7;Wiskott-Aldrich syndrome protein family member 1;Protein WAVE-1;Verprolin homology domain-containing protein 1;"
844	50	78	16	32,00	18,85	0,003623	0,120646	0,184612	"ESPL1_HUMAN;2120 AA.;Q14674;Separin;Separase;Caspase-like protein ESPL1;Extra spindle poles-like 1 protein;"
847	399	13	5	1,25	11,80	0,005750	0,000000	0,475693	"EF1G_HUMAN;437 AA.;P26641;Q6PJ62;Q6PK31;Q96CU2;Q9P196;Elongation factor 1-gamma;eEF-1B gamma;"
857	20	39	0	0,00	11,47	0,012208	0,000000	0,264765	"1433S_HUMAN;248 AA.;P31947;Q6FH30;Q6FH51;Q96DH0;14-3-3 protein sigma;Stratifin;Epithelial cell marker protein 1;"
860	193	37	3	1,55	13,66	0,184263	0,000000	0,005876	"PLCB1_HUMAN;1216 AA.;Q9NQ66;O60325;Q17RQ6;Q5TFF7;Q5TGC9;Q8IV93;Q9BQW2;Q9H4H2;;Q9H8H5;Q9NQ65;Q9NQH9;Q9NTH4;Q9UJP6;Q9UM26;1-phosphatidylinositol-4,5-bisphosphate phosphodiesterase beta-1;Phosphoinositide phospholipase C;Phospholipase C-beta-1;PLC-I;PLC-154;"
865	197	17	4	2,03	11,34	0,010830	0,000000	0,318401	"BIRC7_HUMAN;298 AA.;Q96CA5;Q9BQV0;Q9H2A8;Q9HAP7;Baculoviral IAP repeat-containing protein 7;Kidney inhibitor of apoptosis protein;Melanoma inhibitor of apoptosis protein;Livin;RING finger protein 50;"
871	3	44	1	33,33	13,11	0,004253	0,920747	0,363951	"SET_HUMAN;290 AA.;Q01105;A5A5H4;Q15541;Q5VXV1;Q6FHZ5;Protein SET;Phosphatase 2A inhibitor I2PP2A;Template-activating factor I;HLA-DR-associated protein II;PHAPII;Inhibitor of granzyme A-activated DNase;"
874	0	19	0	0,00	11,19	0,089946	0,147905	0,279178	"SIAH1_HUMAN;282 AA.;Q8IUQ4;A0FKF3;O43269;Q49A58;Q92880;E3 ubiquitin-protein ligase SIAH1;Seven in absentia homolog 1;Siah-1a;"
875	48	29	1	2,08	12,22	0,047178	0,081777	0,574879	"CLC4M_HUMAN;399 AA.;Q9H2X3;A6NKI4;A8K8B3;Q69F40;Q969M4;Q96QP3;Q96QP4;Q96QP5;;Q96QP6;Q9BXS3;Q9H2Q9;Q9H8F0;Q9Y2A8;C-type lectin domain family 4 member M;CD209 antigen-like protein 1;Dendritic cell-specific ICAM-3-grabbing non-integrin 2;DC-SIGN-related protein;Liver/lymph node-specific ICAM-3-grabbing non-integrin;DE AltName: CD_antigen=CD299;"
893	148	73	24	16,22	16,84	0,000945	0,000000	0,233477	"CCNA2_HUMAN;432 AA.;P20248;A8K7B6;Q2M3U6;Q4W5P4;Q6LER8;Cyclin-A2;"
896	0	22	0	0,00	11,21	0,201827	0,166078	0,109883	"DAXX_HUMAN;740 AA.;Q9UER7;O14747;O15141;O15208;Q9BWI3;Death domain-associated protein 6;Daxx;hDaxx;Fas death domain-associated protein;ETS1-associated protein 1;"
896	550	36	2	0,36	15,40	0,003190	0,000000	0,142025	"FGD1_HUMAN;961 AA.;P98174;Q5H999;Q8N4D9;FYVE, RhoGEF and PH domain-containing protein 1;Faciogenital dysplasia 1 protein;Zinc finger FYVE domain-containing protein 3;Rho/Rac guanine nucleotide exchange factor FGD1;"
904	364	60	1	0,27	11,25	0,043634	0,000000	0,082613	"DLG1_HUMAN;904 AA.;Q12959;A5YKK7;B7ZMM0;B9EIQ5;Q12958;Disks large homolog 1;Synapse-associated protein 97;hDlg;"
911	287	36	12	4,18	14,10	0,039302	0,224129	0,098383	"????!!!! HGS_HUMAN;777 AA.;O14964;Q9NR36;Hepatocyte growth factor-regulated tyrosine kinase substrate;Protein pp110;Hrs;"
933	75	27	1	1,33	11,12	0,136494	0,468955	0,060014	"VINC_HUMAN;1134 AA.;P18206;Q16450;Q5SWX2;Q7Z3B8;Q8IXU7;Vinculin;Metavinculin;"
933	40	7	1	2,50	15,03	0,008349	0,000000	0,065388	"M3K7_HUMAN;606 AA.;O43318;B2RE27;O43317;O43319;Q5TDN2;Q5TDN3;Mitogen-activated protein kinase kinase kinase 7;Transforming growth factor-beta-activated kinase 1;"
947	86	21	1	1,16	14,56	0,041074	0,379606	0,044194	"MDM4_HUMAN;490 AA.;O15151;Q6GS18;Q8IV83;Protein Mdm4;p53-binding protein Mdm4;Mdm2-like p53-binding protein;Protein Mdmx;Double minute 4 protein;"
948	247	23	2	0,81	15,23	0,015319	0,284705	0,112796	"IKKB_HUMAN;756 AA.;O14920;O75327;Inhibitor of nuclear factor kappa-B kinase subunit beta;I-kappa-B kinase 2;Nuclear factor NF-kappa-B inhibitor kinase beta;"
949	277	25	9	3,25	17,18	0,004135	0,092882	0,483477	"ENPL_HUMAN;803 AA.;P14625;Q96A97;Endoplasmin;Heat shock protein 90 kDa beta member 1;94 kDa glucose-regulated protein;gp96 homolog;Tumor rejection antigen 1;"
961	0	131	0	0,00	15,46	0,022920	0,369510	0,051928	"STMN1_HUMAN;149 AA.;P16949;A2A2D1;B2R4E7;Stathmin;Phosphoprotein p19;Leukemia-associated phosphoprotein p18;Oncoprotein 18;pp17;Prosolin;Metablastin;Protein Pr22;"
962	216	71	2	0,93	15,89	0,027055	0,018677	0,702441	"PPP5_HUMAN;499 AA.;P53041;Q16722;Q53XV2;Serine/threonine-protein phosphatase 5;Protein phosphatase T;"
963	227	74	13	5,73	16,61	0,012366	0,209490	0,095219	"DBF4A_HUMAN;674 AA.;Q9UBU7;A4D1D8;A8K954;O75226;Q75MS6;Q75N01;Q9Y2M6;Protein DBF4 homolog A;Activator of S phase kinase;DBF4-type zinc finger-containing protein 1;Chiffon homolog A;"
965	151	56	3	1,99	11,32	0,035128	0,394245	0,251406	"RAD17_HUMAN;681 AA.;O75943;A8K8X2;O75714;Q7Z3S4;Q9UNK7;Q9UNR7;Q9UNR8;Q9UPF5;Cell cycle checkpoint protein RAD17;RF-C/activator 1 homolog;"
968	782	44	6	0,77	11,27	0,020281	0,000000	0,175974	"COPZ1_HUMAN;177 AA.;P61923;Q549N6;Q9Y3C3;Coatomer subunit zeta-1;Zeta-1-coat protein;"
968	501	28	5	1,00	12,72	0,020675	0,225139	0,372087	"PAK2_HUMAN;524 AA.;Q13177;Q13154;Q6ISC3;Serine/threonine-protein kinase PAK 2;p21-activated kinase 2;Gamma-PAK;PAK65;S6/H4 kinase;p58;"
970	176	7	2	1,14	13,94	0,041271	0,250883	0,090649	"TREF1_HUMAN;1200 AA.;Q96PN7;Q05GC6;Q7Z6T2;Q7Z6T3;Q9NQ72;Q9NQ73;Q9NUN9;Transcriptional-regulating factor 1;Transcriptional-regulating protein 132;Zinc finger transcription factor TReP-132;Breast cancer anti-estrogen resistance 2;"
972	23	15	0	0,00	20,37	0,072540	0,023725	0,021947	"FEZ1_HUMAN;392 AA.;Q99689;O00679;O00728;Q6IBI7;Fasciculation and elongation protein zeta-1;Zygin-1;Zygin I;"
978	235	23	18	7,66	13,78	0,007128	0,000000	0,142577	"GBG3_HUMAN;75 AA.;P63215;B2R4S7;P29798;Q61014;Guanine nucleotide-binding protein G(I)/G(S)/G(O) subunit gamma-3;"
984	121	11	3	2,48	11,15	0,015398	0,000000	0,246284	"SH3G2_HUMAN;352 AA.;Q99962;B2R618;Q9NQK5;Endophilin-A1;Endophilin-1;SH3 domain-containing GRB2-like protein 2;SH3 domain protein 2A;EEN-B1;"
987	118	22	6	5,08	12,54	0,006537	0,000000	0,289875	"UB2E1_HUMAN;193 AA.;P51965;Ubiquitin-conjugating enzyme E2 E1;Ubiquitin-protein ligase E1;Ubiquitin carrier protein E1;UbcH6;"
990	168	82	17	10,12	27,02	0,000039	0,144372	0,241663	"UBE2C_HUMAN;179 AA.;O00762;Ubiquitin-conjugating enzyme E2 C;Ubiquitin-protein ligase C;Ubiquitin carrier protein C;UbcH10;"
993	250	37	2	0,80	14,22	0,065175	0,000000	0,012505	"HIPK2_HUMAN;1198 AA.;Q9H2X6;Q75MR7;Q8WWI4;Q9H2Y1;Homeodomain-interacting protein kinase 2;"
1018	65	80	0	0,00	13,52	0,034813	0,000000	0,033297	"TAF1_HUMAN;1872 AA.;P21675;A5CVD0;Q59FZ3;Q6IUZ1;Q70Q86;Q70Q87;Q70T00;Q70T01;;Q70T02;Q70T03;Transcription initiation factor TFIID subunit 1;Transcription initiation factor TFIID 250 kDa subunit;TBP-associated factor 250 kDa;Cell cycle gene 1 protein;"
1024	495	56	4	0,81	21,03	0,009491	0,000000	0,002863	"MYH4_HUMAN;1939 AA.;Q9Y623;Myosin-4;Myosin heavy chain 4;Myosin heavy chain 2b;Myosin heavy chain IIb;Myosin heavy chain, skeletal muscle, fetal;"
1034	323	56	20	6,19	14,16	0,004647	0,426552	0,423815	"CHK1_HUMAN;476 AA.;O14757;A8K934;Serine/threonine-protein kinase Chk1;"
1034	220	28	1	0,45	13,16	0,004686	0,461383	0,642828	"SRC_HUMAN;536 AA.;P12931;Q76P87;Q86VB9;Q9H5A8;Proto-oncogene tyrosine-protein kinase Src;pp60c-src;"
1036	10	65	0	0,00	11,45	0,126098	0,234225	0,110386	"CCNT1_HUMAN;726 AA.;O60563;O60581;Cyclin-T1;"
1042	34	52	3	8,82	12,70	0,008309	0,465926	0,450934	"HMGA1_HUMAN;107 AA.;P17096;P10910;Q5T6U9;Q9UKB0;High mobility group protein HMG-I/HMG-Y;High mobility group AT-hook protein 1;"
1045	205	35	1	0,49	16,00	0,003702	0,000000	0,090800	"MYO3A_HUMAN;1616 AA.;Q8NEV4;Q5VZ28;Q8WX17;Q9NYS8;Myosin IIIA;"
1048	185	65	7	3,78	11,54	0,008073	0,000000	0,386601	"RBX1_HUMAN;108 AA.;P62877;B2RDY1;Q8N6Z8;Q9D1S2;Q9WUK9;Q9Y254;RING-box protein 1;Regulator of cullins 1;RING finger protein 75;Protein ZYP;"
1068	355	74	2	0,56	11,41	0,076675	0,000000	0,043491	"LATS1_HUMAN;1130 AA.;O95835;Q6PKD0;Serine/threonine-protein kinase LATS1;Large tumor suppressor homolog 1;WARTS protein kinase;"
1069	2	16	0	0,00	11,27	0,109518	0,065119	0,501858	"PTN_HUMAN;168 AA.;P21246;Q5U0B0;Q6ICQ5;Q9UCC6;Pleiotrophin;Heparin-binding growth-associated molecule;Heparin-binding growth factor 8;Osteoblast-specific factor 1;Heparin-binding neurite outgrowth-promoting factor 1;Heparin-binding brain mitogen;"
1070	33	39	0	0,00	17,85	0,000354	0,000000	0,376406	"ROP1B_HUMAN;212 AA.;Q9BZX4;Q96BM7;Ropporin-1B;Rhophilin-associated protein 1B;"
1071	230	17	2	0,87	12,77	0,019651	0,000000	0,085978	"CAR14_HUMAN;1004 AA.;Q9BXL6;Q9BVB5;Caspase recruitment domain-containing protein 14;CARD-containing MAGUK protein 2;"
1080	188	88	24	12,77	12,86	0,002048	0,000000	0,789172	"IMA2_HUMAN;529 AA.;P52292;Q9BRU5;Importin subunit alpha-2;Karyopherin subunit alpha-2;SRP1-alpha;RAG cohort protein 1;"
1085	194	53	4	2,06	19,08	0,000197	0,000000	0,364253	"HSP72_HUMAN;639 AA.;P54652;Q15508;Q53XM3;Q9UE78;Heat shock-related 70 kDa protein 2;"
1091	11	19	0	0,00	13,99	0,142756	0,043917	0,146344	"SYNJ1_HUMAN;1573 AA.;O43426;O43425;O94984;Q4KMR1;Synaptojanin-1;Synaptic inositol-1,4,5-trisphosphate 5-phosphatase 1;"
1093	92	45	3	3,26	11,40	0,040641	0,000000	0,082312	"TF2H1_HUMAN;548 AA.;P32780;Q6I9Y7;Q9H5K5;Q9NQD9;General transcription factor IIH subunit 1;General transcription factor IIH polypeptide 1;TFIIH basal transcription factor complex p62 subunit;Basic transcription factor 2 62 kDa subunit;BTF2-p62;"
1105	186	32	3	1,61	13,27	0,066829	0,036345	0,540679	"ARF3_HUMAN;181 AA.;P61204;A8K6G8;P16587;ADP-ribosylation factor 3;"
1121	39	71	9	23,08	14,16	0,007482	0,677436	0,165930	"CKS2_HUMAN;79 AA.;P33552;Cyclin-dependent kinases regulatory subunit 2;"
1136	356	38	6	1,69	17,02	0,002402	0,000000	0,084020	"SMG1_HUMAN;3657 AA.;Q96Q15;O43305;Q13284;Q8NFX2;Q96QV0;Q96RW3;Serine/threonine-protein kinase SMG1;Lambda/iota protein kinase C-interacting protein;61E3.4;"
1137	37	11	0	0,00	12,95	0,029930	0,331651	0,155585	"RBP1_HUMAN;655 AA.;Q15311;RalA-binding protein 1;Ral-interacting protein 1;76 kDa Ral-interacting protein;Dinitrophenyl S-glutathione ATPase;"
1140	460	13	4	0,87	13,81	0,049502	0,386673	0,052280	"RIPK2_HUMAN;540 AA.;O43353;Q6UWF0;Receptor-interacting serine/threonine-protein kinase 2;RIP-like-interacting CLARP kinase;Receptor-interacting protein 2;CARD-containing interleukin-1 beta-converting enzyme-associated kinase;"
1165	426	24	15	3,52	12,01	0,008664	0,721353	0,394134	"TRAF2_HUMAN;501 AA.;Q12933;Q96NT2;TNF receptor-associated factor 2;Tumor necrosis factor type 2 receptor-associated protein 3;"
1176	317	29	3	0,95	11,94	0,024062	0,000000	0,105966	"ARHG6_HUMAN;776 AA.;Q15052;A6NMW9;A8K6S7;Q15396;Q5JQ66;Q7Z3W1;Q86XH0;Rho guanine nucleotide exchange factor 6;Rac/Cdc42 guanine nucleotide exchange factor 6;PAK-interacting exchange factor alpha;Alpha-Pix;COOL-2;"
1180	81	36	0	0,00	13,14	0,013941	0,000000	0,100342	"CRTAM_HUMAN;393 AA.;O95727;Q59EI1;Q6IRX2;Cytotoxic and regulatory T-cell molecule;Class-I MHC-restricted T-cell-associated molecule;"
1200	205	33	3	1,46	14,04	0,036427	0,079253	0,310315	"RENT1_HUMAN;1129 AA.;Q92900;O00239;O43343;Q86Z25;Q92842;Regulator of nonsense transcripts 1;ATP-dependent helicase RENT1;Nonsense mRNA reducing factor 1;Up-frameshift suppressor 1 homolog;"
1212	110	50	6	5,45	12,27	0,010357	0,000000	0,209070	"UBE2A_HUMAN;152 AA.;P49459;A6NMF5;B2R7R9;Q4TTG1;Q96FX4;Ubiquitin-conjugating enzyme E2 A;Ubiquitin-protein ligase A;Ubiquitin carrier protein A;HR6A;hHR6A;"
1218	73	45	3	4,11	15,03	0,003544	0,000000	0,153425	"UB2G2_HUMAN;165 AA.;P60604;A8K3L4;P56554;Ubiquitin-conjugating enzyme E2 G2;Ubiquitin-protein ligase G2;Ubiquitin carrier protein G2;"
1220	296	94	7	2,36	14,41	0,002678	0,000000	0,278074	"CDC23_HUMAN;597 AA.;Q9UJX2;A8K6E5;B4E3A2;B7WP05;O75433;Q53FN2;Q9BS73;Cell division cycle protein 23 homolog;Anaphase-promoting complex subunit 8;Cyclosome subunit 8;"
1224	271	19	2	0,74	12,83	0,018982	0,320040	0,269436	"MK09_HUMAN;424 AA.;P45984;A8K0S3;Q15708;Q15710;Q15711;Q8N5C5;Mitogen-activated protein kinase 9;Stress-activated protein kinase JNK2;c-Jun N-terminal kinase 2;JNK-55;"
1234	469	19	7	1,49	12,87	0,005868	0,327108	0,835727	"CYC_HUMAN;105 AA.;P99999;A4D166;B2R4I1;P00001;Q6NUR2;Q6NX69;Q96BV4;Cytochrome c;"
1248	438	77	29	6,62	17,16	0,000748	0,560828	0,447368	"CDC6_HUMAN;560 AA.;Q99741;Q8TB30;Cell division control protein 6 homolog;CDC6-related protein;p62(cdc6);"
1249	49	49	2	4,08	12,85	0,011184	0,480061	0,302481	"UB2D2_HUMAN;147 AA.;P62837;P51669;Q3MN78;Ubiquitin-conjugating enzyme E2 D2;Ubiquitin-protein ligase D2;Ubiquitin carrier protein D2;Ubiquitin-conjugating enzyme E2-17 kDa 2;E2(17)KB 2;"
1253	173	41	4	2,31	12,08	0,040090	0,000000	0,059462	"ARHGB_HUMAN;1522 AA.;O15085;Q5VY40;Rho guanine nucleotide exchange factor 11;PDZ-RhoGEF;"
1257	214	63	1	0,47	12,26	0,005553	0,000000	0,392025	"SEPT5_HUMAN;369 AA.;Q99719;O15251;Septin-5;Peanut-like protein 1;Cell division control-related protein 1;"
1268	0	33	0	0,00	14,44	0,013980	0,131247	0,398152	"NUP62_HUMAN;522 AA.;P37198;B3KWU5;Q503A4;Q6GTM2;Q96C43;Q9NSL1;Nuclear pore glycoprotein p62;62 kDa nucleoporin;"
1277	9	67	5	55,56	13,60	0,002323	0,000000	0,480514	"TBB1_HUMAN;451 AA.;Q9H4B7;Tubulin beta-1 chain;"
1283	257	46	2	0,78	16,16	0,001969	0,675921	0,232523	"GSK3B_HUMAN;420 AA.;P49841;Q9BWH3;Q9UL47;Glycogen synthase kinase-3 beta;"
1285	156	54	5	3,21	16,71	0,006340	0,176174	0,210878	"UBC9_HUMAN;158 AA.;P63279;P50550;Q15698;Q59GX1;Q86VB3;SUMO-conjugating enzyme UBC9;SUMO-protein ligase;Ubiquitin-conjugating enzyme E2 I;Ubiquitin-protein ligase I;Ubiquitin carrier protein I;Ubiquitin carrier protein 9;p18;"
1286	16	53	1	6,25	13,33	0,097507	0,248864	0,052431	"ROCK1_HUMAN;1354 AA.;Q13464;B0YJ91;Q2KHM4;Q59GZ4;Rho-associated protein kinase 1;Rho-associated, coiled-coil-containing protein kinase 1;p160 ROCK-1;Renal carcinoma antigen NY-REN-35;"
1292	119	44	3	2,52	20,10	0,005001	0,293286	0,029379	"MDM2_HUMAN;491 AA.;Q00987;A6NL51;A8K2S6;Q13226;Q13297;Q13298;Q13299;Q13300;;Q13301;Q53XW0;Q71TW9;Q8WYJ1;Q8WYJ2;Q9UGI3;Q9UMT8;E3 ubiquitin-protein ligase Mdm2;p53-binding protein Mdm2;Oncoprotein Mdm2;Double minute 2 protein;Hdm2;"
1303	16	58	0	0,00	12,09	0,100028	0,816759	0,029028	"BCL6_HUMAN;706 AA.;P41182;A7E241;B-cell lymphoma 6 protein;Zinc finger protein 51;LAZ-3 protein;BCL-5;Zinc finger and BTB domain-containing protein 27;"
1323	1092	37	23	2,11	11,66	0,065451	0,142352	0,314735	"SQSTM_HUMAN;440 AA.;Q13501;B2R661;B3KUW5;Q13446;Q9BUV7;Q9BVS6;Q9UEU1;Sequestosome-1;Phosphotyrosine-independent ligand for the Lck SH2 domain of 62 kDa;Ubiquitin-binding protein p62;EBI3-associated protein of 60 kDa;"
1327	78	54	3	3,85	11,90	0,007285	0,000000	0,357322	"UB2D1_HUMAN;147 AA.;P51668;A8K786;Ubiquitin-conjugating enzyme E2 D1;Ubiquitin-protein ligase D1;Ubiquitin carrier protein D1;UbcH5;Ubiquitin-conjugating enzyme E2-17 kDa 1;E2(17)KB 1;UBC4/5 homolog;Stimulator of Fe transport;"
1342	21	47	1	4,76	12,34	0,005316	0,000000	0,393431	"ACTA_HUMAN;377 AA.;P62736;B2R8A4;P03996;P04108;Q6FI19;Actin, aortic smooth muscle;Alpha-actin-2;Cell growth-inhibiting gene 46 protein;"
1351	23	46	1	4,35	12,52	0,004411	0,000000	0,434211	"ACTH_HUMAN;376 AA.;P63267;B2R7E7;P12718;Q504R1;Q6FI22;Actin, gamma-enteric smooth muscle;Smooth muscle gamma-actin;Gamma-2-actin;Alpha-actin-3;"
1372	184	49	3	1,63	13,22	0,007837	0,852095	0,202139	"APBA1_HUMAN;837 AA.;Q02410;O14914;O60570;Q5VYR8;Amyloid beta A4 precursor protein-binding family A member 1;Neuron-specific X11 protein;Neuronal Munc18-1-interacting protein 1;Adapter protein X11alpha;"
1380	492	20	23	4,67	13,48	0,007167	0,000000	0,165127	"TRAF6_HUMAN;522 AA.;Q9Y4K3;A6NKI7;A8KAB3;Q8NEH5;TNF receptor-associated factor 6;Interleukin-1 signal transducer;RING finger protein 85;"
1382	352	29	3	0,85	12,06	0,014886	0,295305	0,546957	"ILK_HUMAN;452 AA.;Q13418;P57043;Q68DZ3;Integrin-linked protein kinase;ILK-1;ILK-2;59 kDa serine/threonine-protein kinase;p59ILK;"
1530	174	26	6	3,45	13,69	0,017643	0,000000	0,060416	"FAK1_HUMAN;1052 AA.;Q05397;Q14291;Q9UD85;Focal adhesion kinase 1;pp125FAK;Protein-tyrosine kinase 2;"
1615	11	54	1	9,09	12,39	0,063521	0,082786	0,388811	"LCK_HUMAN;509 AA.;P06239;P07100;Q12850;Q13152;Q5TDH8;Q5TDH9;Q7RTZ3;Q96DW4;;Q9NYT8;Proto-oncogene tyrosine-protein kinase LCK;Lymphocyte cell-specific protein-tyrosine kinase;p56-LCK;LSK;T cell-specific protein-tyrosine kinase;"
1732	21	59	1	4,76	17,07	0,004529	0,095406	0,455002	"ACTB_HUMAN;375 AA.;P60709;P02570;P70514;P99021;Q11211;Q64316;Q75MN2;Q96B34;;Q96HG5;Actin, cytoplasmic 1;Beta-actin;"
1792	45	54	0	0,00	14,17	0,013744	0,000000	0,061018	"2ABA_HUMAN;447 AA.;P63151;P50409;Q00007;Serine/threonine-protein phosphatase 2A 55 kDa regulatory subunit B alpha isoform;PP2A, subunit B, B55-alpha isoform;PP2A, subunit B, PR55-alpha isoform;PP2A, subunit B, R2-alpha isoform;"
1805	456	71	6	1,32	11,80	0,016894	0,430086	0,377561	"FRAP_HUMAN;2549 AA.;P42345;Q5TER1;Q6LE87;Q96QG3;Q9Y4I3;Serine/threonine-protein kinase mTOR;Mammalian target of rapamycin;FKBP12-rapamycin complex-associated protein;FK506-binding protein 12-rapamycin complex-associated protein 1;Rapamycin target protein;RAPT1;"
1824	358	188	30	8,38	11,82	0,008191	0,000000	0,330856	"BARD1_HUMAN;777 AA.;Q99728;O43574;Q53SS5;BRCA1-associated RING domain protein 1;"
1870	13	75	0	0,00	12,29	0,011342	0,000000	0,189032	"UBE2B_HUMAN;152 AA.;P63146;B2R503;P23567;Q4PJ15;Q9D0J6;Ubiquitin-conjugating enzyme E2 B;Ubiquitin-protein ligase B;Ubiquitin carrier protein B;HR6B;hHR6B;E2-17 kDa;"
1890	325	42	2	0,62	13,81	0,003308	0,565876	0,534803	"AKT1_HUMAN;480 AA.;P31749;Q9BWB6;RAC-alpha serine/threonine-protein kinase;RAC-PK-alpha;Protein kinase B;C-AKT;"
2127	6	110	0	0,00	16,46	0,005080	0,109036	0,482172	"RAN_HUMAN;216 AA.;P62826;P17080;P28746;P28747;Q6IPB2;Q86V08;Q8NI90;Q9CSP3;;Q9CWI7;Q9CZA2;Q9UDJ5;Q9UEU9;GTP-binding nuclear protein Ran;GTPase Ran;Ras-related nuclear protein;Ras-like protein TC4;Androgen receptor-associated protein 24;"
2584	136	39	5	3,68	14,95	0,007325	0,741040	0,104560	"FAK2_HUMAN;1009 AA.;Q14289;Q13475;Q14290;Q16709;Protein tyrosine kinase 2 beta;Focal adhesion kinase 2;Proline-rich tyrosine kinase 2;Cell adhesion kinase beta;Calcium-dependent tyrosine kinase;Related adhesion focal tyrosine kinase;"
2950	132	77	0	0,00	12,73	0,003347	0,000000	0,514313	"PP2AA_HUMAN;309 AA.;P67775;P05323;P13197;Serine/threonine-protein phosphatase 2A catalytic subunit alpha isoform;Replication protein C;"
3136	203	90	1	0,49	11,68	0,002914	0,000000	0,000000	"A4D2P1_HUMAN Unreviewed;192 AA.;A4D2P1;;"
