# Supplementary material for: Uncovering the Molecular Machinery of the Human Spindle—An Integration of Wet and Dry Systems Biology
Source: PLoS One. 2012 Mar 9;7(3):e31813. doi: 10.1371/journal.pone.0031813 (PMC3302876; doi:10.1371/journal.pone.0031813)
Supplement: Table S10 — Datasets used in this study. (Large file). (TXT) [file pone.0031813.s020.txt]

################################################ 
# Supplementary table S11.  Datasets used in this study.
# Uniprot:entries of the Uniprot KB/Swiss-Prot release 56.0 of 22 July 2008, and are primary accession numbers.
# -->The Dataset* column indicates the datasets a protein belongs to, and it contains the following information:  
# Kitler: proteins obtained from the  siRNA dataset  (Kittler et al., 2007).
# Lin54 is the subset of proteins from genes regulated by the Lin54 transcription factor of the Kittler dataset.
# SAUER is the whole proteomics Sauer dataset (Sauer et al, 2005)
# SEED: 149 True spindle proteins selected by human curation from the Sauer experiment (Sauer et al, 2005)
# SPIP200: the 200 top ranked predictions from the integrated SPIP platform (This work)
# Rines: the proteins mapped from genes of  Rines� dataset (Rines et al, 2008)
# Hughes:  human homologous proteins  of the D. melanogaster Hughes� set (Hughes et al, 2008).
# Mito stands for a set of 32 mapped protein entries whose genes are showing phenotype in mitosis (Jan Ellenberg, personal communication).
# TEXT, literature-mining set (This work)
# EXPERT, True spindle proteins selected from the whole human proteome by text-mining and human curation (subset of TEXT, this work).
# --> The references for the datasets
# Kittler, R. et al. Genome-scale RNAi profiling of cell division in human tissue culture cells. Nat Cell Biol 9, 1401-1412 (2007)
# Sauer, G. et al. Proteome analysis of the human mitotic spindle. Mol Cell Proteomics 4, 35-43 (2005)	
# Rines, D.R. et al. Whole genome functional analysis identifies novel components required for mitotic spindle integrity in human cells. Genome Biol 9, R44 (2008)	
# Hughes, J.R. et al. A microtubule interactome: complexes with roles in cell cycle and mitosis. PLoS Biol 6, e98 (2008).	
################################################ 

Uniprot	Dataset*

A0FGR8	SAUER
A0PJW8	Kitler
A2QCV1	TEXT
A4D1Y1	Kitler
A6NBZ9	Kitler
A6NCJ1	Kitler
A6NDJ8	Kitler
A6NEC2	Kitler
A6NGF0	Kitler
A6NGN7	Kitler
A6NHL2	SAUER
A6NIL9	Kitler
A6NIX2	Kitler
A6NJW9	Kitler
A6NK97	Kitler
A6NKT7	SPIP200
A6NL58	Kitler
A6NLM0	Kitler
A6NNW5	Kitler
B4DTT3	Rines
O00139	SAUER-SEED
O00159	SAUER
O00161	Kitler
O00165	Kitler
O00180	Kitler
O00231	Kitler-Rines
O00237	Kitler
O00258	Kitler
O00267	Kitler
O00268	Kitler
O00287	Kitler
O00291	SPIP200
O00299	Kitler
O00303	Kitler
O00308	Kitler
O00311	TEXT
O00322	Kitler
O00399	Kitler
O00409	SPIP200
O00410	HUGHES-SAUER
O00411	SAUER
O00444	TEXT
O00471	Kitler
O00479	Rines
O00487	Kitler-Rines
O00488	Kitler
O00506	TEXT
O00515	Kitler
O00541	SAUER
O00560	Kitler-Lin54-SAUER
O00566	SAUER
O00567	SAUER
O00571	SAUER
O00622	SAUER
O00712	Kitler
O00762	SPIP200
O14490	Rines
O14513	SPIP200
O14519	TEXT
O14520	Kitler
O14548	Rines
O14578	Kitler-SAUER
O14598	TEXT
O14604	SPIP200
O14638	Rines
O14684	Kitler
O14709	Kitler
O14715	SPIP200
O14730	TEXT-EXPERT
O14744	Kitler
O14757	Kitler
O14776	SAUER
O14777	Kitler-SAUER-SEED-Rines-TEXT
O14787	SAUER
O14791	Kitler
O14818	Kitler
O14880	SAUER
O14920	Rines-SPIP200
O14960	Kitler
O14965	Kitler-SAUER-SEED-TEXT
O14972	Kitler
O14974	Kitler
O14978	Kitler
O14980	Kitler-Lin54-SAUER
O14981	SAUER
O14986	Kitler
O15020	SPIP200
O15047	Kitler-SPIP200
O15062	Kitler
O15066	Kitler-SPIP200
O15069	SPIP200
O15075	TEXT-EXPERT
O15078	SAUER
O15083	SAUER
O15121	Kitler
O15143	SAUER
O15151	SPIP200
O15182	SPIP200
O15194	Kitler
O15205	TEXT-EXPERT
O15213	SAUER
O15226	SAUER
O15228	Kitler
O15260	SAUER
O15264	Kitler-SAUER
O15321	TEXT
O15371	Kitler
O15379	Kitler
O15381	SAUER
O15392	SAUER-SEED-Rines
O15397	Kitler-Lin54-SAUER
O15405	Kitler
O15427	SAUER
O15451	SAUER
O15479	Kitler
O15514	Kitler
O43143	SAUER
O43159	SAUER
O43172	SAUER
O43175	SAUER
O43236	Kitler
O43237	Kitler-SAUER-SEED
O43242	Kitler-Lin54-SAUER
O43251	Kitler
O43264	SAUER-SEED-TEXT
O43290	SAUER-Mito
O43293	TEXT-EXPERT
O43295	Kitler
O43303	TEXT-EXPERT
O43306	Kitler
O43318	SPIP200
O43379	SAUER
O43390	SAUER
O43395	SAUER
O43447	Kitler
O43451	Kitler
O43504	TEXT
O43521	Kitler
O43566	TEXT-EXPERT
O43592	SAUER
O43617	Kitler
O43653	Kitler
O43660	Kitler-TEXT
O43663	Kitler-SAUER-SEED-TEXT
O43683	SAUER-SEED-TEXT
O43684	SAUER-SEED
O43688	Kitler
O43747	Kitler
O43765	Kitler
O43791	Kitler
O43805	TEXT-EXPERT
O43813	Kitler
O43818	SAUER
O43823	Kitler
O43837	TEXT
O43897	Kitler
O43909	Kitler
O43916	Rines
O43920	Kitler
O60216	SPIP200
O60244	Kitler
O60256	Kitler
O60264	SAUER
O60287	SAUER
O60294	Kitler
O60299	Rines
O60313	SAUER
O60318	Kitler-SPIP200
O60333	SAUER-SEED
O60488	SAUER
O60508	Rines-TEXT
O60566	Kitler-SAUER-SEED-TEXT
O60667	Rines
O60684	SAUER
O60729	TEXT-EXPERT
O60747	SAUER
O60755	Rines
O60759	Kitler
O60763	SAUER-SPIP200
O60832	SAUER
O60894	Rines
O60907	Kitler
O60921	TEXT-EXPERT
O60925	SPIP200
O75037	Kitler-SAUER-SEED
O75084	Kitler
O75131	Kitler
O75132	Kitler
O75152	SAUER
O75155	Kitler
O75175	Kitler
O75190	Kitler-Lin54-SAUER
O75312	TEXT
O75330	SAUER-SEED-TEXT
O75347	Rines-TEXT-EXPERT
O75348	Kitler
O75351	Rines
O75366	SAUER
O75367	SAUER
O75376	SPIP200
O75390	HUGHES-SAUER
O75400	SAUER
O75410	TEXT-EXPERT
O75419	Kitler
O75489	SAUER
O75496	SPIP200
O75503	Kitler
O75506	SPIP200
O75508	Kitler
O75509	Kitler
O75521	SAUER
O75531	Kitler
O75533	Kitler
O75556	Kitler-Rines
O75563	SPIP200
O75569	Kitler
O75643	SAUER-Mito
O75683	TEXT
O75691	SAUER-SPIP200
O75694	SAUER
O75783	Rines
O75800	Kitler
O75821	Kitler
O75879	Kitler
O75888	Kitler
O75911	Kitler
O75923	Kitler
O75955	SAUER
O75962	SPIP200
O75976	Kitler
O76021	SAUER
O76031	SAUER
O76080	Kitler
O76090	Kitler
O76094	SAUER
O89247	TEXT
O94806	Kitler
O94812	TEXT
O94813	Rines
O94817	Kitler
O94829	Kitler
O94855	Kitler
O94874	SAUER
O94905	SAUER
O94906	SAUER-Rines-Mito
O94907	Kitler
O94909	SPIP200
O94913	Kitler
O94915	SAUER
O94927	Kitler-SAUER
O94964	Kitler
O94972	Kitler
O95067	SPIP200
O95071	SAUER-SPIP200
O95081	Rines
O95140	SAUER
O95167	Kitler
O95214	Kitler
O95229	SAUER-SEED-TEXT
O95235	Kitler-SAUER-SEED-Rines
O95239	SAUER-SEED-TEXT
O95267	SPIP200
O95299	SAUER
O95336	Rines
O95347	HUGHES-SAUER-TEXT-EXPERT-SPIP200-Mito
O95359	TEXT-EXPERT
O95373	SAUER
O95389	Kitler
O95391	Kitler
O95405	SPIP200
O95415	Kitler
O95478	Kitler-Lin54-SAUER
O95482	Kitler
O95486	Kitler
O95500	Rines
O95568	Kitler
O95573	SAUER
O95613	SAUER-SEED-TEXT
O95619	TEXT-EXPERT
O95684	TEXT-EXPERT
O95782	SAUER-SPIP200
O95785	Rines
O95816	SAUER
O95817	SPIP200
O95831	SAUER
O95834	SAUER-SEED-TEXT
O95841	Kitler
O95907	Rines
O95985	SPIP200
O95996	SPIP200
O96008	SAUER
P00367	SAUER-Rines
P00441	Kitler
P00738	Kitler
P00750	Kitler
P00751	Kitler
P01023	SAUER
P01106	Kitler
P01907	Kitler
P02545	SAUER
P02765	SAUER
P02786	SAUER
P02787	Kitler
P02792	Kitler
P04004	SAUER
P04264	SAUER
P04275	Rines
P04278	Kitler
P04350	Rines
P04406	HUGHES-SAUER
P04792	SAUER-SEED
P04843	SAUER
P04921	Kitler
P05023	SAUER
P05106	Kitler
P05141	Kitler-Lin54-SAUER-Mito
P05166	Kitler
P05386	Kitler
P05388	Kitler-Lin54-SAUER
P05556	Kitler
P05783	SAUER
P05787	SAUER
P06241	SAUER
P06340	TEXT
P06396	SAUER
P06493	Kitler-SAUER-SEED-Rines
P06576	SAUER
P06748	SAUER-SEED-TEXT
P06858	Kitler
P07199	SAUER-SEED
P07237	Kitler-Lin54-SAUER
P07242	TEXT
P07305	Kitler
P07355	SAUER
P07437	Kitler-SAUER-SEED-Rines
P07814	SAUER
P07900	SAUER-SEED
P07910	SAUER
P07919	Kitler
P08107	SAUER-SEED
P08138	Kitler
P08195	SAUER
P08238	SAUER-SEED
P08243	SAUER
P08493	Kitler-TEXT
P08567	Kitler
P08579	Kitler
P08582	Kitler
P08621	SAUER
P08670	SAUER
P08708	Kitler
P08729	Kitler-Rines
P08842	Kitler
P08865	HUGHES-SAUER
P09382	TEXT
P09430	Rines
P09466	Kitler
P09651	SPIP200
P09661	Kitler
P09668	Kitler
P09874	Kitler-Lin54-SAUER
P09884	Kitler-SPIP200
P09912	TEXT
P09960	Kitler
P0C7X2	Kitler
P10073	Kitler
P10114	Kitler
P10243	Kitler
P10244	Rines-SPIP200
P10253	Kitler
P10398	Kitler
P10412	SAUER
P10646	Kitler
P10809	HUGHES-SAUER
P11021	SAUER
P11137	SPIP200
P11142	HUGHES-SAUER-SPIP200
P11169	Kitler
P11177	HUGHES-Kitler-Lin54-SAUER
P11279	Kitler
P11310	HUGHES-SAUER
P11387	HUGHES-SAUER
P11388	SAUER-SEED
P11498	HUGHES-SAUER
P11532	Kitler
P11836	Kitler
P11940	SAUER
P12004	Kitler-Rines
P12036	Kitler
P12081	Rines
P12104	Kitler
P12236	SAUER
P12268	SAUER
P12270	Kitler
P12643	Kitler
P12814	SAUER
P12830	Kitler
P12882	SPIP200
P12956	SAUER
P13073	SAUER
P13521	Kitler
P13533	SPIP200
P13535	Kitler
P13639	HUGHES-SAUER
P13645	SAUER
P13646	Kitler
P13727	Kitler
P13807	SAUER
P13861	Kitler
P13995	Kitler
P14209	Kitler
P14415	Kitler
P14618	SAUER
P14625	Kitler-Lin54-SAUER-SPIP200
P14678	SAUER
P14866	SAUER
P14868	HUGHES-SAUER
P14923	SAUER
P15104	Kitler
P15153	Rines
P15170	Kitler
P15289	Rines
P15291	Kitler
P15515	TEXT
P15529	Kitler
P15822	SPIP200
P15924	SAUER
P15927	Kitler
P15976	Kitler
P16050	Kitler
P16109	Kitler
P16118	Kitler
P16435	SAUER
P16615	SAUER
P16766	TEXT
P16885	Kitler
P16949	TEXT-EXPERT-SPIP200
P17010	Kitler
P17014	Kitler
P17066	SPIP200
P17096	SAUER
P17181	Kitler
P17544	Kitler
P17643	Kitler
P17706	TEXT-EXPERT
P17844	HUGHES-SAUER
P17980	Kitler
P17987	SAUER-SEED-Rines
P18077	Kitler
P18085	Kitler
P18124	Kitler-Lin54-SAUER
P18577	TEXT
P18583	Kitler-Lin54-SAUER-Rines-TEXT-Mito
P18846	Kitler
P18850	Rines
P19105	SAUER
P19338	Kitler-Lin54-SAUER
P19387	Kitler
P19388	Kitler
P19404	SAUER
P19438	Rines
P19784	Kitler
P19875	Kitler
P19878	Kitler
P20061	Rines
P20248	Kitler-SPIP200
P20338	Kitler
P20396	Rines
P20618	Kitler
P20645	Kitler
P20700	HUGHES-SAUER
P20701	Kitler
P20839	SAUER
P20929	TEXT
P21333	SAUER
P21579	Kitler
P21796	SAUER
P22087	SAUER
P22314	SAUER
P22626	SAUER
P22695	HUGHES-SAUER
P23025	Kitler
P23229	Kitler
P23258	SAUER-SEED
P23284	HUGHES-Kitler-Lin54-SAUER
P23368	Kitler
P23396	HUGHES-Kitler-Lin54-SAUER
P23458	SAUER
P23468	Kitler
P23508	TEXT
P23921	Kitler
P23975	Kitler
P24386	Kitler
P24436	TEXT
P24530	Kitler
P24752	HUGHES-SAUER
P24864	Kitler
P24941	SPIP200
P25054	SPIP200
P25208	Kitler
P25398	Kitler-Lin54-SAUER
P25685	SAUER
P25705	HUGHES-SAUER
P25774	Rines
P25786	Kitler
P25788	Kitler
P25963	Rines-TEXT
P26022	Kitler
P26038	Kitler-Lin54-SAUER
P26368	SAUER-Mito
P26639	SAUER
P27348	SAUER
P27544	Rines
P27635	Kitler
P27694	Kitler
P27816	SAUER-SEED-TEXT
P27824	Kitler-Lin54-SAUER
P28066	Kitler
P28070	Kitler
P28072	Kitler
P28074	Kitler
P28221	Kitler
P28288	SAUER
P28329	Kitler
P28331	SAUER
P29017	Kitler
P29084	Kitler
P29323	Kitler
P30038	Kitler
P30048	Kitler
P30050	SAUER
P30101	HUGHES-SAUER
P30153	SAUER-SEED-TEXT
P30260	Kitler-SAUER-SEED-TEXT
P30273	Rines
P30291	Kitler-Rines
P30305	TEXT-EXPERT
P30307	SPIP200
P30411	Kitler
P30520	Rines
P30532	Kitler
P30622	SAUER-SEED-TEXT
P31260	Kitler
P31276	TEXT
P31327	SAUER
P31350	Kitler
P31629	Kitler
P31689	SAUER
P31749	TEXT
P31942	Kitler
P31943	Kitler-Lin54-SAUER
P31949	SPIP200
P32189	SAUER
P32969	SAUER
P33176	Kitler-SAUER-SEED
P33241	Rines
P33801	TEXT
P33981	TEXT-EXPERT
P33992	SAUER
P34931	SPIP200
P35232	Kitler
P35249	HUGHES-SAUER
P35250	HUGHES-SAUER
P35251	HUGHES-SAUER
P35270	Kitler
P35527	SAUER
P35579	SAUER-Mito
P35580	SPIP200
P35606	Kitler
P35609	Kitler
P35626	Kitler
P35658	SPIP200
P35968	Kitler
P35998	Kitler
P36508	Kitler
P36551	Rines
P36578	Kitler
P36776	SAUER
P36873	SAUER-SEED
P36894	Kitler
P36897	Kitler
P37108	SAUER-Mito
P37198	SPIP200
P38398	Kitler-TEXT-EXPERT
P38432	SAUER
P38646	HUGHES-SAUER
P38919	Kitler-Lin54-SAUER-Rines
P39019	Kitler
P39023	Kitler-Lin54-SAUER
P39748	SAUER
P39900	Kitler
P40227	SAUER-SEED
P40429	Kitler-Lin54-SAUER
P40692	Kitler
P40937	HUGHES-SAUER
P40938	HUGHES-SAUER
P40939	HUGHES-SAUER
P41091	Kitler
P41208	TEXT-EXPERT
P41223	Kitler-Lin54-SAUER-Mito
P41235	Kitler
P41240	Kitler
P41252	SAUER-Mito
P42166	SAUER
P42167	SAUER
P42226	Rines
P42285	SAUER-Mito
P42345	SAUER
P42575	Kitler
P42677	TEXT
P42695	SAUER-SPIP200
P42696	HUGHES-Kitler-Lin54-SAUER
P42704	SAUER
P42857	TEXT
P42892	TEXT
P43034	Kitler-Rines
P43243	SAUER
P43246	SAUER
P43304	SAUER
P43307	SAUER
P43320	Kitler
P43354	Kitler
P43487	TEXT-EXPERT-SPIP200
P43632	Kitler
P43652	Rines
P43686	Kitler
P45880	SAUER
P46013	SAUER-SPIP200
P46060	SAUER-SEED
P46087	Kitler-Lin54-SAUER-TEXT
P46379	TEXT
P46459	SAUER
P46777	Kitler-Lin54-SAUER
P46778	Kitler
P46781	SAUER
P46782	Kitler
P46821	SPIP200
P46939	SPIP200
P46977	SAUER
P47736	TEXT
P47897	HUGHES-Kitler-Lin54-SAUER
P48047	SAUER
P48167	Kitler
P48201	Kitler
P48444	Kitler-Lin54-SAUER
P48556	Kitler
P48729	SAUER-SEED
P48739	Kitler
P49207	Kitler
P49368	Kitler-SAUER-SEED-TEXT
P49411	SAUER
P49418	SPIP200
P49450	SPIP200
P49454	SAUER-SEED-TEXT
P49585	Kitler
P49641	Kitler
P49720	Kitler
P49721	Kitler-Rines
P49748	HUGHES-SAUER-Mito
P49755	Kitler
P49761	Kitler
P49763	Kitler
P49790	SAUER-Rines-SPIP200
P49792	SAUER-SEED
P49841	SPIP200
P49961	Kitler
P50395	Kitler
P50402	SAUER
P50416	SAUER
P50440	Kitler
P50443	Kitler
P50453	Kitler
P50454	Kitler
P50502	SPIP200
P50748	SAUER-SEED-TEXT
P50851	Kitler
P50990	Kitler-SAUER-SEED
P50991	Kitler-SAUER-SEED
P50993	Kitler
P51148	SAUER
P51153	Kitler
P51157	Rines
P51398	Kitler
P51504	Rines
P51531	Kitler
P51587	TEXT-EXPERT
P51665	Kitler
P51692	Kitler
P51784	Kitler
P51955	Kitler
P52209	SPIP200
P52272	Kitler-Lin54-SAUER
P52292	HUGHES-SAUER
P52294	SAUER
P52597	SAUER
P52732	Kitler-SAUER-SEED-Rines
P52742	Kitler
P52746	Kitler
P52948	SAUER-SEED
P53041	SPIP200
P53350	Kitler-SAUER-SEED-Rines-TEXT
P53618	Kitler
P53621	Kitler
P53672	Rines
P53675	SPIP200
P54132	SAUER-TEXT
P54136	SAUER
P54274	TEXT-EXPERT
P54578	HUGHES-SAUER
P54652	SPIP200
P54793	Rines
P54802	Kitler
P54886	SAUER
P55010	Kitler
P55036	Kitler
P55058	Rines
P55060	SAUER
P55081	Kitler
P55085	TEXT
P55209	SAUER
P55265	SAUER
P55317	Kitler
P55735	SAUER
P55769	Kitler-Lin54-SAUER-Rines-TEXT-Mito
P55854	SAUER-SPIP200
P56182	TEXT
P56192	HUGHES-Kitler-Lin54-SAUER
P56282	Kitler
P56589	Kitler
P57053	Kitler
P57088	SAUER
P57678	SAUER
P57735	Kitler
P57740	Kitler-SAUER-SEED
P57764	Kitler
P58012	Kitler
P58107	SAUER
P58215	Kitler
P58417	Kitler
P58876	Kitler
P59646	Rines
P60006	Kitler
P60228	Kitler-Lin54-SAUER
P60510	Kitler
P60604	SPIP200
P60709	HUGHES-SAUER-SPIP200
P60842	SAUER
P60866	Kitler
P60880	SPIP200
P60896	Kitler
P60900	Kitler
P60953	SPIP200
P61019	SAUER
P61081	SPIP200
P61086	Kitler
P61088	Kitler
P61163	SAUER-SEED-Rines
P61221	SPIP200
P61247	Kitler-SAUER
P61254	Kitler
P61326	Kitler-Lin54-SAUER
P61353	Kitler
P61366	Kitler
P61421	SAUER
P61513	Kitler
P61619	Kitler
P61764	SPIP200
P61923	Kitler
P61927	Kitler
P61952	Kitler
P61956	TEXT-EXPERT
P61964	HUGHES-SAUER
P61970	Kitler-SPIP200
P61978	Kitler-Lin54-SAUER
P62081	Kitler
P62136	SAUER-SEED
P62140	SAUER-SEED
P62166	SPIP200
P62191	Kitler
P62195	Kitler
P62241	Kitler
P62249	Kitler-Lin54-SAUER
P62269	Kitler-SAUER
P62280	Kitler
P62306	Kitler-Rines
P62308	Kitler
P62314	Kitler
P62316	Kitler
P62318	Kitler
P62333	Kitler
P62424	Kitler-Lin54-SAUER
P62699	Kitler
P62701	Kitler
P62750	Kitler
P62753	Kitler
P62805	SAUER
P62807	Kitler
P62825	Lin54
P62826	HUGHES-Kitler-Lin54-SAUER-SPIP200
P62829	Kitler
P62841	Kitler
P62847	Kitler
P62851	SAUER
P62854	Kitler
P62875	Kitler
P62888	Kitler
P62899	Kitler
P62906	SAUER
P62910	Kitler
P62913	Kitler-Lin54-SAUER
P62917	Kitler
P62979	Kitler
P62988	Kitler-SAUER-SEED-TEXT
P63010	SAUER
P63092	SAUER-Mito
P63104	HUGHES-Kitler-Lin54-SAUER
P63165	SAUER-SEED
P63167	Kitler-SAUER-SEED
P63173	Kitler
P63218	Kitler
P63244	HUGHES-SAUER
P63261	SPIP200
P63279	SPIP200
P63313	SPIP200
P68032	Kitler
P68104	HUGHES-Kitler-SAUER
P68363	Kitler
P68366	SAUER-SEED
P68371	Kitler-SAUER-SEED
P68431	Kitler-SAUER
P68596	TEXT
P78316	Kitler-Lin54-SAUER
P78333	Kitler
P78346	Kitler
P78371	Kitler-SAUER-SEED
P78406	TEXT-EXPERT
P78423	TEXT
P78508	Rines
P78527	SAUER
P80365	Kitler
P82094	SPIP200
P82650	Kitler
P82673	Kitler
P82675	Kitler
P83111	SAUER
P83731	Kitler
P83881	Kitler
P84090	Kitler-Rines
P84098	SAUER
P84103	Kitler
P98174	SPIP200
P98182	Kitler
Q00013	Rines
Q00056	Kitler
Q00403	Kitler
Q00597	Kitler
Q00610	SAUER-SEED
Q00839	Kitler-Lin54-SAUER
Q00987	SPIP200
Q01081	Kitler
Q01082	SAUER-SPIP200
Q01085	Kitler
Q01094	Kitler
Q01105	SAUER
Q01113	Rines
Q01151	Kitler
Q01433	Kitler
Q01650	Kitler
Q01664	Kitler
Q01780	SAUER
Q01831	Kitler
Q02080	TEXT
Q02224	Kitler-SAUER-SEED-TEXT
Q02241	Kitler-SAUER-SEED-Rines-TEXT
Q02363	Rines
Q02543	Kitler
Q02779	Kitler
Q02878	Kitler-Lin54-SAUER
Q02880	SAUER-SEED
Q02930	Kitler
Q02952	Kitler
Q03135	SAUER
Q03167	Kitler
Q03188	SAUER-SEED
Q03252	Kitler-Lin54-SAUER
Q03405	Kitler
Q03468	Rines
Q03518	SAUER
Q03692	Kitler-Rines
Q03701	SAUER
Q04446	Kitler
Q04637	Kitler-Lin54-SAUER
Q04695	Kitler
Q04941	Kitler
Q05193	SAUER-SEED
Q06203	Kitler
Q06265	SAUER
Q06418	Kitler
Q06547	Kitler
Q06730	Kitler
Q06732	Kitler
Q06787	Kitler
Q06945	Kitler
Q07020	Kitler-Lin54-SAUER
Q07065	SAUER
Q07161	SPIP200
Q07617	Kitler
Q07627	TEXT
Q07666	SAUER
Q07820	Kitler
Q07864	Kitler-Rines
Q07866	SPIP200
Q07960	Kitler
Q07973	Rines
Q08050	TEXT
Q08170	Kitler
Q08211	SAUER
Q08357	Kitler
Q08379	SAUER
Q08493	Kitler
Q08945	SAUER
Q08999	Kitler
Q08J23	SAUER
Q09028	Kitler
Q09472	Kitler
Q0D2K0	Rines
Q0VDF0	Kitler
Q0VDF9	Kitler
Q0VF96	Kitler
Q10567	SAUER
Q11201	Kitler
Q12769	SAUER-SEED-TEXT
Q12770	Rines
Q12774	Kitler
Q12796	Kitler
Q12800	SAUER
Q12805	Kitler
Q12834	Kitler-Rines
Q12840	SAUER-SEED
Q12851	Kitler
Q12852	Kitler
Q12874	Kitler
Q12888	SPIP200
Q12893	TEXT
Q12899	SAUER
Q12904	SAUER
Q12905	SAUER
Q12906	Kitler
Q12913	Kitler
Q12923	Kitler-SPIP200
Q12931	Kitler-Lin54-SAUER
Q12972	Kitler
Q12981	SPIP200
Q12987	Lin54
Q13002	Kitler
Q13011	Kitler
Q13017	SPIP200
Q13033	TEXT
Q13042	SAUER-SEED-TEXT
Q13085	SPIP200
Q13098	SPIP200
Q13099	Kitler
Q13111	Kitler
Q13112	SPIP200
Q13113	Kitler
Q13114	Kitler
Q13123	Kitler
Q13131	SPIP200
Q13136	Kitler
Q13144	SAUER
Q13158	Rines
Q13185	Kitler
Q13188	Kitler
Q13200	Kitler-Lin54-SAUER
Q13206	SAUER
Q13257	SAUER-SEED-TEXT
Q13283	SAUER
Q13287	Kitler
Q13310	HUGHES-SAUER
Q13315	SAUER
Q13323	Rines
Q13342	Kitler
Q13347	Kitler
Q13404	Kitler
Q13415	Kitler
Q13421	TEXT
Q13423	SAUER
Q13428	SAUER
Q13443	Kitler
Q13459	SPIP200
Q13464	Kitler
Q13485	Kitler
Q13501	SAUER
Q13503	Kitler
Q13509	Kitler-SAUER-SEED
Q13542	Kitler
Q13555	TEXT
Q13573	Kitler
Q13601	SAUER
Q13610	SAUER
Q13616	Kitler
Q13617	Kitler
Q13619	SAUER
Q13643	Rines
Q13751	Rines
Q13813	Kitler-Lin54-SAUER-SPIP200
Q13823	SAUER
Q13838	Kitler
Q13895	SAUER
Q13956	Kitler
Q14004	Kitler
Q14008	Kitler-SAUER-SEED-Rines-TEXT
Q14012	Kitler
Q14019	Kitler
Q14106	TEXT
Q14117	Rines
Q14119	Kitler
Q14126	SAUER
Q14137	SAUER
Q14139	Kitler
Q14141	SPIP200
Q14146	SAUER
Q14149	SPIP200
Q14151	SAUER
Q14152	Kitler
Q14166	Kitler
Q14181	Rines
Q14186	Kitler-TEXT
Q14191	Kitler
Q14201	Kitler
Q14203	SPIP200
Q14207	Kitler
Q14232	Kitler
Q14244	SAUER-SEED-TEXT
Q14257	SAUER
Q14289	SPIP200
Q14324	Kitler
Q14393	Rines
Q14449	Kitler
Q14493	Kitler
Q14498	SAUER
Q14507	Kitler
Q14549	Kitler
Q14562	Kitler
Q14568	SPIP200
Q14573	SAUER
Q14574	Kitler
Q14643	SAUER-Mito
Q14653	Kitler
Q14674	Kitler-SPIP200
Q14676	SPIP200
Q14680	Kitler-TEXT
Q14683	SAUER-SEED-TEXT
Q14684	Kitler-Lin54-SAUER
Q14690	Kitler-Lin54-SAUER
Q14692	SAUER
Q14697	SAUER
Q14738	SAUER-SEED
Q14766	Kitler
Q14807	SAUER-SEED
Q14849	Kitler
Q14966	SAUER
Q14974	HUGHES-Kitler-Lin54-SAUER
Q14980	SAUER-SEED-TEXT
Q14997	Kitler
Q14CZ0	Kitler
Q15003	SAUER-SEED-TEXT
Q15006	Kitler
Q15008	Kitler-Lin54-SAUER-Mito
Q15013	Rines-TEXT-EXPERT
Q15019	SAUER-SEED-TEXT
Q15021	SAUER-SEED-TEXT
Q15024	Kitler
Q15025	Rines
Q15029	Kitler-Lin54-SAUER
Q15042	Kitler
Q15050	SAUER
Q15058	Kitler-SAUER-SEED
Q15061	Kitler-Lin54-SAUER
Q15070	TEXT
Q15075	Kitler-SPIP200
Q15102	SPIP200
Q15119	Kitler
Q15149	SAUER
Q15154	SAUER-SEED-TEXT
Q15233	SAUER
Q15269	SAUER
Q15287	SAUER
Q15293	SAUER
Q15303	Kitler
Q15361	SAUER
Q15365	SAUER
Q15366	SAUER
Q15393	Kitler-Lin54-SAUER
Q15397	SAUER
Q15398	SAUER-SEED-TEXT
Q15413	Rines
Q15424	Mito
Q15427	Kitler
Q15435	Kitler
Q15459	Kitler
Q15464	Kitler
Q15488	Kitler
Q15543	Kitler
Q15555	SPIP200
Q15629	SAUER
Q15633	Kitler
Q15643	TEXT-EXPERT-SPIP200
Q15646	SAUER
Q15691	TEXT-EXPERT
Q15784	TEXT
Q15819	SPIP200
Q15833	Kitler
Q15843	Rines
Q15847	Kitler
Q15911	SPIP200
Q16083	SAUER
Q16531	Kitler-Lin54-SAUER
Q16533	Kitler
Q16534	Kitler
Q16548	Rines
Q16553	Rines
Q16568	Kitler
Q16600	Kitler
Q16630	Kitler
Q16637	Kitler
Q16654	Kitler
Q16658	SAUER
Q16778	SAUER
Q16825	SPIP200
Q16881	TEXT
Q16891	SAUER
Q17R89	Rines
Q17RF5	Kitler
Q17RM4	Kitler
Q17RW2	Rines
Q1ED39	SAUER
Q1MX18	TEXT-EXPERT
Q29980	Kitler
Q2KHR3	Kitler
Q2KHT3	Kitler
Q2LD37	Kitler
Q2M296	Kitler
Q2M2I5	Rines
Q2NL82	SAUER
Q2TAC2	Kitler
Q2TAK8	Kitler
Q2TAY7	Kitler-Rines-TEXT-EXPERT
Q2VIQ3	Kitler
Q2VYF4	Kitler
Q32P44	SAUER
Q3KQU3	SAUER-SEED-TEXT
Q3KQZ1	Kitler
Q3LRK1	Kitler
Q3MJD5	Kitler
Q3T8J9	Kitler-SPIP200
Q3ZCM7	SPIP200
Q3ZCQ8	SAUER
Q460N5	Kitler
Q495Z4	Kitler
Q49A26	SAUER
Q49AH0	Kitler
Q49AQ9	Kitler
Q4G0N4	SAUER
Q4VC44	SAUER
Q4ZG55	Kitler
Q4ZHG4	Kitler
Q53EZ4	SAUER-SPIP200
Q53FE4	Kitler
Q53GS7	SAUER
Q53GS9	SAUER
Q53H47	Kitler
Q53HL2	Kitler-SAUER-SEED-Rines-TEXT
Q53RT3	Kitler
Q53S58	Kitler
Q53T03	SPIP200
Q562F6	SAUER
Q567U6	Kitler
Q58EX2	Kitler
Q58EX7	Kitler
Q58FF7	SPIP200
Q5BJD5	Kitler
Q5EB52	Kitler
Q5FBB7	Kitler-Lin54-SAUER-SEED-Rines-TEXT
Q5H9I0	Kitler
Q5HYV0	Kitler
Q5JP53	SPIP200
Q5JTC6	Kitler
Q5JTH9	SAUER
Q5JXM2	Kitler
Q5MJ70	Kitler
Q5MNZ9	Kitler
Q5MY95	Rines
Q5NDL2	Kitler
Q5QJE6	Kitler
Q5QP82	Kitler
Q5S007	SPIP200
Q5SR56	Kitler
Q5SRE5	SAUER
Q5SSJ5	SAUER
Q5ST81	SPIP200
Q5SU30	Kitler
Q5SW79	SAUER-TEXT-EXPERT-SPIP200
Q5SWA1	Kitler
Q5SWX8	Kitler
Q5SY16	SAUER
Q5SYE7	Kitler
Q5T0W9	Kitler
Q5T200	Kitler
Q5T3F8	Kitler
Q5T3I0	SAUER
Q5T6X5	Rines
Q5T7V8	TEXT
Q5T8D3	SAUER
Q5T9G4	Rines
Q5T9S5	Kitler
Q5TA45	Kitler
Q5TB30	SAUER
Q5TB80	TEXT-EXPERT
Q5TCX8	Kitler
Q5TDI3	SPIP200
Q5THJ4	Kitler
Q5TZA2	SPIP200
Q5TZN3	SPIP200
Q5TZP9	SPIP200
Q5U5Q3	Kitler
Q5U623	Kitler
Q5VSG8	Kitler
Q5VTL8	Kitler
Q5VU43	SPIP200
Q5VUJ6	Kitler
Q5VV42	Kitler
Q5VWP2	Kitler
Q5VWZ2	Kitler
Q5VY80	Kitler
Q5VYK3	Kitler-Lin54-SAUER-EXPERT
Q5W0Q7	Kitler
Q5XG87	Kitler
Q5XG99	Kitler
Q5XKL5	Kitler
Q658P3	Kitler
Q68BL8	Kitler
Q68CK0	Rines
Q68D10	SAUER
Q68DN6	SPIP200
Q68E01	SAUER
Q69YH5	SAUER
Q6AI08	Kitler-SAUER
Q6AZZ1	Kitler
Q6DCA0	Kitler
Q6DN90	Kitler
Q6IAN0	SAUER
Q6IBW4	SAUER
Q6ICB0	Kitler
Q6ICL3	Kitler
Q6IFM2	Rines
Q6IN85	Rines
Q6IPD8	Rines
Q6IQ16	Kitler
Q6J9G0	Rines
Q6MZP7	Kitler
Q6N069	Rines
Q6NSJ5	Kitler
Q6NUM9	SAUER
Q6NUQ1	Kitler
Q6NVW6	Kitler
Q6NZI2	SAUER
Q6P0M1	Kitler
Q6P0N0	SAUER
Q6P1A2	Kitler
Q6P1J9	Kitler-Lin54-SAUER
Q6P1L5	Kitler
Q6P1L8	Kitler
Q6P2H3	Kitler
Q6P2Q9	Kitler-Lin54-SAUER-Rines-Mito
Q6P3W7	TEXT
Q6P4A8	Kitler
Q6P4F7	SAUER
Q6P589	Kitler
Q6P9B9	Kitler-Lin54-SAUER
Q6P9F7	Kitler
Q6PEX7	Kitler
Q6PEY2	Kitler
Q6PI26	Kitler
Q6PIR0	Rines
Q6PJ95	Rines
Q6PJG6	SAUER
Q6PJP8	TEXT
Q6PP77	Kitler
Q6Q6R5	Kitler
Q6QNY1	Kitler
Q6RFH5	SAUER
Q6S5L8	Kitler
Q6SPF0	SAUER
Q6UB28	Kitler
Q6UUV7	Kitler
Q6UVJ0	TEXT-EXPERT
Q6UW49	Kitler
Q6UWR7	Rines
Q6UWU2	Kitler
Q6UWX4	Kitler
Q6UX27	Kitler
Q6UX46	Kitler
Q6UX98	Kitler
Q6UXH8	Kitler
Q6UY14	Kitler
Q6UY27	Kitler
Q6WCQ1	SPIP200
Q6WG76	SPIP200
Q6WQV7	Kitler
Q6YI46	Kitler
Q6YP21	Kitler
Q6ZMI3	Kitler
Q6ZMR5	TEXT
Q6ZMT4	Kitler
Q6ZN28	Kitler
Q6ZNE5	Kitler
Q6ZNG9	Kitler
Q6ZNH5	Rines
Q6ZR08	Kitler
Q6ZRQ5	Kitler
Q6ZRW2	Kitler
Q6ZS17	Kitler
Q6ZS30	Kitler
Q6ZSM3	Kitler
Q6ZU65	Kitler
Q6ZWJ1	Kitler
Q70CQ2	SPIP200
Q70CQ3	Kitler
Q70CQ4	Kitler
Q70UQ0	Kitler
Q71DI3	Kitler
Q71F23	SAUER
Q71F56	Kitler
Q71U36	Kitler-SAUER-SEED
Q75007	TEXT
Q76I76	SPIP200
Q7KZF4	HUGHES-SAUER
Q7L0Y3	SAUER
Q7L1I2	TEXT
Q7L1Q6	SAUER
Q7L1W4	SAUER
Q7L2E3	SAUER
Q7L2H7	Kitler
Q7L2Z9	Kitler-SAUER
Q7L4I2	Kitler
Q7L5Y1	Kitler
Q7L8L6	SAUER
Q7RTV5	Kitler
Q7Z2Q7	Kitler
Q7Z2Z2	Kitler
Q7Z3B4	SAUER
Q7Z3J3	Kitler-SPIP200
Q7Z3T8	SPIP200
Q7Z3V4	Kitler
Q7Z401	Kitler
Q7Z417	Kitler
Q7Z419	Kitler
Q7Z422	Kitler
Q7Z460	SAUER-SEED-TEXT
Q7Z4H7	SAUER
Q7Z4Q2	Kitler
Q7Z589	Kitler
Q7Z591	Kitler
Q7Z5K2	SAUER-TEXT
Q7Z5L0	Kitler
Q7Z5L7	Kitler
Q7Z5M8	Kitler
Q7Z6E9	Kitler
Q7Z6F6	SAUER
Q7Z6J2	TEXT
Q7Z6M3	Kitler
Q7Z7A1	SPIP200
Q7Z7K6	SAUER-Rines-TEXT-EXPERT
Q86SQ7	TEXT-EXPERT
Q86T82	Kitler
Q86TM6	SPIP200
Q86TU7	Kitler
Q86U06	Kitler
Q86U86	TEXT-EXPERT
Q86UD1	Kitler
Q86UP2	SAUER-SEED
Q86UP3	SPIP200
Q86UP6	Kitler
Q86UP8	Kitler-Rines
Q86UT6	SAUER
Q86UW6	SPIP200
Q86UW7	Kitler
Q86V40	Kitler
Q86V48	SAUER
Q86V58	Rines
Q86VD1	SPIP200
Q86VD9	Kitler
Q86VF5	TEXT
Q86VR7	Kitler
Q86VW0	Kitler
Q86W42	SAUER
Q86WB0	TEXT
Q86WI3	Kitler
Q86WK6	Kitler
Q86WR0	SAUER
Q86WX3	SAUER
Q86XI2	Kitler-Lin54-SAUER
Q86XJ0	Kitler
Q86XJ1	SAUER
Q86XR8	SAUER-SEED
Q86XS8	Kitler
Q86XT4	Kitler
Q86Y22	Kitler
Q86Y56	Kitler-Lin54-SAUER
Q86Y91	SAUER
Q86YC2	Kitler
Q86YD1	TEXT
Q86YF9	TEXT
Q86YR7	Kitler
Q86YW9	Kitler
Q8IUC4	Kitler
Q8IUC8	Kitler
Q8IUD2	Kitler
Q8IUG5	SPIP200
Q8IUH2	Kitler
Q8IV53	Rines
Q8IVD9	Kitler
Q8IVH4	Kitler
Q8IVT2	SAUER
Q8IW48	SAUER
Q8IW52	Kitler
Q8IW93	Kitler
Q8IWA0	SAUER
Q8IWC1	SAUER-SEED
Q8IWE5	Kitler
Q8IWT3	SPIP200
Q8IWV7	Kitler
Q8IWZ3	Rines
Q8IX87	Kitler
Q8IX90	SAUER-Rines
Q8IXI1	SAUER-Mito
Q8IXJ3	Lin54-Mito
Q8IXJ6	TEXT
Q8IXM6	Kitler
Q8IXW5	Kitler
Q8IY18	TEXT-SPIP200
Q8IY45	Kitler
Q8IY81	SAUER
Q8IY92	Kitler
Q8IYA6	SAUER
Q8IYB8	SAUER
Q8IYD1	Kitler-SAUER
Q8IYJ3	Rines
Q8IYT4	Kitler
Q8IYT8	Kitler
Q8IZ52	Rines
Q8IZ69	Kitler
Q8IZ83	Kitler
Q8IZD2	Kitler
Q8IZD4	Kitler
Q8IZJ4	Kitler
Q8IZL8	SAUER
Q8IZR5	Kitler
Q8IZT6	SAUER-SEED
Q8IZT8	Kitler
Q8N0Z3	SAUER
Q8N109	Rines
Q8N112	Kitler
Q8N126	Kitler
Q8N138	Kitler
Q8N163	SAUER
Q8N1F7	SAUER
Q8N1N4	Rines
Q8N1S5	Kitler
Q8N1W1	SPIP200
Q8N274	SAUER
Q8N2G8	Kitler
Q8N365	Kitler
Q8N3C0	Kitler
Q8N3C7	Kitler-Rines
Q8N3U4	TEXT-EXPERT
Q8N3X8	SAUER
Q8N3Y1	Kitler
Q8N3Z0	Kitler
Q8N442	Kitler
Q8N490	Kitler
Q8N4C6	SAUER-SEED-TEXT
Q8N4N3	Kitler
Q8N4P3	Kitler
Q8N531	SAUER
Q8N573	Rines
Q8N5C6	Kitler
Q8N5F7	Kitler
Q8N5I4	Kitler
Q8N5Z7	Lin54
Q8N6D2	Rines
Q8N6D5	Kitler
Q8N6M6	Kitler
Q8N6Q1	Rines
Q8N7U7	Rines
Q8N7X4	Kitler
Q8N884	Kitler
Q8N8A6	SAUER
Q8N8D7	Kitler
Q8N8E2	Rines
Q8N8Q1	Kitler
Q8N8S7	Kitler
Q8N8U2	Kitler
Q8N8Y7	SAUER
Q8N9I0	Kitler
Q8N9M2	Lin54
Q8N9T8	SAUER
Q8NA54	SAUER-Mito
Q8NA56	Kitler
Q8NAV1	Kitler
Q8NB14	Kitler
Q8NB74	SAUER-SEED
Q8NBF6	Rines
Q8NBI2	Kitler
Q8NBR0	Rines
Q8NBS3	TEXT
Q8NBT2	SAUER-SEED-TEXT
Q8NBU5	SAUER-Mito
Q8NBV8	Rines
Q8NBW4	Kitler
Q8NC44	Kitler
Q8NC51	SAUER
Q8NC56	SAUER
Q8NC60	Kitler
Q8NCA5	Kitler-Lin54
Q8NCA9	Rines
Q8NCD3	Kitler
Q8NCE2	Kitler
Q8NCF5	TEXT
Q8NCM2	Kitler
Q8NCT3	Kitler
Q8NCU8	Kitler
Q8ND25	Kitler
Q8NDC0	Kitler
Q8NDE8	Kitler
Q8NDF0	Mito
Q8NDY3	Kitler
Q8NE62	Kitler
Q8NEA4	Kitler
Q8NEE6	Kitler
Q8NEJ9	SAUER
Q8NEM1	Rines
Q8NEM2	SAUER
Q8NET4	Rines
Q8NEV4	SPIP200
Q8NEV8	Kitler
Q8NEY4	Kitler
Q8NFB2	Rines
Q8NFD5	Rines
Q8NFH3	SAUER-SEED
Q8NFH4	SAUER-SEED
Q8NFH5	SAUER
Q8NFM7	Rines
Q8NFP9	Kitler
Q8NFQ5	Rines
Q8NFZ0	Kitler
Q8NG31	Kitler-SAUER-SEED
Q8NG50	Kitler
Q8NGQ5	Kitler
Q8NHH1	Rines
Q8NHQ9	Kitler
Q8NHR7	Kitler
Q8NHV4	Kitler
Q8NHV8	SAUER-SEED
Q8NHY5	TEXT
Q8NI22	Kitler
Q8NI27	SAUER
Q8NI36	SAUER
Q8NI77	SAUER-SEED-Rines
Q8TA86	Kitler
Q8TA92	SAUER
Q8TAD4	Kitler
Q8TAW3	Kitler
Q8TAX9	Rines
Q8TB01	SAUER
Q8TB36	Kitler
Q8TBE9	Kitler
Q8TBF5	Kitler
Q8TBM7	Kitler
Q8TBR3	SAUER
Q8TBW1	Lin54
Q8TBX8	Kitler
Q8TBZ0	Kitler
Q8TCD1	Kitler
Q8TCG1	SAUER
Q8TCI5	Kitler
Q8TCS8	SAUER
Q8TCT8	Kitler
Q8TCU6	Kitler
Q8TD86	TEXT
Q8TDD1	SAUER
Q8TDN6	SAUER
Q8TDP1	Kitler
Q8TDV0	Kitler
Q8TDX7	Kitler
Q8TDY2	SAUER
Q8TE73	SAUER-SEED
Q8TED0	SAUER
Q8TED1	Kitler
Q8TEM1	SAUER
Q8TEP8	Kitler-SAUER-SEED
Q8TEX9	SAUER
Q8TF74	TEXT
Q8WTR2	Kitler
Q8WTS6	Kitler
Q8WTT2	SAUER
Q8WU60	SAUER
Q8WUM0	Kitler-SAUER-SEED
Q8WUM9	Kitler
Q8WUP2	Kitler
Q8WUS8	Kitler
Q8WUX9	Kitler
Q8WUY1	Kitler
Q8WUY8	Kitler
Q8WUY9	Kitler
Q8WV44	Rines
Q8WV74	Kitler
Q8WV93	TEXT-EXPERT
Q8WVK7	Rines
Q8WVM7	Kitler
Q8WW43	TEXT
Q8WWI1	SAUER
Q8WWK9	SAUER-SEED-TEXT
Q8WWL7	TEXT-EXPERT
Q8WWM7	SAUER
Q8WWQ0	SAUER-Mito
Q8WX92	Kitler-TEXT
Q8WXB4	Kitler
Q8WXK8	SPIP200
Q8WXW3	TEXT-EXPERT
Q8WYP5	SAUER
Q8WZ73	Kitler
Q92499	Kitler-Lin54-SAUER
Q92508	SAUER-Mito
Q92529	Kitler
Q92538	Kitler
Q92539	Kitler
Q92544	Rines
Q92547	Kitler
Q92558	Kitler
Q92560	Kitler
Q92576	Kitler
Q92598	SAUER
Q92614	SPIP200
Q92616	SAUER
Q92621	Kitler-Lin54-SAUER
Q92625	Kitler
Q92626	SAUER
Q92629	Kitler
Q92674	SAUER-SEED-Rines
Q92733	TEXT-EXPERT
Q92769	SAUER
Q92786	SAUER
Q92796	TEXT
Q92804	Kitler
Q92833	Kitler
Q92841	SAUER
Q92844	Kitler
Q92890	Kitler
Q92896	SAUER
Q92901	TEXT
Q92904	Kitler
Q92917	Kitler-TEXT
Q92945	Rines
Q92959	Kitler
Q92973	Kitler-Lin54-SAUER
Q92974	SAUER-SEED
Q93009	SAUER
Q93050	SAUER
Q93074	Kitler
Q93077	SAUER
Q969E8	Kitler
Q969F1	Kitler
Q969F9	Kitler
Q969H0	TEXT
Q969H6	Kitler
Q969M3	Kitler
Q969M7	Kitler
Q969Q1	Kitler
Q969S3	SAUER
Q969T3	Kitler
Q969V4	SAUER-SEED
Q969X0	Kitler
Q969X1	Kitler
Q969X6	SAUER
Q969Y0	Kitler
Q969Z0	SAUER
Q969Z3	SAUER
Q96A33	SAUER
Q96A78	SAUER
Q96AG4	SAUER
Q96AM1	Rines
Q96AY2	Kitler
Q96BA7	Lin54-SAUER
Q96BD8	Kitler-SAUER-Rines
Q96BF3	Rines
Q96BQ1	Kitler
Q96BQ3	Rines
Q96BQ5	SAUER
Q96BS4	Mito
Q96BT3	Rines
Q96BY9	Kitler
Q96C23	Kitler
Q96C29	Lin54
Q96C96	Lin54
Q96CS0	SAUER
Q96CS2	TEXT-EXPERT
Q96CV9	SAUER
Q96CW5	SAUER-SEED-TEXT
Q96DB2	Kitler
Q96DB5	Rines
Q96DX8	Kitler
Q96DZ5	TEXT
Q96E09	Kitler
Q96E39	Lin54-SAUER
Q96EA4	SAUER
Q96EB6	Kitler-TEXT
Q96EE3	SAUER-SEED
Q96EI5	Kitler
Q96EK6	Kitler
Q96EM0	Kitler
Q96EP1	TEXT-EXPERT-SPIP200
Q96EY1	Kitler-Lin54-SAUER
Q96EY5	Kitler
Q96EY7	SAUER
Q96EZ8	TEXT
Q96F05	Kitler
Q96FF9	Kitler-Rines
Q96FJ2	SPIP200
Q96FS4	TEXT
Q96G21	SAUER
Q96G74	Kitler
Q96G75	Kitler
Q96GA3	Kitler
Q96GC6	Kitler
Q96GC8	Lin54
Q96GD4	Kitler-SAUER-SEED
Q96GE6	Kitler
Q96GQ7	SAUER
Q96GT9	Rines
Q96GW1	Lin54
Q96GY0	Kitler
Q96H20	TEXT-EXPERT
Q96H22	SAUER-Rines
Q96H55	SAUER
Q96HC4	Kitler
Q96HH4	Kitler
Q96HH9	Kitler
Q96HJ9	Kitler
Q96HP4	Kitler
Q96HS1	SAUER
Q96I59	Kitler
Q96IG2	Kitler
Q96IK0	Kitler
Q96IY1	SAUER-SEED-TEXT
Q96J01	Kitler
Q96J85	SAUER
Q96JB5	SAUER
Q96JE7	Kitler
Q96JK2	Kitler
Q96JQ0	Kitler
Q96JW4	Kitler
Q96JZ2	TEXT-EXPERT
Q96KA5	SAUER
Q96KB5	Kitler-TEXT-EXPERT
Q96KC9	Kitler
Q96KF7	Kitler
Q96KG9	TEXT-EXPERT
Q96KH6	Rines
Q96KM6	SAUER
Q96KN7	TEXT-EXPERT
Q96KR1	SAUER
Q96KR4	TEXT-EXPERT
Q96KR7	Kitler
Q96KV6	Kitler
Q96KV7	Kitler
Q96KX0	Kitler
Q96KX2	Kitler
Q96L07	Kitler
Q96L34	SAUER-SEED-TEXT
Q96L50	Kitler
Q96L73	Rines
Q96L91	Kitler
Q96LK8	Kitler
Q96LR2	Kitler
Q96LR5	Kitler
Q96LT9	TEXT
Q96LW4	Kitler
Q96M96	Kitler
Q96MA6	Kitler
Q96MM3	Kitler
Q96MN4	SAUER
Q96MR6	Kitler
Q96MT8	Kitler
Q96MU7	Kitler
Q96MV1	Kitler
Q96N66	SAUER
Q96N67	Kitler
Q96NB3	Kitler
Q96NC0	Rines
Q96NJ5	Kitler
Q96NN9	Kitler
Q96NU7	Kitler
Q96P09	Kitler
Q96P95	Lin54
Q96PK6	SAUER
Q96PP8	Kitler
Q96PT8	SAUER
Q96PU4	TEXT
Q96PY6	TEXT-EXPERT
Q96Q11	Kitler
Q96Q15	SPIP200
Q96Q35	Kitler
Q96Q89	SAUER-SEED-TEXT
Q96QC0	SAUER
Q96QD9	Kitler
Q96QE3	Kitler
Q96QK1	Rines
Q96R06	SAUER-SEED-TEXT
Q96R45	Kitler
Q96RF0	Kitler
Q96RN1	SPIP200
Q96RP3	Kitler-Rines
Q96RQ1	Kitler
Q96RR5	SAUER-SEED
Q96RT7	SAUER-SEED-TEXT
Q96RT8	SAUER-SEED-TEXT
Q96S44	TEXT
Q96S53	TEXT
Q96S96	Kitler
Q96SB4	SAUER
Q96SN8	SAUER-SEED
Q96SR6	Kitler
Q96TA1	Kitler
Q96TA2	SAUER
Q96TC7	Kitler-Lin54-SAUER
Q99406	SPIP200
Q99436	Kitler
Q99459	Kitler
Q99460	SAUER
Q99470	Kitler
Q99500	Rines
Q99519	Kitler
Q99550	Kitler
Q99567	SAUER
Q99575	SAUER
Q99611	Kitler
Q99613	Kitler
Q99614	Kitler
Q99623	SAUER
Q99653	SPIP200
Q99661	SAUER-SEED
Q99666	SPIP200
Q99689	SPIP200
Q99728	TEXT-EXPERT
Q99733	SAUER
Q99741	Kitler-TEXT-SPIP200
Q99798	SAUER
Q99816	Kitler
Q99819	Rines
Q99832	Kitler-SAUER-SEED
Q99848	SAUER-TEXT-EXPERT
Q99959	SAUER
Q99968	Lin54-SAUER
Q99996	TEXT-EXPERT
Q9B1A9	SAUER
Q9BPX3	SAUER
Q9BQ67	TEXT-EXPERT
Q9BQA5	Kitler
Q9BQA9	Kitler
Q9BQE3	Kitler-SAUER-SEED
Q9BQE9	Kitler
Q9BQG0	SAUER
Q9BQI0	Kitler
Q9BQI9	Kitler
Q9BR10	Kitler
Q9BRD0	Kitler
Q9BRP7	Kitler
Q9BRR8	Kitler
Q9BS16	TEXT-EXPERT
Q9BSA4	Kitler-TEXT
Q9BSC4	SAUER
Q9BSF0	Kitler
Q9BSJ2	SAUER-SEED-TEXT
Q9BSK2	Kitler
Q9BSR8	Kitler
Q9BSV6	Kitler
Q9BSY4	Kitler
Q9BT67	Kitler
Q9BT92	Kitler
Q9BTP7	Kitler
Q9BTT6	Kitler
Q9BTU6	Rines
Q9BTV4	SAUER
Q9BU70	TEXT
Q9BUF5	SAUER-SEED
Q9BUG6	Kitler
Q9BUJ0	Kitler
Q9BUL5	Kitler
Q9BUL9	Kitler
Q9BUR5	Kitler
Q9BUY7	Kitler
Q9BV20	Kitler
Q9BV38	SAUER
Q9BV40	Kitler
Q9BV61	Lin54
Q9BV73	SAUER-SEED-TEXT
Q9BV99	Kitler
Q9BVA0	SAUER-SEED
Q9BVG8	SAUER-SEED
Q9BVI0	Kitler
Q9BVI4	SAUER
Q9BVJ6	Kitler-Lin54-SAUER
Q9BVP2	SAUER
Q9BVV6	Kitler
Q9BVW5	Kitler
Q9BW19	SAUER-SEED-Rines-TEXT
Q9BW27	SAUER-SEED
Q9BWK5	Rines
Q9BX73	Kitler
Q9BXJ9	Kitler
Q9BXM7	Kitler
Q9BXM9	Kitler
Q9BXP5	Kitler
Q9BXS6	SAUER-SEED
Q9BXY0	SAUER
Q9BY08	Kitler
Q9BY42	Kitler
Q9BYG3	SAUER
Q9BYK8	Kitler
Q9BYT8	Kitler
Q9BYW2	Kitler
Q9BYW3	Rines
Q9BYZ2	Kitler
Q9BZ29	Kitler
Q9BZ74	SAUER-SEED
Q9BZD4	Kitler-SAUER-SEED-Rines-TEXT
Q9BZE4	SAUER
Q9BZE7	Kitler
Q9BZF1	SAUER
Q9BZF9	SPIP200
Q9BZG1	SAUER
Q9BZG9	Kitler
Q9BZJ4	Rines
Q9BZK8	Rines
Q9BZM5	Kitler
Q9BZX4	SPIP200
Q9C075	Kitler
Q9C0D3	Kitler
Q9C0D6	Kitler
Q9C0F3	Kitler
Q9C0J1	Kitler
Q9GZL7	Kitler
Q9GZP4	Kitler
Q9GZR1	Kitler
Q9GZR2	SAUER
Q9GZR7	SAUER-Mito
Q9GZT9	Kitler
Q9GZV1	Kitler
Q9GZX9	Kitler
Q9GZZ0	Kitler
Q9H081	SAUER-SEED
Q9H098	Kitler
Q9H0A0	SAUER
Q9H0D6	SAUER
Q9H0H5	Kitler-SAUER-SEED-TEXT
Q9H0H9	Kitler
Q9H0I9	Kitler
Q9H0J4	Kitler
Q9H0M4	Kitler
Q9H0R8	Kitler
Q9H0U4	SAUER
Q9H160	Rines
Q9H190	Kitler
Q9H1A4	Kitler-Rines-TEXT-EXPERT
Q9H1B4	Rines
Q9H1J5	Rines
Q9H1P5	Kitler
Q9H269	TEXT
Q9H270	TEXT
Q9H2A7	Kitler
Q9H2G2	SPIP200
Q9H2H9	Kitler
Q9H2K8	SPIP200
Q9H2M3	Kitler
Q9H2U1	Kitler
Q9H2W6	TEXT
Q9H2X6	Rines-SPIP200
Q9H307	SAUER
Q9H329	Kitler
Q9H330	Kitler
Q9H3F6	Kitler
Q9H3H3	Kitler
Q9H3M7	Kitler
Q9H3R5	SAUER-SEED
Q9H3W5	Rines
Q9H410	Kitler-SAUER-SEED
Q9H422	Kitler
Q9H444	SAUER
Q9H4A6	Kitler
Q9H4B4	SPIP200
Q9H4B6	TEXT
Q9H4F1	Kitler
Q9H4G0	SPIP200
Q9H4H8	SAUER-SEED-TEXT
Q9H4L4	SAUER
Q9H4M3	Kitler
Q9H501	SAUER
Q9H583	SAUER-Mito
Q9H5F2	Kitler
Q9H607	Kitler
Q9H668	Kitler
Q9H6A2	SAUER
Q9H6B3	Lin54
Q9H6B9	Rines
Q9H6F5	SAUER-Mito
Q9H6J7	Kitler
Q9H6R0	SAUER
Q9H6R4	SAUER
Q9H6S3	Rines
Q9H6T3	Kitler
Q9H6Z4	SPIP200
Q9H707	Kitler
Q9H7B2	Kitler-Lin54-SAUER
Q9H7C3	Lin54
Q9H7E9	SAUER
Q9H7L4	Kitler
Q9H7P9	Kitler
Q9H7S9	Rines
Q9H7W2	Rines
Q9H7Z1	Kitler
Q9H841	Kitler
Q9H853	Kitler
Q9H8H0	SAUER
Q9H8H2	Kitler-Lin54-SAUER
Q9H8L7	Kitler
Q9H8N7	Kitler
Q9H8P0	Kitler
Q9H8U9	Lin54
Q9H8V3	Kitler-TEXT-EXPERT-SPIP200
Q9H8Y8	TEXT
Q9H900	SAUER-SEED
Q9H936	Rines
Q9H967	SAUER
Q9H974	Kitler
Q9H9B4	SAUER
Q9H9Y2	Kitler
Q9H9Y6	Kitler
Q9HA16	SAUER-Mito
Q9HA92	Kitler
Q9HAS0	Kitler
Q9HAT0	SPIP200
Q9HAT8	Kitler
Q9HAU5	SPIP200
Q9HAV4	Kitler-Lin54-SAUER
Q9HAV5	Kitler
Q9HBE1	TEXT
Q9HBH5	Kitler
Q9HBM0	Kitler
Q9HBM1	Kitler-SAUER-SEED-Rines
Q9HBQ8	Kitler
Q9HBV1	Kitler
Q9HBZ2	Rines
Q9HC35	SAUER-SEED-TEXT
Q9HC77	Kitler-TEXT-EXPERT
Q9HCE1	SAUER
Q9HCE6	SAUER
Q9HCF4	Kitler
Q9HCG8	Kitler-Rines
Q9HCJ1	Kitler
Q9HCK4	Kitler
Q9HCP0	Kitler
Q9HCU4	Kitler
Q9HD40	Kitler
Q9NNX9	TEXT
Q9NP56	Kitler
Q9NP97	Kitler
Q9NPC3	TEXT
Q9NPD3	Kitler
Q9NPF5	Kitler
Q9NPG3	TEXT
Q9NPH0	Kitler
Q9NPI8	Kitler-Rines
Q9NPI9	Kitler
Q9NPQ8	Kitler
Q9NQ31	Kitler
Q9NQ35	Kitler
Q9NQ50	Kitler
Q9NQ55	SAUER
Q9NQG5	Kitler
Q9NQP4	SPIP200
Q9NQQ7	Rines
Q9NQS7	Kitler-SAUER-SEED
Q9NQS8	Lin54
Q9NQT8	SPIP200
Q9NQW6	Kitler-SAUER-SEED
Q9NQX4	SPIP200
Q9NQY0	Kitler
Q9NQZ2	SAUER
Q9NR30	SAUER
Q9NR34	Kitler
Q9NR55	Kitler
Q9NR56	Kitler
Q9NRA8	Kitler
Q9NRD1	Kitler
Q9NRD5	Kitler
Q9NRG0	Kitler
Q9NRG7	Kitler
Q9NRG9	SAUER
Q9NRH3	SPIP200
Q9NRN9	Kitler
Q9NRR8	Kitler
Q9NRX1	SAUER
Q9NRX6	Kitler
Q9NS00	Kitler
Q9NS18	Kitler
Q9NS56	Kitler-TEXT-SPIP200
Q9NS87	SAUER-SEED
Q9NS91	SAUER
Q9NSB8	Kitler
Q9NSI2	SAUER
Q9NST1	Kitler
Q9NTI5	SPIP200
Q9NTJ3	Kitler-Lin54-SAUER-TEXT-SPIP200
Q9NU22	SAUER
Q9NUB4	Kitler
Q9NUI1	SAUER
Q9NUL3	SAUER
Q9NUL7	SAUER
Q9NUP1	Kitler
Q9NUQ6	SAUER
Q9NUQ7	Kitler
Q9NUT2	TEXT
Q9NUU7	Kitler
Q9NV06	SAUER
Q9NV56	TEXT
Q9NVE7	Kitler
Q9NVH1	SAUER
Q9NVI1	SAUER
Q9NVI7	SAUER
Q9NVN8	SAUER
Q9NVP1	SAUER
Q9NVS9	Kitler
Q9NVU7	SAUER
Q9NVV4	SAUER
Q9NVX0	Kitler-Rines
Q9NW13	SAUER
Q9NW68	Kitler
Q9NWA0	SPIP200
Q9NWB6	Kitler
Q9NWH9	Kitler-SAUER
Q9NWM8	Kitler
Q9NWR8	Kitler
Q9NWT1	TEXT
Q9NWT5	Kitler
Q9NWU2	TEXT-EXPERT
Q9NWZ5	Kitler
Q9NWZ8	Kitler
Q9NX05	Kitler
Q9NX24	Kitler
Q9NX31	Kitler
Q9NX55	Kitler
Q9NX63	SAUER
Q9NXE4	SAUER
Q9NXF1	SAUER
Q9NXF7	Kitler
Q9NXR1	Kitler-TEXT-EXPERT
Q9NXV2	Kitler
Q9NY26	Kitler
Q9NY27	Kitler
Q9NY30	TEXT
Q9NY61	SAUER
Q9NY65	SAUER-SEED
Q9NY93	Kitler-Lin54-SAUER
Q9NYD6	TEXT-EXPERT
Q9NYF8	SAUER
Q9NYG5	Kitler
Q9NYN1	Kitler
Q9NYQ8	Rines
Q9NYS7	Kitler
Q9NYT6	Kitler
Q9NYU2	Kitler
Q9NYV4	Kitler
Q9NYY3	Kitler-SPIP200
Q9NZ32	Rines
Q9NZ72	Rines
Q9NZA1	Kitler
Q9NZB2	Kitler-Lin54-SAUER
Q9NZG7	Kitler
Q9NZI7	Kitler
Q9NZJ0	Kitler
Q9NZM3	Kitler
Q9NZS9	Kitler
Q9NZT2	Kitler
Q9NZU0	Kitler
Q9P013	Kitler
Q9P035	SAUER
Q9P0J0	SAUER
Q9P0N8	Kitler
Q9P0P0	Kitler-Rines
Q9P0S9	Rines
Q9P0T7	Kitler
Q9P0W2	TEXT-EXPERT
Q9P180	Kitler
Q9P1A0	SAUER
Q9P1J3	Kitler
Q9P212	Rines
Q9P215	Kitler
Q9P253	TEXT
Q9P260	Kitler
Q9P265	Kitler
Q9P272	Rines
Q9P275	Kitler-Lin54-SAUER
Q9P287	Kitler
Q9P2F6	Kitler-TEXT
Q9P2I0	Kitler
Q9P2J5	SAUER
Q9P2K3	Kitler
Q9P2M4	Kitler
Q9P2M7	Kitler
Q9P2N7	Rines
Q9P2S5	SAUER
Q9UBE0	SPIP200
Q9UBF2	SAUER
Q9UBK2	SPIP200
Q9UBM7	SAUER
Q9UBN7	Kitler-TEXT
Q9UBP5	Kitler
Q9UBU7	Kitler-SPIP200
Q9UBU9	Kitler
Q9UBW5	SPIP200
Q9UBW8	Kitler
Q9UBX3	TEXT
Q9UDY2	Kitler-Rines
Q9UF56	Kitler
Q9UFE4	Kitler
Q9UFF9	TEXT
Q9UFV3	Kitler
Q9UG63	SAUER-Rines
Q9UGJ1	SAUER-SEED-TEXT
Q9UGR2	SAUER
Q9UH17	SAUER
Q9UH92	Kitler
Q9UHA2	Kitler-Rines
Q9UHA3	Kitler
Q9UHB6	SAUER
Q9UHB9	SAUER
Q9UHD8	SAUER-SEED
Q9UHI6	SAUER
Q9UHL9	Rines
Q9UHQ1	Kitler
Q9UHV8	Kitler
Q9UI08	Kitler
Q9UI10	SAUER
Q9UI95	TEXT-EXPERT-SPIP200
Q9UIA9	Kitler
Q9UID6	Kitler
Q9UIF8	Kitler
Q9UIF9	SPIP200
Q9UIG0	SAUER
Q9UII4	SAUER
Q9UIK4	Kitler
Q9UIW2	Kitler
Q9UJ83	SAUER
Q9UJA9	Kitler
Q9UJQ4	Kitler
Q9UJS0	SAUER
Q9UJT0	Kitler-SPIP200
Q9UJT9	Kitler
Q9UJV9	Kitler-Rines
Q9UJW0	SAUER-SEED
Q9UJX2	SPIP200
Q9UJX3	SAUER-SEED
Q9UJX4	SPIP200
Q9UJZ1	SAUER
Q9UKA4	SPIP200
Q9UKB1	Kitler
Q9UKD2	SAUER
Q9UKK6	SPIP200
Q9UKL3	Kitler
Q9UKM9	SAUER
Q9UKN1	Kitler
Q9UKT4	Kitler-TEXT-EXPERT-SPIP200
Q9UKT6	Kitler
Q9UKT8	Kitler
Q9UKV3	Kitler-Lin54-SAUER
Q9UKX2	SPIP200
Q9UKX3	SPIP200
Q9UL63	Kitler
Q9ULE4	Kitler
Q9ULP9	Rines
Q9ULR0	Rines
Q9ULU8	Kitler
Q9ULW0	Kitler-Rines-TEXT-EXPERT-SPIP200
Q9ULX6	SAUER-TEXT
Q9UM11	TEXT-EXPERT
Q9UM13	Kitler-SPIP200
Q9UMS4	HUGHES-SAUER-Mito
Q9UMX3	Kitler
Q9UN36	Kitler
Q9UN88	Kitler-Rines
Q9UNE0	Kitler
Q9UNL2	Kitler-Lin54-SAUER
Q9UNM6	Kitler
Q9UNS1	Kitler
Q9UNX4	SAUER-TEXT
Q9UNZ5	Kitler
Q9UPM8	Kitler
Q9UPN3	SAUER-SEED-TEXT
Q9UPN4	SAUER-SEED
Q9UPS6	SPIP200
Q9UPT5	Kitler
Q9UPW0	Kitler
Q9UPY8	TEXT
Q9UQ16	SPIP200
Q9UQ35	SAUER
Q9UQ80	SAUER
Q9UQB9	TEXT-EXPERT-SPIP200
Q9UQE7	SAUER-SEED-TEXT
Q9UQM3	SAUER-SEED
Q9Y224	TEXT-EXPERT-SPIP200
Q9Y232	SAUER
Q9Y236	Kitler
Q9Y243	Rines
Q9Y244	TEXT
Q9Y250	SPIP200
Q9Y258	Kitler
Q9Y265	HUGHES-SAUER
Q9Y291	Kitler
Q9Y2D8	SAUER
Q9Y2G1	Kitler
Q9Y2P8	SAUER
Q9Y2R4	SAUER
Q9Y2R9	Kitler
Q9Y2S7	SAUER
Q9Y2T7	TEXT
Q9Y2W1	SAUER
Q9Y2X3	SAUER
Q9Y305	SAUER
Q9Y312	Kitler
Q9Y324	Kitler
Q9Y336	Kitler
Q9Y394	Kitler
Q9Y3A2	Kitler
Q9Y3A3	Rines
Q9Y3A4	SAUER
Q9Y3B4	Kitler
Q9Y3B9	SAUER
Q9Y3D7	Kitler
Q9Y3E7	Kitler
Q9Y3I0	SAUER
Q9Y3T9	Lin54-SAUER
Q9Y3Y2	SAUER
Q9Y3Y6	SAUER
Q9Y448	SAUER
Q9Y462	Kitler
Q9Y463	TEXT
Q9Y466	Kitler
Q9Y496	Kitler-SPIP200
Q9Y4A5	SAUER
Q9Y4E6	Kitler
Q9Y4F1	Kitler
Q9Y4F3	Kitler
Q9Y4F9	Kitler
Q9Y4I5	Kitler
Q9Y4K3	Kitler
Q9Y4L1	Rines
Q9Y4L5	Rines
Q9Y4P8	Kitler
Q9Y4W2	SAUER
Q9Y4W6	SAUER
Q9Y4X4	Kitler
Q9Y520	SAUER
Q9Y584	Kitler
Q9Y587	Kitler
Q9Y5B9	SAUER
Q9Y5F0	Kitler
Q9Y5I7	Kitler
Q9Y5J1	Kitler-Lin54-SAUER
Q9Y5M8	SAUER
Q9Y5S9	Kitler-Rines
Q9Y603	Kitler
Q9Y618	Kitler-SPIP200
Q9Y623	SPIP200
Q9Y678	Kitler
Q9Y696	TEXT-EXPERT
Q9Y6A4	Kitler
Q9Y6A5	Rines-TEXT-EXPERT
Q9Y6C9	SAUER
Q9Y6D6	SPIP200
Q9Y6D9	SAUER-SEED-TEXT
Q9Y6F1	TEXT-EXPERT
Q9Y6F9	Rines
Q9Y6J6	Kitler
Q9Y6K5	SAUER
Q9Y6N5	Kitler
Q9Y6Q5	Kitler
Q9Y6Q6	Kitler
Q9Y6X3	SAUER
Q9Y6X9	SAUER
Q9Y6Y0	TEXT
